# Supplementary material for: A linear and circular dual-conformation noncoding RNA involved in oxidative stress tolerance in Bacillus altitudinis
Source: Nat Commun. 2023 Sep 15;14:5722. doi: 10.1038/s41467-023-41491-4 (PMC10504365; doi:10.1038/s41467-023-41491-4)
Supplement: Supplementary file 4 — Supplemenrary Data 1 [file 41467_2023_41491_MOESM4_ESM.csv]

## Sheet: Supplementary Table 1
Supplementary Data 1 Target mRNAs of DucS predicted by CopraRNA
locus tag	gene name	fdr	p-value	mRNA_start	mRNA_stop	sRNA_start	sRNA_stop	Annotation
eqk04_rs05175	N/A	0.0879466	2.39e-05	-147	-31	68	169	DUF2777 family protein
eqk04_rs03230	yerD	0.101556	5.63e-05	-191	-49	74	168	FMN-binding glutamate synthase family protein
eqk04_rs10570	N/A	0.101556	0.000104741	-149	-32	65	171	alpha/beta fold hydrolase
eqk04_rs00855	pbp4b	0.101556	0.000174926	-187	-39	17	145	penicillin binding protein PBP4B
eqk04_rs06975	N/A	0.101556	0.000184735	-122	-37	93	171	DUF5325 family protein
eqk04_rs01685	N/A	0.101556	0.000225695	-15	96	59	175	Derived by automated computational analysis using gene prediction method: Protein Homology.
eqk04_rs06060	htrA	0.101556	0.000238522	-192	-80	74	166	trypsin-like peptidase domain-containing protein
eqk04_rs03715	yfkJ	0.101556	0.000279375	-170	-105	59	119	low molecular weight phosphotyrosine protein phosphatase
eqk04_rs19125	yaaA	0.101556	0.000295272	-106	-41	96	166	S4 domain-containing protein YaaA
eqk04_rs17295	N/A	0.101556	0.000301958	-170	-100	94	164	LD-carboxypeptidase
eqk04_rs16915	N/A	0.101556	0.000304059	-191	-75	75	167	transporter substrate-binding domain-containing protein
eqk04_rs05915	N/A	0.110974	0.000362463	24	95	63	123	DUF5412 domain-containing protein
eqk04_rs02010	N/A	0.112818	0.000399194	-170	-104	60	133	PLP-dependent aminotransferase family protein
eqk04_rs12415	N/A	0.148535	0.000566002	-157	-77	92	168	Derived by automated computational analysis using gene prediction method: Protein Homology.
eqk04_rs12395	N/A	0.181381	0.00082542	-137	8	26	167	SPOR domain-containing protein
eqk04_rs12395	N/A	0.181381	0.00082542	-137	8	26	167	SPOR domain-containing protein
eqk04_rs15305	N/A	0.181381	0.00083927	-143	-50	72	167	SDR family oxidoreductase
eqk04_rs05200	N/A	0.187498	0.00109144	-114	-38	47	124	MATE family efflux transporter
eqk04_rs10020	N/A	0.187498	0.00115996	-155	-24	58	189	YitT family protein
eqk04_rs10680	namA	0.187498	0.0012462	-132	-101	138	166	NADPH dehydrogenase NamA
eqk04_rs09915	N/A	0.187498	0.00125203	-199	-67	26	145	Derived by automated computational analysis using gene prediction method: Protein Homology.
eqk04_rs18065	N/A	0.187498	0.00130445	-193	-154	76	117	VOC family protein
eqk04_rs03615	N/A	0.187498	0.00133534	-164	-78	72	167	MOSC domain-containing protein
eqk04_rs18895	N/A	0.187498	0.00135463	-160	-93	75	158	cytochrome P450
eqk04_rs03930	N/A	0.187498	0.00143304	-89	-39	25	79	YnfA family protein
eqk04_rs16370	N/A	0.187498	0.00148071	-153	-99	113	169	methyl-accepting chemotaxis protein
eqk04_rs17785	N/A	0.187498	0.00150593	-127	-49	112	168	class I SAM-dependent methyltransferase
eqk04_rs02160	N/A	0.187498	0.00161642	-154	-79	104	173	class I SAM-dependent methyltransferase
eqk04_rs02085	N/A	0.187498	0.00163245	-97	46	52	179	DUF2651 family protein
eqk04_rs14860	N/A	0.187498	0.00166416	-195	-46	28	174	PucR family transcriptional regulator
eqk04_rs17810	N/A	0.187498	0.0016717	-141	-1	34	170	Derived by automated computational analysis using gene prediction method: Protein Homology.
eqk04_rs02155	N/A	0.187498	0.00169267	-127	-47	81	164	BglG family transcription antiterminator
eqk04_rs13890	pckA	0.187498	0.00176279	-162	-119	130	167	phosphoenolpyruvate carboxykinase (ATP)
eqk04_rs11355	N/A	0.187498	0.00183181	-168	-71	77	164	spore coat protein
eqk04_rs04435	N/A	0.187498	0.00193102	-101	-36	101	167	GGDEF domain-containing protein
eqk04_rs10870	N/A	0.187498	0.00198755	-152	-59	75	168	DUF2627 domain-containing protein
eqk04_rs01755	N/A	0.187498	0.00199046	-181	-68	74	166	transporter substrate-binding domain-containing protein
eqk04_rs03695	N/A	0.187498	0.00202488	-181	-122	109	166	multifunctional 2' 3'-cyclic-nucleotide 2'-phosphodiesterase/3'-nucleotidase/5'-nucleotidase
eqk04_rs04170	N/A	0.187498	0.00203194	-189	-157	138	166	Derived by automated computational analysis using gene prediction method: Protein Homology.
eqk04_rs06630	N/A	0.187498	0.00209267	-199	-129	92	157	metallophosphoesterase
eqk04_rs10625	coaA	0.187498	0.0021174	-182	-89	72	161	type I pantothenate kinase
eqk04_rs05675	N/A	0.187498	0.00214342	-196	-143	75	116	stage VI sporulation protein F
eqk04_rs01720	N/A	0.192212	0.00224963	-188	-95	77	166	Derived by automated computational analysis using gene prediction method: Protein Homology.
eqk04_rs10865	N/A	0.193802	0.00237981	-156	-123	138	167	sigma-54-dependent transcriptional regulator
eqk04_rs01115	N/A	0.193802	0.00238509	-110	-32	90	167	helix-turn-helix domain-containing protein
eqk04_rs09895	N/A	0.193802	0.00247177	-156	-89	63	116	Hsp20/alpha crystallin family protein
eqk04_rs06275	N/A	0.193802	0.00248204	-199	-170	71	98	MerR family transcriptional regulator
eqk04_rs03385	N/A	0.193802	0.00258221	-136	-101	63	115	MFS transporter
eqk04_rs11705	N/A	0.193802	0.00261422	-185	-125	64	121	stage II sporulation protein M
eqk04_rs18120	N/A	0.193802	0.00263748	-136	-35	65	169	Derived by automated computational analysis using gene prediction method: Protein Homology.
eqk04_rs11165	N/A	0.20363	0.00286	-135	-111	142	166	MBL fold metallo-hydrolase
eqk04_rs07075	N/A	0.20363	0.0029443	-163	-103	109	167	CBS domain-containing protein
eqk04_rs02295	N/A	0.20363	0.00294791	-199	-146	60	121	GlsB/YeaQ/YmgE family stress response membrane protein
eqk04_rs03185	N/A	0.20363	0.00299494	-198	-135	61	117	PucR family transcriptional regulator
eqk04_rs04500	N/A	0.20363	0.00304835	-168	-108	68	120	Derived by automated computational analysis using gene prediction method: Protein Homology.
eqk04_rs07010	glsA	0.203669	0.00314445	-146	-40	73	168	glutaminase A
eqk04_rs17605	N/A	0.203669	0.0031598	-180	-112	96	165	glycosyltransferase family 2 protein
eqk04_rs03770	yfkAB	0.20543	0.00329461	-160	-97	101	168	radical SAM/CxCxxxxC motif protein YfkAB
eqk04_rs15745	N/A	0.20543	0.00329895	21	80	26	78	NAAT family transporter
eqk04_rs06000	N/A	0.219139	0.00364857	8	88	66	134	Derived by automated computational analysis using gene prediction method: Protein Homology.
eqk04_rs04065	N/A	0.219139	0.0036804	-74	-41	140	167	YvrJ family protein
eqk04_rs04445	N/A	0.219139	0.00369804	-171	-48	26	141	Derived by automated computational analysis using gene prediction method: Protein Homology.
eqk04_rs08950	N/A	0.224895	0.00385639	-167	-138	139	172	MurR/RpiR family transcriptional regulator
eqk04_rs14620	N/A	0.227959	0.00397098	46	100	93	166	sensor histidine kinase
eqk04_rs17015	N/A	0.23408	0.00418723	11	73	56	124	VWA domain-containing protein
eqk04_rs18890	N/A	0.23408	0.00423448	-114	17	74	189	TetR/AcrR family transcriptional regulator
eqk04_rs19235	N/A	0.23408	0.00426874	-146	-88	63	116	cysteine hydrolase
eqk04_rs08430	N/A	0.235709	0.00438252	-147	-71	73	171	DNA ligase D
eqk04_rs15595	N/A	0.235709	0.00444251	-174	-90	68	168	Derived by automated computational analysis using gene prediction method: Protein Homology.
eqk04_rs04820	N/A	0.235709	0.00449091	-163	-121	75	115	DUF3267 domain-containing protein
eqk04_rs01350	N/A	0.238994	0.00466502	-159	-35	59	166	Derived by automated computational analysis using gene prediction method: Protein Homology.
eqk04_rs16965	N/A	0.238994	0.00468361	-119	28	65	185	Derived by automated computational analysis using gene prediction method: Protein Homology.
eqk04_rs03100	N/A	0.245006	0.00496013	-183	-131	72	121	Derived by automated computational analysis using gene prediction method: Protein Homology.
eqk04_rs00835	N/A	0.245006	0.00497714	-112	-35	75	168	SulP family inorganic anion transporter
eqk04_rs02200	N/A	0.245006	0.00500149	-150	-53	49	122	helix-turn-helix domain-containing protein
eqk04_rs10560	N/A	0.246176	0.00509237	-160	-28	77	169	aldo/keto reductase
eqk04_rs15840	yvfG	0.249087	0.00522038	-66	-41	140	167	protein YvfG
eqk04_rs16845	N/A	0.255615	0.00550082	-168	-149	149	166	Cof-type HAD-IIB family hydrolase
eqk04_rs04165	N/A	0.255615	0.00554032	-193	-132	92	166	YgzB family protein
eqk04_rs02345	N/A	0.255615	0.00578473	33	92	71	131	Derived by automated computational analysis using gene prediction method: Protein Homology.
eqk04_rs17210	N/A	0.255615	0.00580857	-189	-149	112	157	DUF2529 domain-containing protein
eqk04_rs03735	N/A	0.255615	0.00593418	-49	4	106	165	MFS transporter
eqk04_rs10995	N/A	0.255615	0.00593899	-112	-67	75	128	YqhV family protein
eqk04_rs17825	N/A	0.255615	0.00594369	-162	-21	36	184	DUF4288 domain-containing protein
eqk04_rs02195	N/A	0.255615	0.00611719	-160	-95	89	166	GntR family transcriptional regulator
eqk04_rs14205	N/A	0.255615	0.0062144	-187	-116	95	165	DUF1232 domain-containing protein
eqk04_rs09080	N/A	0.255615	0.00622231	-106	-82	142	167	Ger(x)C family spore germination protein
eqk04_rs01865	N/A	0.255615	0.00629701	-170	-36	63	172	4'-phosphopantetheinyl transferase superfamily protein
eqk04_rs03490	N/A	0.255615	0.00631894	-176	-159	141	157	ABC-F family ATP-binding cassette domain-containing protein
eqk04_rs16855	N/A	0.255615	0.00635651	-192	-172	150	167	YwpF-like family protein
eqk04_rs09600	N/A	0.255615	0.00666297	-166	-47	75	167	polysaccharide biosynthesis protein
eqk04_rs06825	N/A	0.255615	0.00670892	-64	-39	146	169	aminopeptidase
eqk04_rs04025	N/A	0.255615	0.00672966	-199	-98	28	142	small acid-soluble spore protein K
eqk04_rs07815	fliQ	0.255615	0.00674825	-136	9	65	192	flagellar biosynthesis protein FliQ
eqk04_rs18870	N/A	0.255615	0.00688476	-151	-83	51	121	redoxin domain-containing protein
eqk04_rs18610	N/A	0.255615	0.0069764	9	68	68	125	DUF3169 family protein
eqk04_rs04300	N/A	0.255615	0.00708106	-133	-61	111	169	DUF2262 domain-containing protein
eqk04_rs09515	N/A	0.255615	0.00711425	-82	-40	73	117	Derived by automated computational analysis using gene prediction method: Protein Homology.
eqk04_rs10690	N/A	0.255615	0.00714515	-187	-160	144	172	aminotransferase class I/II-fold pyridoxal phosphate-dependent enzyme
eqk04_rs15440	N/A	0.255615	0.00716915	-197	-101	53	156	heme ABC transporter ATP-binding protein
eqk04_rs18725	N/A	0.255615	0.00719575	-171	-102	83	158	Derived by automated computational analysis using gene prediction method: Protein Homology.
eqk04_rs04280	N/A	0.255615	0.00723959	-178	-155	139	167	histidine phosphatase family protein
eqk04_rs08605	N/A	0.255615	0.0072612	-159	-44	73	166	small acid-soluble spore protein O
eqk04_rs15345	N/A	0.255615	0.00728855	-149	-87	52	116	spore germination protein
eqk04_rs03495	N/A	0.255615	0.00736874	-173	-94	107	166	GTP cyclohydrolase I FolE2
eqk04_rs06645	N/A	0.255615	0.00737484	-153	-135	148	168	manganese catalase family protein
eqk04_rs16815	N/A	0.262294	0.00773197	-147	-86	60	121	chromate transporter
eqk04_rs10605	N/A	0.262294	0.00776508	-156	-57	70	168	YfmQ family protein
eqk04_rs16945	N/A	0.262294	0.00785733	-144	-116	60	101	N-acetyltransferase
eqk04_rs07455	N/A	0.262294	0.00791144	-151	-84	29	96	fibronectin/fibrinogen-binding protein
eqk04_rs11795	N/A	0.262294	0.0079771	-126	-70	91	166	Derived by automated computational analysis using gene prediction method: Protein Homology.
eqk04_rs01895	N/A	0.262294	0.0079959	-70	-21	51	103	cystine ABC transporter substrate-binding lipoprotein TcyA
eqk04_rs17665	N/A	0.264192	0.00823256	21	87	60	124	chitobiase/beta-hexosaminidase C-terminal domain-containing protein
eqk04_rs14345	N/A	0.264192	0.00837373	-174	-109	112	166	transglycosylase SLT domain-containing protein
eqk04_rs04070	N/A	0.264192	0.00844585	-156	-123	68	96	sigma-70 family RNA polymerase sigma factor
eqk04_rs10590	N/A	0.264192	0.00856265	-131	-75	66	122	Expansin-yoaJ
eqk04_rs03445	N/A	0.264192	0.00860349	46	89	75	122	penicillin-binding transpeptidase domain-containing protein
eqk04_rs09545	N/A	0.264192	0.00862155	-187	-87	68	163	YozD family protein
eqk04_rs14885	N/A	0.264192	0.00862899	-92	2	73	169	divergent PAP2 family protein
eqk04_rs04720	N/A	0.264192	0.00862902	-181	-96	79	169	YheE family protein
eqk04_rs17260	cls	0.264665	0.00871652	-140	-80	73	129	cardiolipin synthase
eqk04_rs17425	N/A	0.272584	0.00905151	-3	52	92	156	glycosyltransferase
eqk04_rs04975	N/A	0.28295	0.00962817	-167	-67	71	168	FAD-dependent oxidoreductase
eqk04_rs01705	N/A	0.28295	0.00964692	-108	-59	49	96	LysR family transcriptional regulator
eqk04_rs03075	N/A	0.28295	0.00965229	12	81	57	122	MFS transporter
eqk04_rs12950	N/A	0.28295	0.00970377	-197	-125	60	129	LysR family transcriptional regulator
eqk04_rs14975	N/A	0.283888	0.00981322	12	89	83	165	homoserine kinase
eqk04_rs17360	ssuE	0.284315	0.00998112	-156	-135	147	166	NADPH-dependent FMN reductase
eqk04_rs09050	N/A	0.284315	0.00998275	-173	-94	74	165	Derived by automated computational analysis using gene prediction method: Protein Homology.
eqk04_rs00145	glmU	0.286111	0.0101237	-157	-116	73	119	bifunctional UDP-N-acetylglucosamine diphosphorylase/glucosamine-1-phosphate N-acetyltransferase GlmU
eqk04_rs02740	N/A	0.291277	0.0103858	-190	-169	140	161	GNAT family N-acetyltransferase
eqk04_rs17590	N/A	0.291679	0.0104928	-170	-39	26	168	GNAT family N-acetyltransferase
eqk04_rs01570	N/A	0.291679	0.0105919	-185	-108	27	97	amidohydrolase
eqk04_rs04095	fabL	0.291679	0.0107154	-138	-90	114	167	enoyl-[acyl-carrier-protein] reductase FabL
eqk04_rs11890	N/A	0.291679	0.0107242	-172	-103	91	157	2 3-butanediol dehydrogenase
eqk04_rs14675	N/A	0.291679	0.010797	-135	-103	76	120	ABC transporter ATP-binding protein
eqk04_rs15270	N/A	0.292596	0.0109106	-170	-148	138	156	enoyl-CoA hydratase/isomerase family protein
eqk04_rs08965	N/A	0.29324	0.0110145	-165	-139	60	96	Crp/Fnr family transcriptional regulator
eqk04_rs04380	N/A	0.296621	0.0113242	87	95	150	158	Derived by automated computational analysis using gene prediction method: Protein Homology.
eqk04_rs16750	N/A	0.296621	0.0113469	27	100	106	168	Ger(x)C family spore germination protein
eqk04_rs12210	N/A	0.296621	0.0115061	-10	63	63	128	DUF421 domain-containing protein
eqk04_rs00615	rplX	0.296621	0.0115181	-128	-37	81	165	50S ribosomal protein L24
eqk04_rs10175	N/A	0.296621	0.011625	-135	-96	76	117	DUF2768 domain-containing protein
eqk04_rs14915	N/A	0.296621	0.0116719	-188	-68	67	165	Derived by automated computational analysis using gene prediction method: Protein Homology.
eqk04_rs11935	fdhA	0.296621	0.0117066	-192	-140	67	119	formaldehyde dehydrogenase glutathione-independent
eqk04_rs05840	lpdA	0.29703	0.0118727	-181	-59	60	166	dihydrolipoyl dehydrogenase
eqk04_rs03970	mprF	0.29703	0.0118933	-181	-134	76	124	bifunctional lysylphosphatidylglycerol flippase/synthetase MprF
eqk04_rs17570	N/A	0.29703	0.0120002	-125	-96	69	100	NTP transferase domain-containing protein
eqk04_rs02110	N/A	0.29703	0.0121572	-143	-71	47	116	LamB/YcsF family protein
eqk04_rs08730	N/A	0.29703	0.0121891	-166	-121	71	119	NAD(P)H-dependent oxidoreductase
eqk04_rs11295	N/A	0.29703	0.0122843	-82	-50	63	96	Derived by automated computational analysis using gene prediction method: Protein Homology.
eqk04_rs03890	N/A	0.29703	0.0122887	-197	-116	26	145	TetR family transcriptional regulator
eqk04_rs04875	N/A	0.298983	0.0125618	-158	-85	95	169	amidohydrolase
eqk04_rs13490	N/A	0.298983	0.0125884	-123	-50	91	168	GAF domain-containing protein
eqk04_rs01315	mmuM	0.298983	0.0128964	-188	-86	75	171	homocysteine S-methyltransferase
eqk04_rs18055	N/A	0.298983	0.0129144	0	87	74	162	NEAT domain-containing protein
eqk04_rs06730	N/A	0.298983	0.0129309	-179	-35	26	168	Derived by automated computational analysis using gene prediction method: Protein Homology.
eqk04_rs13100	N/A	0.298983	0.0129375	-184	-121	72	123	Derived by automated computational analysis using gene prediction method: Protein Homology.
eqk04_rs15355	N/A	0.298983	0.0130924	-185	-122	91	158	Ger(x)C family spore germination protein
eqk04_rs15065	N/A	0.298983	0.0131118	-168	-86	85	169	DUF1805 domain-containing protein
eqk04_rs09870	N/A	0.298983	0.0132211	9	58	24	76	spore coat protein
eqk04_rs03510	N/A	0.298983	0.0132336	-188	-135	52	107	ABC-F family ATP-binding cassette domain-containing protein
eqk04_rs16620	N/A	0.298983	0.0132646	15	93	63	128	carbohydrate ABC transporter permease
eqk04_rs17335	N/A	0.301169	0.0135123	-175	-101	20	99	site-2 protease family protein
eqk04_rs04930	N/A	0.301169	0.0136158	-143	-84	125	167	YhfH family protein
eqk04_rs03375	N/A	0.301169	0.0136788	-197	-79	17	166	6-phospho-beta-glucosidase
eqk04_rs05660	N/A	0.301169	0.0137049	-94	-61	20	53	DUF1360 domain-containing protein
eqk04_rs01765	N/A	0.301169	0.0137715	-142	-84	52	120	MBL fold metallo-hydrolase
eqk04_rs00675	infA	0.304748	0.0140871	-147	-111	86	122	translation initiation factor IF-1
eqk04_rs18270	N/A	0.304748	0.014101	-118	-42	58	128	energy-coupling factor transporter transmembrane protein EcfT
eqk04_rs01360	N/A	0.306357	0.0142588	-192	-149	73	122	S8 family serine peptidase
eqk04_rs07260	spoIIGA	0.309099	0.0144706	-118	-84	138	170	sigma-E processing peptidase SpoIIGA
eqk04_rs05125	N/A	0.310767	0.0146333	-19	17	137	168	spore germination protein GerPE
eqk04_rs16215	N/A	0.312274	0.0147892	-170	-50	63	172	DUF4097 domain-containing protein
eqk04_rs08655	N/A	0.316951	0.0151774	-172	-114	71	141	CoA-binding protein
eqk04_rs09580	N/A	0.316951	0.0152085	-197	-103	71	166	Derived by automated computational analysis using gene prediction method: Protein Homology.
eqk04_rs01625	N/A	0.316951	0.0152695	-11	98	85	194	DUF2651 family protein
eqk04_rs10180	N/A	0.322352	0.0156175	-146	-100	77	117	NAD(P)H-dependent glycerol-3-phosphate dehydrogenase
eqk04_rs18685	N/A	0.324962	0.0158324	-152	-78	79	163	PTS glucose transporter subunit IIA
eqk04_rs04455	N/A	0.334441	0.0163852	-104	-46	96	145	Derived by automated computational analysis using gene prediction method: Protein Homology.
eqk04_rs11350	N/A	0.33818	0.0167176	-181	-125	75	117	DEAD/DEAH box helicase
eqk04_rs02490	N/A	0.33818	0.0168976	-145	-108	137	173	2-oxo acid dehydrogenase subunit E2
eqk04_rs15705	N/A	0.33818	0.0169135	-111	-50	68	121	helix-turn-helix domain-containing protein
eqk04_rs09405	N/A	0.33818	0.0169366	-81	64	20	147	superoxide dismutase
eqk04_rs04105	N/A	0.342043	0.0172664	-138	-103	50	90	Derived by automated computational analysis using gene prediction method: Protein Homology.
eqk04_rs15400	N/A	0.342043	0.0173163	-180	-158	92	115	3-oxoacyl-ACP reductase FabG
eqk04_rs08030	dpaB	0.344559	0.0175375	-187	-153	42	77	dipicolinate synthase subunit B
eqk04_rs16960	N/A	0.344913	0.0176828	-22	84	63	182	ABC transporter ATP-binding protein
eqk04_rs13990	yidD	0.344913	0.0177432	49	91	105	157	membrane protein insertion efficiency factor YidD
eqk04_rs03965	N/A	0.34566	0.0179475	-193	-138	63	122	MarR family transcriptional regulator
eqk04_rs16470	N/A	0.34566	0.0180344	-103	-29	82	165	YigZ family protein
eqk04_rs18875	N/A	0.34566	0.0181906	-157	-110	60	115	Derived by automated computational analysis using gene prediction method: Protein Homology.
eqk04_rs12560	dltD	0.34566	0.01825	-159	-122	68	104	D-alanyl-lipoteichoic acid biosynthesis protein DltD
eqk04_rs09900	N/A	0.34566	0.0183168	-8	83	36	128	YppG family protein
eqk04_rs15350	N/A	0.34566	0.0183461	-95	-81	142	156	endospore germination permease
eqk04_rs18505	N/A	0.347904	0.0186314	-182	-80	63	168	DUF4064 domain-containing protein
eqk04_rs11985	N/A	0.347904	0.0186546	-180	-91	75	166	YrzA family protein
eqk04_rs14700	N/A	0.348137	0.0187619	6	65	75	128	Na+/H+ antiporter subunit A
eqk04_rs10790	N/A	0.351272	0.0190264	24	96	72	168	L D-transpeptidase
eqk04_rs05015	N/A	0.357205	0.0194694	-185	-117	64	125	barstar family protein
