# Supplementary material for: A linear and circular dual-conformation noncoding RNA involved in oxidative stress tolerance in Bacillus altitudinis
Source: Nat Commun. 2023 Sep 15;14:5722. doi: 10.1038/s41467-023-41491-4 (PMC10504365; doi:10.1038/s41467-023-41491-4)
Supplement: Supplementary file 5 — Supplemenrary Data 2 [file 41467_2023_41491_MOESM5_ESM.csv]

## Sheet: title
			Supplementary Data 2 Information of all circRNA candidates in positive and negative bacteria invoved in this study

## Sheet: Bacillus velezensis
Ref.genome	Start	End	Reads	Size	Location	Sequence
NZ_CP054562.1	27398	27666	6	268	Parent=rna-HUF97_RS00130:gbkey=ncRNA	TGCCGTGCTAAGCGGGGAGGTAGCGGTGCCCTGTACCCGCAATCCGCTCTAGCGGGGCCGAATCCCTTCTCGAGGTTCGTTTACTGTAAGGTCTGCCTTAAGTAAGTGGCGTTGACGTCTGGGTCCTGCGCAATGGGAATTCATGAACCATGTCAGGTCCGGAAGGAAGCAGCATTAAGTGAAACCTCTCATGTGCCGCAGGGTTGCCTGGGCTGAGCTAACTGCTTAAGTAACGCTTAGGGTAGCGAATCGACAGAAGGTGCACGGT
NZ_CP054562.1	45862	46044	15	182	Parent=gene-HUF97_RS00250:Name=WP_169510469.1	GTTTATATTTTTTAAGGATGATTTTTTCATCATCAACATAAATTTCAAGAGCGTCTTTTTCTGCGATGCCCAGTGTACGGCGAAGTTCGATAGGGATAACTACGCGTCCAAGTTCATCAACTTTACGTACGATACCAGTAGATTTCATTAACAGTCTCCTCCCGAGAGATAATTATTTTGTA
NZ_CP054562.1	130817	130996	7	179	Parent=gene-HUF97_RS00700:Name=WP_003156445.1	AAGCAAAGTAATCAAATAAATCATTAAAACTATGAAGGGAGGATATTCAGATGCCACGTAAAGGTCCTGTAGCAAAAAGAGATGTTTTACCTGATCCGCTTTACAACTCTAAGCTGGTATCCCGCCTGATCAACAAAATGATGATCGACGGTAAAAAAGGTAAATCTCAAACAATCCTA
NZ_CP054562.1	134491	134695	8	204	Parent=gene-HUF97_RS00715:Name=WP_007410400.1	ACTCCACACAGCAAATTCAAAGCTGAAGTTTACGTTCTTTCTAAAGAAGAGGGTGGACGTCATACTCCATTCTTCTCTAACTACCGTCCTCAGTTCTACTTCCGTACAACTGACGTAACTGGTATCATCAATCTTCCAGAAGGCGTAGAAATGGTTATGCCTGGAGATAACACTGAAATGATCGTTGAACTTATCTCTACAATC
NZ_CP054562.1	134494	134773	90	279	Parent=gene-HUF97_RS00715:Name=WP_007410400.1	CCACACAGCAAATTCAAAGCTGAAGTTTACGTTCTTTCTAAAGAAGAGGGTGGACGTCATACTCCATTCTTCTCTAACTACCGTCCTCAGTTCTACTTCCGTACAACTGACGTAACTGGTATCATCAATCTTCCAGAAGGCGTAGAAATGGTTATGCCTGGAGATAACACTGAAATGATCGTTGAACTTATCTCTACAATCGCTATCGAAGAAGGAACTCGTTTCTCTATTCGTGAAGGCGGACGTACAGTTGGTTCAGGCGTTGTTTCTACAATCACT
NZ_CP054562.1	136768	136975	8	207	Parent=gene-HUF97_RS00730:Name=WP_007410402.1	GATGTAACAGGAGTATCTAAAGGTAAAGGTTTCCAAGGTGCAATCAAGCGCCACGGACAATCTCGCGGACCTATGTCTCACGGTTCACGCTACCACCGTCGTCCTGGTTCAATGGGACCTGTAGATCCTAACCGTGTATTCAAAGGTAAACTATTACCTGGACGCATGGGCGGAGATCAAATCACTGTCCAAAACCTTGAAATCGTA
NZ_CP054562.1	139540	139771	6	231	Parent=gene-HUF97_RS00755:Name=WP_003156475.1	AATCGTTGTATCAGAAAAGAAGGAGGGATAAGTAGTGGGTCAAAAGGTAAATCCAGTCGGTCTTCGTATCGGAGTCATTCGTGATTGGGAATCTAAGTGGTACGCTGGTAAAGATTACGCTGACTTCCTGCACGAAGATTTAAAAATTCGTGAATTCATTAGCAAACGCCTTTCTGACGCTTCTGTTTCTAAAGTAGAAATCGAGCGCGCAGCAAACCGCGTTAACATTAC
NZ_CP054562.1	514158	514358	10	200	Parent=gene-HUF97_RS02665:Name=WP_003156143.1	GATAGTAATACAATGTGTAACACACTAGGAGGCAACAAAAATGGAACAAGGTACAGTTAAATGGTTTAATGCAGAAAAAGGTTTTGGATTTATCGAACGTGAAAATGGAGACGATGTATTCGTACACTTTTCTGCAATCCAAAGTGACGGATTCAAATCTTTAGACGAAGGTCAAAAAGTAACGTTTGACGTTGAGCAAG
NZ_CP054562.1	848252	848400	7	148	Parent=gene-HUF97_RS04275:Name=WP_032872415.1	TCAAAATTCAGCAAAACAGACGTTCAGCAGGTGAAAAGACAAAACCAGCAATCAGCTTCCGGTCAGGGTCAATTCGGCACTGAATTCGGCAGTGAAACTGATGTGCAGCAGGTAAGAAAGCAAAACCAATCTGCTGAACAAAACAAAC
NZ_CP054562.1	959851	960047	7	196	Parent=gene-HUF97_RS04900:Name=WP_003155280.1	GAGTTGTTATTGTACGCCTTGGCCGCCCATGTTCTGCTGTGCGAAAGATACTAGACGTTTAGTGATTTCTCCTCCGACAGAACCGTTTGCACGAGAAGTTGTTTCTCCGCCAAGGTTTACGCCGAACTCAGAAGCAATTTCGTATTTCATTTGGTCGATTGCTTGAGCAGCGCCGGGTACTAATAGTTGGTTTGAA
NZ_CP054562.1	959860	960056	9	196	Parent=gene-HUF97_RS04900:Name=WP_003155280.1	TTGTACGCCTTGGCCGCCCATGTTCTGCTGTGCGAAAGATACTAGACGTTTAGTGATTTCTCCTCCGACAGAACCGTTTGCACGAGAAGTTGTTTCTCCGCCAAGGTTTACGCCGAACTCAGAAGCAATTTCGTATTTCATTTGGTCGATTGCTTGAGCAGCGCCGGGTACTAATAGTTGGTTTGAAGAGTTGTTG
NZ_CP054562.1	988097	988223	6	126	.	TTGTAAGCACCTCATTTGTTTTTAAAATGAAGACTTATGGGTCTGCTTAATCATTCCTGGGACAAACACCTCATTTGATTATTTCATCATGAATGAAGAACATCATCAAAGCAGTGTGTGAAGAAA
NZ_CP054562.1	988107	988166	15	59	.	CTCATTTGTTTTTAAAATGAAGACTTATGGGTCTGCTTAATCATTCCTGGGACAAACAC
NZ_CP054562.1	1004741	1004786	9	45	Parent=gene-HUF97_RS05130:Name=WP_154018670.1	GGGTCTTCTTTTTTCTTTTTACAGTGATCTTTTTCTTTTTTACAG
NZ_CP054562.1	1093837	1093989	25	152	Parent=gene-HUF97_RS05600:Name=WP_032874450.1	TTTCTTTATAGCGGACACCATCGGCGCGAAGTCTTTAAATACGGGCTTTAATTGATCCAGAGAGTTCATGATGGACCCCAGCTGATTCATCACGTGGTTGTAATCGATCTCTTCTTCGTTTTCAGCCTGAGGCTGCTCAGGGGTTTCTTCCG
NZ_CP054562.1	1137160	1137352	8	192	Parent=gene-HUF97_RS05835:Name=WP_032874481.1	GTTCTTTTTTTAATTTTTCGTTATCTGCCATTTGTTCTCACCTCTGTTTAAATATTTGAAAAGAAAGGTTAAAGGATGTCTAGTTCAGCAAAAAGTATATTTAATAATTGAAACAAAGTTTGTACAAAGGCCATGATATCGTCTGCAGTCAGTGTGATTTTGACATTGCGGCTGTTAATGACTTGAATGAGG
NZ_CP054562.1	1137163	1137357	11	194	Parent=gene-HUF97_RS05835:Name=WP_032874481.1	CTTTTTTTAATTTTTCGTTATCTGCCATTTGTTCTCACCTCTGTTTAAATATTTGAAAAGAAAGGTTAAAGGATGTCTAGTTCAGCAAAAAGTATATTTAATAATTGAAACAAAGTTTGTACAAAGGCCATGATATCGTCTGCAGTCAGTGTGATTTTGACATTGCGGCTGTTAATGACTTGAATGAGGGTTCG
NZ_CP054562.1	1137165	1137358	30	193	Parent=gene-HUF97_RS05835:Name=WP_032874481.1	TTTTTTAATTTTTCGTTATCTGCCATTTGTTCTCACCTCTGTTTAAATATTTGAAAAGAAAGGTTAAAGGATGTCTAGTTCAGCAAAAAGTATATTTAATAATTGAAACAAAGTTTGTACAAAGGCCATGATATCGTCTGCAGTCAGTGTGATTTTGACATTGCGGCTGTTAATGACTTGAATGAGGGTTCGC
NZ_CP054562.1	1137172	1137364	13	192	Parent=gene-HUF97_RS05835:Name=WP_032874481.1	ATTTTTCGTTATCTGCCATTTGTTCTCACCTCTGTTTAAATATTTGAAAAGAAAGGTTAAAGGATGTCTAGTTCAGCAAAAAGTATATTTAATAATTGAAACAAAGTTTGTACAAAGGCCATGATATCGTCTGCAGTCAGTGTGATTTTGACATTGCGGCTGTTAATGACTTGAATGAGGGTTCGCTTTTTT
NZ_CP054562.1	1137239	1137611	16	372	Parent=gene-HUF97_RS05840:Name=WP_014417436.1	CTAGTTCAGCAAAAAGTATATTTAATAATTGAAACAAAGTTTGTACAAAGGCCATGATATCGTCTGCAGTCAGTGTGATTTTGACATTGCGGCTGTTAATGACTTGAATGAGGGTTCGCTTTTTTATTTGGCAATCATCGAGGATCAGCAGTTCGGTTGCCATTTGGTCGGCTGTGTCTTCATCTGCGATCGCGAGCTGTGTCGCAAGGATAATCGCCGTAGTAACTGAAGCTTGTATTGAAAGAGCGGCCGTTATAAGTGTTGTATCTATTGTGACATTTTCGCAATCAATCACTTCGATCTTCTGCTCGAATTCGTTGGATAATTGTTCGAATATTTGAGGTTGCAGTGTTTCGACTTTTTCTTCAAACG
NZ_CP054562.1	1137239	1137612	11	373	Parent=gene-HUF97_RS05840:Name=WP_014417436.1	CTAGTTCAGCAAAAAGTATATTTAATAATTGAAACAAAGTTTGTACAAAGGCCATGATATCGTCTGCAGTCAGTGTGATTTTGACATTGCGGCTGTTAATGACTTGAATGAGGGTTCGCTTTTTTATTTGGCAATCATCGAGGATCAGCAGTTCGGTTGCCATTTGGTCGGCTGTGTCTTCATCTGCGATCGCGAGCTGTGTCGCAAGGATAATCGCCGTAGTAACTGAAGCTTGTATTGAAAGAGCGGCCGTTATAAGTGTTGTATCTATTGTGACATTTTCGCAATCAATCACTTCGATCTTCTGCTCGAATTCGTTGGATAATTGTTCGAATATTTGAGGTTGCAGTGTTTCGACTTTTTCTTCAAACGA
NZ_CP054562.1	1209261	1209413	8	152	Parent=gene-HUF97_RS06220:Name=WP_087920760.1	AAGGGGGGATTTATTGAGGATGAAGCAGACTATTCCGTCCTCTTTTGTCGGGCTCAAAATTAATGAATGGTATACCCATATCCGGCAGTTTCACGTCCTTGAGGCGGAGCGCGTCAAACGTGAAGTAGAGAGAGAGATCGAGGATATGGAAG
NZ_CP054562.1	1209264	1209416	7	152	Parent=gene-HUF97_RS06220:Name=WP_087920760.1	GGGGGATTTATTGAGGATGAAGCAGACTATTCCGTCCTCTTTTGTCGGGCTCAAAATTAATGAATGGTATACCCATATCCGGCAGTTTCACGTCCTTGAGGCGGAGCGCGTCAAACGTGAAGTAGAGAGAGAGATCGAGGATATGGAAGAAG
NZ_CP054562.1	2849019	2849238	13	219	Parent=gene-HUF97_RS13880:Name=WP_007408043.1	GTTGTGATTAAAACTGCTGCTGGCTGCTTCCGCCCATGCTTTGCTGAGCAAAAGAGACAAGACGTTTTGTGATTTCTCCACCGACAGAACCGTTAGCGCGAGAAGTTGTTTCCGGTCCAAGGTTTACACCGAATTCAGAAGCGATTTCATACTTCATTTGGTCGATAGCTTGAGCAGCGCCTGGCACTAAAAGCTGGTTGCTGTTTCCGCTGTTTGATT
NZ_CP054562.1	2870731	2870848	6	117	Parent=gene-HUF97_RS14005:Name=WP_032873647.1	CGGTGTGTCCGGTGATGCGTCCGTCTTCTGCTGCGGGAACGGTGTGTCCGGTGATGCGTCCGTCTTCTGCTGCGGGAGCGGTGTGTCCGGTGATGCGTCCGTCTTCTGCTGCGGGAG
NZ_CP054562.1	3259722	3260071	6	349	Parent=rna-HUF97_RS16090:gbkey=tmRNA	GGTGGGAGTCGAACCCACGTCCAGAAACATCGATTACTTAAGCGTCTACGAGCGTAGCCTGCATATTTTGTGTTTCACTCGTCTTCGTGCCTGCGGGCGGGCCTTCCGAGAGCTAGTCTGTCAGTCTCTTCTTACGTTCTCAGACGGGAACGCAAGCGTAGCCTACTTGGATGTGCTCTTCACGGACACATAGGCAATGTCAGGAAGAGCTCGCTGCGTTTATTAGGCAGCTAGTGCTAAGTTTTGGTTAAAACTTTTAGTTTTGCCAGTTATATTTAGGTGCGTGTTAACGAGATCGCCTCTCGGCTCGCAGCTCAAGCTCGATCCATCCCTGTCGAATCCGTAACGT
NZ_CP054562.1	3583015	3583208	6	193	.	AAATGTAATATAATTCCTGGATACGGCAAAACATGCGGTTAACCCTTTGCAGAAGGCCTTTTTTTGTCCCGCAAAACGGCCTGTTCGAAAAAACCACTCATCCTCCTGATGCCACGGGATGCTGTTTCATTCGCTTAGATAAATCCTCATATAACGGGTTTTTTGGAGGATTTAAAATGAGGATGGATACTAG
NZ_CP054562.1	3722612	3722868	6	256	Parent=gene-HUF97_RS18445:Name=WP_007407725.1	AGGGAGGCATCATTATGAAAAAATTGCTGCTTACCGTTATTCAAATCGCTCTGCTGTTTATATTTGCGCGTCTGATCAATTGGGTCACGGCGGCTCTTCATATAAATATTCCCGGCAGTATAATCGGGATTGTGATTCTTTTCACATTATTGCATTTCAAGATTATCAAACTTGAATGGATTGAGCTTGGCGCAGCATGGCTCCTCGGTGAGCTGCTGCTGTTTTTCATCCCGTCTGCCGTCGGAGTGATTGAATA

## Sheet: Bacillus safensis
Ref.genome	Start	End	Reads	Size	Location	Sequence
NZ_CP043404.1	2229821	2229878	13	57	Parent=gene-FX981_RS11040:Name=WP_234107949.1	CTCCAAAAACGGTGTATGTGTGGCTCATTTCTATTTCTGGTATGGTTCTTGTTGTGG
NZ_CP043404.1	2972514	2972592	14	78	Parent=gene-FX981_RS14980:Name=WP_024423028.1	AAGCAACGTAAAGACTCCCTCCATGAATTTTCGAAAGCTAATCGCTTAGATTTAGTAGATAAAGTTCAAAAAGAGATT
NZ_CP043404.1	1093221	1093302	7	81	Parent=gene-FX981_RS05545:Name=WP_149125981.1	TGATCGTGTGGATAAAGGAGATACGGTCATTAAAGATCAAAAGATCATGGAAGCGGCTTTGAAAAAGAATTTACCAAAAGG
NZ_CP043404.1	1391583	1391667	6	84	Parent=gene-FX981_RS06805:Name=WP_003217042.1	CTTACCAGTTAATTCGATTTTCTCAGCATTGATGATGATCACATGATCACCTGTATCAACGTGTGGTGTATAAGTTGGTTTGTG
NZ_CP043404.1	3349157	3349253	7	96	Parent=gene-FX981_RS17120:Name=WP_073205944.1	ACAAGACATATTTAGAAACAGCCTATCTGCTTATTTATGGAAGATTACCAGATAAGATGGAATATCATCAATTTCAGCAAGATATATCCTCACAAA
NZ_CP043404.1	1365232	1365382	17	150	Parent=gene-FX981_RS06650:Name=WP_024424449.1	GCTTCATGTGCATTCCCAAGCATACGGTAGCACAGCTGATAAATTTTGTCTTTATACAGGTCTACGATGTCTGCAAATGCGTTCTGGTCGCCTTTTTTCACTTGCTTAATTCTCTTTTTAATCATTGTGTCCATAGTATATTCAACCTCT
NZ_CP043404.1	1201651	1201802	7	151	Parent=gene-FX981_RS05865:Name=WP_024424316.1	TCACTCGTTCCGCCAGTGACTAAGCGGCCTTCCTGTTTGCCAACCTCGATATAATCCGTGATCTTGTCAAAGGACGCTTGATCAATGACAGGTCCCATGTAAACATCCGCAGAAAGTGGATTGGCTGTTGTTTTCGTTTCTGTGATTTCCT
NZ_CP043404.1	2670812	2670995	8	183	Parent=gene-FX981_RS13460:Name=WP_149126387.1	GTTCCAATGCTCATCTGCTTCAAAATAAGAGTCCTCAAACGTATGCTGTACATAAAACAACCATACACCGATAGATCCTGAGATCAGGAAGATCGGACCTTGAACAAGCAGGAATTCCTGCCAGCCAAAAAGGAGACATGTTGCGGCTGCTAACGCAATGATGCTCACGTTTGTGAAATACGT
NZ_CP043404.1	3258852	3259045	8	193	Parent=rna-FX981_RS16605:gbkey=ncRNA	AGAAATGGTGAGAGTGGAACGCGGTAAACCCCTCGAGCGAGAAACCCAAACTTGGTAGGGGAACTTTCTCAAAGGAACCAAACGGAGAGAAGGACAGAGAATTCTGTAGATAGATGATTACCACCTGAGTACGAGGCATTTGCCGTTTGCAGTACGATGGAACAAAACATGGCTTACAGAACGTTAAATCCGT
NZ_CP043404.1	3624662	3624873	6	211	Parent=gene-FX981_RS18415:Name=WP_003211958.1	CTCTTCTTTCGCTCGGTTTTCAGATTCTTTCGTCATGACTGCAATGTCGTGGGAAAGCTCATTTTCAACTTGATCCAGAATGATTTGTTTCGCTTCATCTCGAGTTAGACTTGAAATACGTTCCAACTCGGCTTTCTGCAAACGAATCATATCATCCACTTTGCTTTCCATCTCTTCAATATGTTGTTGTCGTTCATTCAGAGAATGATCT
NZ_CP043404.1	2253634	2253885	7	251	Parent=rna-FX981_RS11185:gbkey=tmRNA	CAAAACTAAAAGTTTTAACCAAAACTTAGCACTAGCTGCCTAATAAGCGCAGCGAGCTCTTCCTGACATCGCCTATGTGTCTGTGAGGAGCCCAATGAAGTAGGCTACGCTTACGTTTCCGTCTGAGGACGTAAGAAGAGATCCATCAGACTAGCTCTCCAAGCGCCCGTCAGCAGGCATGAGGATGAGTGAACACAAAATATGTTGACTACGCTCGTAGACGCTTAAGTAATCGATGTCTCTGGACGTGG
NZ_CP043404.1	2253633	2253886	7	253	Parent=rna-FX981_RS11185:gbkey=tmRNA	GCAAAACTAAAAGTTTTAACCAAAACTTAGCACTAGCTGCCTAATAAGCGCAGCGAGCTCTTCCTGACATCGCCTATGTGTCTGTGAGGAGCCCAATGAAGTAGGCTACGCTTACGTTTCCGTCTGAGGACGTAAGAAGAGATCCATCAGACTAGCTCTCCAAGCGCCCGTCAGCAGGCATGAGGATGAGTGAACACAAAATATGTTGACTACGCTCGTAGACGCTTAAGTAATCGATGTCTCTGGACGTGGG

## Sheet: Bacillus paralicheniformis
Ref.genome	Start	End	Reads	Size	Location	Sequence
NZ_CP023665.1	57436	57530	16	94	Parent=rna-CP943_RS00295:gbkey=ncRNA	GAAGCAGCATTAAGTGGAACCTTCCATGTGCCGCAGGGTTGCCTGGGCTGAGCTAACTGCTTAAGTAACGCTTAGGGTAGCGAATCGACAGAAG
NZ_CP023665.1	57407	57517	9	110	Parent=rna-CP943_RS00295:gbkey=ncRNA	GAATCCATGAACCATGTCAGGTCCGGAAGGAAGCAGCATTAAGTGGAACCTTCCATGTGCCGCAGGGTTGCCTGGGCTGAGCTAACTGCTTAAGTAACGCTTAGGGTAGC
NZ_CP023665.1	990367	990487	73	120	Parent=gene-CP943_RS04960:Name=WP_003179939.1	TAACCAACAATCCAAAACAAACGCACAAAAAGTAAGACAACAAAACCAAGCTTCTGCACAAGGTGGTCAGTTCGGCACTGAATTTGCCAGCGAAACTGACGCGCAGCAAGTAAGACAAAA
NZ_CP023665.1	990377	990497	50	120	Parent=gene-CP943_RS04960:Name=WP_003179939.1	TCCAAAACAAACGCACAAAAAGTAAGACAACAAAACCAAGCTTCTGCACAAGGTGGTCAGTTCGGCACTGAATTTGCCAGCGAAACTGACGCGCAGCAAGTAAGACAAAATAACCAACAA
NZ_CP023665.1	1687109	1687233	13	124	Parent=gene-CP943_RS08655:Name=WP_020451272.1	GATAGAACTCTATAATTCATCACATTGAAGGCTGTCACTTAACACTTCAAACAGACAACAATCATGTAAAAGCCGCCTTATCGATTTTTTTCGATTATGTTTAACAAGGCGGCTTTACGTTCAT
NZ_CP023665.1	2438543	2438680	41	137	Parent=gene-CP943_RS12430:Name=WP_025811228.1	ACAGGGCGGAAACAAATAGATTCTGCCCTTCAGCTGCCTTTCAAGTTCTTCTGCAAGTATAGACGTAAATTCCCCTTTTGATACGGCCGATTTAAACTGATCTCCCAAATTAACCGATATTAAAGGGATGACAGCTG
NZ_CP023665.1	2438542	2438682	6	140	Parent=gene-CP943_RS12430:Name=WP_025811228.1	TACAGGGCGGAAACAAATAGATTCTGCCCTTCAGCTGCCTTTCAAGTTCTTCTGCAAGTATAGACGTAAATTCCCCTTTTGATACGGCCGATTTAAACTGATCTCCCAAATTAACCGATATTAAAGGGATGACAGCTGTA
NZ_CP023665.1	2438543	2438686	7	143	Parent=gene-CP943_RS12430:Name=WP_025811228.1	ACAGGGCGGAAACAAATAGATTCTGCCCTTCAGCTGCCTTTCAAGTTCTTCTGCAAGTATAGACGTAAATTCCCCTTTTGATACGGCCGATTTAAACTGATCTCCCAAATTAACCGATATTAAAGGGATGACAGCTGTATCGA
NZ_CP023665.1	2438544	2438690	6	146	Parent=gene-CP943_RS12430:Name=WP_025811228.1	CAGGGCGGAAACAAATAGATTCTGCCCTTCAGCTGCCTTTCAAGTTCTTCTGCAAGTATAGACGTAAATTCCCCTTTTGATACGGCCGATTTAAACTGATCTCCCAAATTAACCGATATTAAAGGGATGACAGCTGTATCGATGTA
NZ_CP023665.1	990370	990527	7	157	Parent=gene-CP943_RS04960:Name=WP_003179939.1	CCAACAATCCAAAACAAACGCACAAAAAGTAAGACAACAAAACCAAGCTTCTGCACAAGGTGGTCAGTTCGGCACTGAATTTGCCAGCGAAACTGACGCGCAGCAAGTAAGACAAAATAACCAACAAGCTGAGCAAAAAAAACAGCAAAACAGCTAA
NZ_CP023665.1	990365	990522	7	157	Parent=gene-CP943_RS04960:Name=WP_003179939.1	GCTAACCAACAATCCAAAACAAACGCACAAAAAGTAAGACAACAAAACCAAGCTTCTGCACAAGGTGGTCAGTTCGGCACTGAATTTGCCAGCGAAACTGACGCGCAGCAAGTAAGACAAAATAACCAACAAGCTGAGCAAAAAAAACAGCAAAACA
NZ_CP023665.1	2277091	2277258	8	167	Parent=gene-CP943_RS11480:Note=frameshifted	ATCTCTGCATCGTTTCCAGGTCGTTTTCTGCGGTTTTTAGAGCGCTTGTCTGTTCCCTGTCGAACGTATGCAGCTTTTCAATTGTCTGATTGATTTCCTTTAAGGATTCTGATTCTGTTCATGAAAATCGGTGTCATTCAAATCAGGCAAATCGACAATATGACTGA
NZ_CP023665.1	1739545	1739718	17	173	Parent=gene-CP943_RS08915:Name=WP_025811370.1	CTGCGGTTCGCAGATGCAGGGCTTCTTGCGGTTTTCAGAATGCTCGGCGCTTTTTAAAGACATTATGCCGATCTCCCGTAAGACTTACCGCAGGCAGCGGCGCCGTGGTTCTGGAGCGTGCCTTCAATCTTTGCGGGCCGAGTATCGGGCTTGGCTGTAGGCCAGGCCTCTTT
NZ_CP023665.1	1739543	1739718	7	175	Parent=gene-CP943_RS08915:Name=WP_025811370.1	TCCTGCGGTTCGCAGATGCAGGGCTTCTTGCGGTTTTCAGAATGCTCGGCGCTTTTTAAAGACATTATGCCGATCTCCCGTAAGACTTACCGCAGGCAGCGGCGCCGTGGTTCTGGAGCGTGCCTTCAATCTTTGCGGGCCGAGTATCGGGCTTGGCTGTAGGCCAGGCCTCTTT
NZ_CP023665.1	1739537	1739718	15	181	Parent=gene-CP943_RS08915:Name=WP_025811370.1	TTTTCATCCTGCGGTTCGCAGATGCAGGGCTTCTTGCGGTTTTCAGAATGCTCGGCGCTTTTTAAAGACATTATGCCGATCTCCCGTAAGACTTACCGCAGGCAGCGGCGCCGTGGTTCTGGAGCGTGCCTTCAATCTTTGCGGGCCGAGTATCGGGCTTGGCTGTAGGCCAGGCCTCTTT
NZ_CP023665.1	1739534	1739718	6	184	Parent=gene-CP943_RS08915:Name=WP_025811370.1	CGATTTTCATCCTGCGGTTCGCAGATGCAGGGCTTCTTGCGGTTTTCAGAATGCTCGGCGCTTTTTAAAGACATTATGCCGATCTCCCGTAAGACTTACCGCAGGCAGCGGCGCCGTGGTTCTGGAGCGTGCCTTCAATCTTTGCGGGCCGAGTATCGGGCTTGGCTGTAGGCCAGGCCTCTTT
NZ_CP023665.1	2960841	2961034	11	193	Parent=rna-CP943_RS15095:gbkey=ncRNA	AAGTCCCGATTGTGCCGTTGTCGTATTCCTTCGTTTTGATCCCGCTCTCGGCAGGTGGGTGTTCTGTTCCAAACTTTGCAAGTCCTCCTGAGCACACGAGTGATAAGAGGCATTTGCTCCATTTGGAAACGTCGAACTCCCAAGTAAAAAAATGTTCGGTCAAAACTAGGTGTACAACAAACACATCAGGACT
NZ_CP023665.1	1739524	1739718	6	194	Parent=gene-CP943_RS08915:Name=WP_025811370.1	CCGCTCGTGGCGATTTTCATCCTGCGGTTCGCAGATGCAGGGCTTCTTGCGGTTTTCAGAATGCTCGGCGCTTTTTAAAGACATTATGCCGATCTCCCGTAAGACTTACCGCAGGCAGCGGCGCCGTGGTTCTGGAGCGTGCCTTCAATCTTTGCGGGCCGAGTATCGGGCTTGGCTGTAGGCCAGGCCTCTTT
NZ_CP023665.1	1739501	1739718	15	217	Parent=gene-CP943_RS08915:Name=WP_025811370.1	CGCTCGGGATGATTGATATTTCTCCGCTCGTGGCGATTTTCATCCTGCGGTTCGCAGATGCAGGGCTTCTTGCGGTTTTCAGAATGCTCGGCGCTTTTTAAAGACATTATGCCGATCTCCCGTAAGACTTACCGCAGGCAGCGGCGCCGTGGTTCTGGAGCGTGCCTTCAATCTTTGCGGGCCGAGTATCGGGCTTGGCTGTAGGCCAGGCCTCTTT
NZ_CP023665.1	57289	57512	19	223	Parent=rna-CP943_RS00295:gbkey=ncRNA	GTAGCGGTGCCCTGTACTCGCAATCCGCTCGAGCGAGGCCGAATCCCTTTCTCGAGGTTCGTTTACTTTAAGGTCTGCCTTAAGCAAGTGGTGTTGACGCTTGGGTCCTGCGCAATGGGAATCCATGAACCATGTCAGGTCCGGAAGGAAGCAGCATTAAGTGGAACCTTCCATGTGCCGCAGGGTTGCCTGGGCTGAGCTAACTGCTTAAGTAACGCTTAGG
NZ_CP023665.1	1739491	1739718	13	227	Parent=gene-CP943_RS08915:Name=WP_025811370.1	ATTATTCCTCCGCTCGGGATGATTGATATTTCTCCGCTCGTGGCGATTTTCATCCTGCGGTTCGCAGATGCAGGGCTTCTTGCGGTTTTCAGAATGCTCGGCGCTTTTTAAAGACATTATGCCGATCTCCCGTAAGACTTACCGCAGGCAGCGGCGCCGTGGTTCTGGAGCGTGCCTTCAATCTTTGCGGGCCGAGTATCGGGCTTGGCTGTAGGCCAGGCCTCTTT
NZ_CP023665.1	1739492	1739719	14	227	Parent=gene-CP943_RS08915:Name=WP_025811370.1	TTATTCCTCCGCTCGGGATGATTGATATTTCTCCGCTCGTGGCGATTTTCATCCTGCGGTTCGCAGATGCAGGGCTTCTTGCGGTTTTCAGAATGCTCGGCGCTTTTTAAAGACATTATGCCGATCTCCCGTAAGACTTACCGCAGGCAGCGGCGCCGTGGTTCTGGAGCGTGCCTTCAATCTTTGCGGGCCGAGTATCGGGCTTGGCTGTAGGCCAGGCCTCTTTA
NZ_CP023665.1	1739489	1739718	12	229	Parent=gene-CP943_RS08915:Name=WP_025811370.1	GGATTATTCCTCCGCTCGGGATGATTGATATTTCTCCGCTCGTGGCGATTTTCATCCTGCGGTTCGCAGATGCAGGGCTTCTTGCGGTTTTCAGAATGCTCGGCGCTTTTTAAAGACATTATGCCGATCTCCCGTAAGACTTACCGCAGGCAGCGGCGCCGTGGTTCTGGAGCGTGCCTTCAATCTTTGCGGGCCGAGTATCGGGCTTGGCTGTAGGCCAGGCCTCTTT
NZ_CP023665.1	1739486	1739718	10	232	Parent=gene-CP943_RS08915:Name=WP_025811370.1	GAAGGATTATTCCTCCGCTCGGGATGATTGATATTTCTCCGCTCGTGGCGATTTTCATCCTGCGGTTCGCAGATGCAGGGCTTCTTGCGGTTTTCAGAATGCTCGGCGCTTTTTAAAGACATTATGCCGATCTCCCGTAAGACTTACCGCAGGCAGCGGCGCCGTGGTTCTGGAGCGTGCCTTCAATCTTTGCGGGCCGAGTATCGGGCTTGGCTGTAGGCCAGGCCTCTTT
NZ_CP023665.1	4226305	4226537	16	232	Parent=gene-CP943_RS22560:Name=WP_020453503.1	GAAGACAAAAAAATTTGGAGGGGATATTTATGATGATGTTTATCTTGATTTTGACAATGGCTGTGTATTTGTTCTATTCTTTCAGCAAAGACAACCGGCCGGCCAAAAGAAACAACAAAAATCATCAGACACTGACTGTTATTAGGGAAAACCCTTTTACCGCCCCTTCCAATGATGTCAATTGCTAACTTGATAGACAACAAGCAAGCCGCCCCATGACGGGCGGCTTTTT
NZ_CP023665.1	4226304	4226536	21	232	Parent=gene-CP943_RS22560:Name=WP_020453503.1	TGAAGACAAAAAAATTTGGAGGGGATATTTATGATGATGTTTATCTTGATTTTGACAATGGCTGTGTATTTGTTCTATTCTTTCAGCAAAGACAACCGGCCGGCCAAAAGAAACAACAAAAATCATCAGACACTGACTGTTATTAGGGAAAACCCTTTTACCGCCCCTTCCAATGATGTCAATTGCTAACTTGATAGACAACAAGCAAGCCGCCCCATGACGGGCGGCTTTT
NZ_CP023665.1	250500	250733	17	233	Parent=gene-CP943_RS01455:Name=WP_076792973.1	CAAGTGATTCAAAGGGCTATGGATGAAAAGTTAGTCGAAGAATACCAAGAATTTTATGACTGGTTTATGCGGTGTTTCTACGATGAAGGAAAACCGAAGGAAGTTTTTAGGTTTCCGGTAATTGATGAGGGGCCAATCTTACATGGTGGAAAACCACGAGTGATCATTTTTAGAGATTCGCATATTTCAAGTGTTCCGGTAATTCATTAATGGAGTGTTGCTCTTTGAAAATT
NZ_CP023665.1	4226306	4226540	8	234	Parent=gene-CP943_RS22560:Name=WP_020453503.1	AAGACAAAAAAATTTGGAGGGGATATTTATGATGATGTTTATCTTGATTTTGACAATGGCTGTGTATTTGTTCTATTCTTTCAGCAAAGACAACCGGCCGGCCAAAAGAAACAACAAAAATCATCAGACACTGACTGTTATTAGGGAAAACCCTTTTACCGCCCCTTCCAATGATGTCAATTGCTAACTTGATAGACAACAAGCAAGCCGCCCCATGACGGGCGGCTTTTTACG
NZ_CP023665.1	4226305	4226539	10	234	Parent=gene-CP943_RS22560:Name=WP_020453503.1	GAAGACAAAAAAATTTGGAGGGGATATTTATGATGATGTTTATCTTGATTTTGACAATGGCTGTGTATTTGTTCTATTCTTTCAGCAAAGACAACCGGCCGGCCAAAAGAAACAACAAAAATCATCAGACACTGACTGTTATTAGGGAAAACCCTTTTACCGCCCCTTCCAATGATGTCAATTGCTAACTTGATAGACAACAAGCAAGCCGCCCCATGACGGGCGGCTTTTTAC
NZ_CP023665.1	57294	57529	11	235	Parent=rna-CP943_RS00295:gbkey=ncRNA	GGTGCCCTGTACTCGCAATCCGCTCGAGCGAGGCCGAATCCCTTTCTCGAGGTTCGTTTACTTTAAGGTCTGCCTTAAGCAAGTGGTGTTGACGCTTGGGTCCTGCGCAATGGGAATCCATGAACCATGTCAGGTCCGGAAGGAAGCAGCATTAAGTGGAACCTTCCATGTGCCGCAGGGTTGCCTGGGCTGAGCTAACTGCTTAAGTAACGCTTAGGGTAGCGAATCGACAGAA
NZ_CP023665.1	57299	57534	7	235	Parent=rna-CP943_RS00295:gbkey=ncRNA	CCTGTACTCGCAATCCGCTCGAGCGAGGCCGAATCCCTTTCTCGAGGTTCGTTTACTTTAAGGTCTGCCTTAAGCAAGTGGTGTTGACGCTTGGGTCCTGCGCAATGGGAATCCATGAACCATGTCAGGTCCGGAAGGAAGCAGCATTAAGTGGAACCTTCCATGTGCCGCAGGGTTGCCTGGGCTGAGCTAACTGCTTAAGTAACGCTTAGGGTAGCGAATCGACAGAAGGTGC
NZ_CP023665.1	250497	250733	6	236	Parent=gene-CP943_RS01455:Name=WP_076792973.1	GCACAAGTGATTCAAAGGGCTATGGATGAAAAGTTAGTCGAAGAATACCAAGAATTTTATGACTGGTTTATGCGGTGTTTCTACGATGAAGGAAAACCGAAGGAAGTTTTTAGGTTTCCGGTAATTGATGAGGGGCCAATCTTACATGGTGGAAAACCACGAGTGATCATTTTTAGAGATTCGCATATTTCAAGTGTTCCGGTAATTCATTAATGGAGTGTTGCTCTTTGAAAATT
NZ_CP023665.1	1739474	1739718	6	244	Parent=gene-CP943_RS08915:Name=WP_025811370.1	TCGAACCGTTCAGAAGGATTATTCCTCCGCTCGGGATGATTGATATTTCTCCGCTCGTGGCGATTTTCATCCTGCGGTTCGCAGATGCAGGGCTTCTTGCGGTTTTCAGAATGCTCGGCGCTTTTTAAAGACATTATGCCGATCTCCCGTAAGACTTACCGCAGGCAGCGGCGCCGTGGTTCTGGAGCGTGCCTTCAATCTTTGCGGGCCGAGTATCGGGCTTGGCTGTAGGCCAGGCCTCTTT
NZ_CP023665.1	3592762	3593010	6	248	.	AAAAAAAGCATGAACAAAAGTCCATGCTTTGGTTAAACATACACTCTTGATCTCCGGATAGCCCTCCGCGGGAAAACCCGCGGCAGTCCTGCACTTATTCAATGCAGACCCAGCATAAAGAATGAATGGCTTCCTTATGCTTCGGCGCTGATGCCTTTTGCATATGATCATCGGCCCCATCAGCCTCACACATGCGACTCATCATCCGCGCAACCTCTACCTCACTAAGAGTTAAGAGTGAGGATTTA
NZ_CP023665.1	2463866	2464123	7	257	Parent=gene-CP943_RS12570:Name=WP_020451968.1	ACCTCGTGTCAATGGCGTCGCGCGTTGTTCCCGCAATATTGCTGACGATCACGCGCTCTTCTCCAAGCATGGCGTTTACAAGAGAGGATTTTCCGACGTTCGGCCGGCCGATGAGGCAAAATTGAACGACCTCATCCTCATACTTCGTTTCGGGTATGTTTTTAAAATGTTCGCTGACCGCATCAAGCAGATCGCCGAGACCGAGGCCGTGCGTCCCTGAAATCGGGTACGGCTCGCCAAAGCCGAGGGCATAAAAA
NZ_CP023665.1	2463864	2464121	8	257	Parent=gene-CP943_RS12570:Name=WP_020451968.1	AAACCTCGTGTCAATGGCGTCGCGCGTTGTTCCCGCAATATTGCTGACGATCACGCGCTCTTCTCCAAGCATGGCGTTTACAAGAGAGGATTTTCCGACGTTCGGCCGGCCGATGAGGCAAAATTGAACGACCTCATCCTCATACTTCGTTTCGGGTATGTTTTTAAAATGTTCGCTGACCGCATCAAGCAGATCGCCGAGACCGAGGCCGTGCGTCCCTGAAATCGGGTACGGCTCGCCAAAGCCGAGGGCATAAA
NZ_CP023665.1	2463863	2464123	26	260	Parent=gene-CP943_RS12570:Name=WP_020451968.1	TAAACCTCGTGTCAATGGCGTCGCGCGTTGTTCCCGCAATATTGCTGACGATCACGCGCTCTTCTCCAAGCATGGCGTTTACAAGAGAGGATTTTCCGACGTTCGGCCGGCCGATGAGGCAAAATTGAACGACCTCATCCTCATACTTCGTTTCGGGTATGTTTTTAAAATGTTCGCTGACCGCATCAAGCAGATCGCCGAGACCGAGGCCGTGCGTCCCTGAAATCGGGTACGGCTCGCCAAAGCCGAGGGCATAAAAA
NZ_CP023665.1	2463864	2464124	28	260	Parent=gene-CP943_RS12570:Name=WP_020451968.1	AAACCTCGTGTCAATGGCGTCGCGCGTTGTTCCCGCAATATTGCTGACGATCACGCGCTCTTCTCCAAGCATGGCGTTTACAAGAGAGGATTTTCCGACGTTCGGCCGGCCGATGAGGCAAAATTGAACGACCTCATCCTCATACTTCGTTTCGGGTATGTTTTTAAAATGTTCGCTGACCGCATCAAGCAGATCGCCGAGACCGAGGCCGTGCGTCCCTGAAATCGGGTACGGCTCGCCAAAGCCGAGGGCATAAAAAT
NZ_CP023665.1	57268	57537	100	269	Parent=rna-CP943_RS00295:gbkey=ncRNA	TTTGCCGTGCTAAGCGGGGAGGTAGCGGTGCCCTGTACTCGCAATCCGCTCGAGCGAGGCCGAATCCCTTTCTCGAGGTTCGTTTACTTTAAGGTCTGCCTTAAGCAAGTGGTGTTGACGCTTGGGTCCTGCGCAATGGGAATCCATGAACCATGTCAGGTCCGGAAGGAAGCAGCATTAAGTGGAACCTTCCATGTGCCGCAGGGTTGCCTGGGCTGAGCTAACTGCTTAAGTAACGCTTAGGGTAGCGAATCGACAGAAGGTGCACG
NZ_CP023665.1	57269	57538	7	269	Parent=rna-CP943_RS00295:gbkey=ncRNA	TTGCCGTGCTAAGCGGGGAGGTAGCGGTGCCCTGTACTCGCAATCCGCTCGAGCGAGGCCGAATCCCTTTCTCGAGGTTCGTTTACTTTAAGGTCTGCCTTAAGCAAGTGGTGTTGACGCTTGGGTCCTGCGCAATGGGAATCCATGAACCATGTCAGGTCCGGAAGGAAGCAGCATTAAGTGGAACCTTCCATGTGCCGCAGGGTTGCCTGGGCTGAGCTAACTGCTTAAGTAACGCTTAGGGTAGCGAATCGACAGAAGGTGCACGG
NZ_CP023665.1	57268	57538	1232	270	Parent=rna-CP943_RS00295:gbkey=ncRNA	TTTGCCGTGCTAAGCGGGGAGGTAGCGGTGCCCTGTACTCGCAATCCGCTCGAGCGAGGCCGAATCCCTTTCTCGAGGTTCGTTTACTTTAAGGTCTGCCTTAAGCAAGTGGTGTTGACGCTTGGGTCCTGCGCAATGGGAATCCATGAACCATGTCAGGTCCGGAAGGAAGCAGCATTAAGTGGAACCTTCCATGTGCCGCAGGGTTGCCTGGGCTGAGCTAACTGCTTAAGTAACGCTTAGGGTAGCGAATCGACAGAAGGTGCACGG
NZ_CP023665.1	57269	57539	1230	270	Parent=rna-CP943_RS00295:gbkey=ncRNA	TTGCCGTGCTAAGCGGGGAGGTAGCGGTGCCCTGTACTCGCAATCCGCTCGAGCGAGGCCGAATCCCTTTCTCGAGGTTCGTTTACTTTAAGGTCTGCCTTAAGCAAGTGGTGTTGACGCTTGGGTCCTGCGCAATGGGAATCCATGAACCATGTCAGGTCCGGAAGGAAGCAGCATTAAGTGGAACCTTCCATGTGCCGCAGGGTTGCCTGGGCTGAGCTAACTGCTTAAGTAACGCTTAGGGTAGCGAATCGACAGAAGGTGCACGGT
NZ_CP023665.1	57267	57538	1180	271	Parent=rna-CP943_RS00295:gbkey=ncRNA	TTTTGCCGTGCTAAGCGGGGAGGTAGCGGTGCCCTGTACTCGCAATCCGCTCGAGCGAGGCCGAATCCCTTTCTCGAGGTTCGTTTACTTTAAGGTCTGCCTTAAGCAAGTGGTGTTGACGCTTGGGTCCTGCGCAATGGGAATCCATGAACCATGTCAGGTCCGGAAGGAAGCAGCATTAAGTGGAACCTTCCATGTGCCGCAGGGTTGCCTGGGCTGAGCTAACTGCTTAAGTAACGCTTAGGGTAGCGAATCGACAGAAGGTGCACGG
NZ_CP023665.1	57268	57539	1197	271	Parent=rna-CP943_RS00295:gbkey=ncRNA	TTTGCCGTGCTAAGCGGGGAGGTAGCGGTGCCCTGTACTCGCAATCCGCTCGAGCGAGGCCGAATCCCTTTCTCGAGGTTCGTTTACTTTAAGGTCTGCCTTAAGCAAGTGGTGTTGACGCTTGGGTCCTGCGCAATGGGAATCCATGAACCATGTCAGGTCCGGAAGGAAGCAGCATTAAGTGGAACCTTCCATGTGCCGCAGGGTTGCCTGGGCTGAGCTAACTGCTTAAGTAACGCTTAGGGTAGCGAATCGACAGAAGGTGCACGGT
NZ_CP023665.1	696796	697067	6	271	Parent=gene-CP943_RS03580:Name=WP_003179248.1	ATATGAAAATATTGAGGAGGTTGTTTCATTGTTAAAGCCATTAGGTGATCGCGTTGTCATTGAGCTCGTTGAGTCTGAAGAAAAAACTGCCAGCGGAATCGTACTTCCTGACTCCGCAAAAGAAAAACCACAAGAGGGTAAAGTGGTTGCAGCCGGTTCAGGCCGTGTGTTAGAGAGCGGAGAGCGCGTTGCATTAGAAGTTAAAACAGGCGACCGCATCATCTTCTCAAAATATGCAGGTACCGAAGTGAAATATGAAGGTACTGACTAC
NZ_CP023665.1	57268	57540	350	272	Parent=rna-CP943_RS00295:gbkey=ncRNA	TTTGCCGTGCTAAGCGGGGAGGTAGCGGTGCCCTGTACTCGCAATCCGCTCGAGCGAGGCCGAATCCCTTTCTCGAGGTTCGTTTACTTTAAGGTCTGCCTTAAGCAAGTGGTGTTGACGCTTGGGTCCTGCGCAATGGGAATCCATGAACCATGTCAGGTCCGGAAGGAAGCAGCATTAAGTGGAACCTTCCATGTGCCGCAGGGTTGCCTGGGCTGAGCTAACTGCTTAAGTAACGCTTAGGGTAGCGAATCGACAGAAGGTGCACGGTA
NZ_CP023665.1	4114115	4114387	8	272	Parent=gene-CP943_RS21025:Name=WP_020453399.1	TTTCCCCGGTCGGCGAGCTGATCTGGAAAAACGAAAGCCTTGTGATCAACAGCGGACAAACAGGCGAAATCGCCAAAAGGCTCTACCAAACGATCACCGGTATTCAAAAAGGCGCTTTGCCTGACACATTCGGCTGGACAGTTGAAGTTGATAAAGTCAGCCAATCCTGCTAAGCGGTTTAAGCTCTCTTTTGCAAAAAAGAGGGCTTGCACCCTTATCGCGAAATGTACCGGCGGCAGGCTCTGTTTCCACACCGCTCGCCCCTCTTTTTC
NZ_CP023665.1	57268	57543	21	275	Parent=rna-CP943_RS00295:gbkey=ncRNA	TTTGCCGTGCTAAGCGGGGAGGTAGCGGTGCCCTGTACTCGCAATCCGCTCGAGCGAGGCCGAATCCCTTTCTCGAGGTTCGTTTACTTTAAGGTCTGCCTTAAGCAAGTGGTGTTGACGCTTGGGTCCTGCGCAATGGGAATCCATGAACCATGTCAGGTCCGGAAGGAAGCAGCATTAAGTGGAACCTTCCATGTGCCGCAGGGTTGCCTGGGCTGAGCTAACTGCTTAAGTAACGCTTAGGGTAGCGAATCGACAGAAGGTGCACGGTAAAT
NZ_CP023665.1	57266	57541	22	275	Parent=rna-CP943_RS00295:gbkey=ncRNA	ATTTTGCCGTGCTAAGCGGGGAGGTAGCGGTGCCCTGTACTCGCAATCCGCTCGAGCGAGGCCGAATCCCTTTCTCGAGGTTCGTTTACTTTAAGGTCTGCCTTAAGCAAGTGGTGTTGACGCTTGGGTCCTGCGCAATGGGAATCCATGAACCATGTCAGGTCCGGAAGGAAGCAGCATTAAGTGGAACCTTCCATGTGCCGCAGGGTTGCCTGGGCTGAGCTAACTGCTTAAGTAACGCTTAGGGTAGCGAATCGACAGAAGGTGCACGGTAA
NZ_CP023665.1	57268	57544	9	276	Parent=rna-CP943_RS00295:gbkey=ncRNA	TTTGCCGTGCTAAGCGGGGAGGTAGCGGTGCCCTGTACTCGCAATCCGCTCGAGCGAGGCCGAATCCCTTTCTCGAGGTTCGTTTACTTTAAGGTCTGCCTTAAGCAAGTGGTGTTGACGCTTGGGTCCTGCGCAATGGGAATCCATGAACCATGTCAGGTCCGGAAGGAAGCAGCATTAAGTGGAACCTTCCATGTGCCGCAGGGTTGCCTGGGCTGAGCTAACTGCTTAAGTAACGCTTAGGGTAGCGAATCGACAGAAGGTGCACGGTAAATC
NZ_CP023665.1	1739437	1739717	6	280	Parent=gene-CP943_RS08915:Name=WP_025811370.1	TTCGGCCGGGTGCTTGCTTCACTTTGCGAGCCTTATCTCGAACCGTTCAGAAGGATTATTCCTCCGCTCGGGATGATTGATATTTCTCCGCTCGTGGCGATTTTCATCCTGCGGTTCGCAGATGCAGGGCTTCTTGCGGTTTTCAGAATGCTCGGCGCTTTTTAAAGACATTATGCCGATCTCCCGTAAGACTTACCGCAGGCAGCGGCGCCGTGGTTCTGGAGCGTGCCTTCAATCTTTGCGGGCCGAGTATCGGGCTTGGCTGTAGGCCAGGCCTCTT
NZ_CP023665.1	1739437	1739718	6	281	Parent=gene-CP943_RS08915:Name=WP_025811370.1	TTCGGCCGGGTGCTTGCTTCACTTTGCGAGCCTTATCTCGAACCGTTCAGAAGGATTATTCCTCCGCTCGGGATGATTGATATTTCTCCGCTCGTGGCGATTTTCATCCTGCGGTTCGCAGATGCAGGGCTTCTTGCGGTTTTCAGAATGCTCGGCGCTTTTTAAAGACATTATGCCGATCTCCCGTAAGACTTACCGCAGGCAGCGGCGCCGTGGTTCTGGAGCGTGCCTTCAATCTTTGCGGGCCGAGTATCGGGCTTGGCTGTAGGCCAGGCCTCTTT
NZ_CP023665.1	1950901	1951188	10	287	Parent=gene-CP943_RS09990:Name=WP_020451497.1	TAAAAAGGCCCCTGGAAGAGCCTTTATCTGTCAGAAAAAAGGATAGTAAGGATACGGCGGATACGGATATCCCCAAGGGCCGAGAAGCGCTCCGGCAGTAAGTCCGCCCAAAAAACCTCCGAAGAAGGGGCCCGGACCGAAAAACGGACGCGGGCCGAAAAACGGGCGCCCAAAAGGTCCGCCAAAGAAAGGTCTGCCGATGATGCGCTGGTTGTCGTCGCCATATACAGGAGCGTGCTCGAAATGATTCATAAAAAAATCCCTCCAATAATAAAATGAAACCTGAC
NZ_CP023665.1	1950904	1951191	12	287	Parent=gene-CP943_RS09990:Name=WP_020451497.1	AAAGGCCCCTGGAAGAGCCTTTATCTGTCAGAAAAAAGGATAGTAAGGATACGGCGGATACGGATATCCCCAAGGGCCGAGAAGCGCTCCGGCAGTAAGTCCGCCCAAAAAACCTCCGAAGAAGGGGCCCGGACCGAAAAACGGACGCGGGCCGAAAAACGGGCGCCCAAAAGGTCCGCCAAAGAAAGGTCTGCCGATGATGCGCTGGTTGTCGTCGCCATATACAGGAGCGTGCTCGAAATGATTCATAAAAAAATCCCTCCAATAATAAAATGAAACCTGACTAA
NZ_CP023665.1	1739431	1739718	6	287	Parent=gene-CP943_RS08915:Name=WP_025811370.1	TCTTCATTCGGCCGGGTGCTTGCTTCACTTTGCGAGCCTTATCTCGAACCGTTCAGAAGGATTATTCCTCCGCTCGGGATGATTGATATTTCTCCGCTCGTGGCGATTTTCATCCTGCGGTTCGCAGATGCAGGGCTTCTTGCGGTTTTCAGAATGCTCGGCGCTTTTTAAAGACATTATGCCGATCTCCCGTAAGACTTACCGCAGGCAGCGGCGCCGTGGTTCTGGAGCGTGCCTTCAATCTTTGCGGGCCGAGTATCGGGCTTGGCTGTAGGCCAGGCCTCTTT
NZ_CP023665.1	1739411	1739718	6	307	Parent=gene-CP943_RS08915:Name=WP_025811370.1	GGGTGCCTAATGCAAGGGAGTCTTCATTCGGCCGGGTGCTTGCTTCACTTTGCGAGCCTTATCTCGAACCGTTCAGAAGGATTATTCCTCCGCTCGGGATGATTGATATTTCTCCGCTCGTGGCGATTTTCATCCTGCGGTTCGCAGATGCAGGGCTTCTTGCGGTTTTCAGAATGCTCGGCGCTTTTTAAAGACATTATGCCGATCTCCCGTAAGACTTACCGCAGGCAGCGGCGCCGTGGTTCTGGAGCGTGCCTTCAATCTTTGCGGGCCGAGTATCGGGCTTGGCTGTAGGCCAGGCCTCTTT
NZ_CP023665.1	1847896	1848208	8	312	Parent=gene-CP943_RS09475:Name=WP_020451416.1	TATTAAAGCTTAGCGGAGAAGCCCTTGCGGGTGAACAGGGAAACGGCATCAACCCGACCGTGATCCAGTCCATCGCCAAACAGGTGAAAGAAATCGCCGAGCTTGATGTTGAAGTGGCGGTCGTCGTCGGCGGCGGCAACCTGTGGCGCGGAAAAACGGGCAGCGATCTCGGAATGGACCGCGCAACAGCGGACTACATGGGAATGCTTGCAACGGTCATGAATTCCCTTGCGCTGCAAGACAGCCTAGAAACGCTCGGCATTCAATCAAGAGTTCAGACATCCATCGAAATGCGGCAGGTCGCTGAGCCAT
NZ_CP023665.1	1739386	1739718	18	332	Parent=gene-CP943_RS08915:Name=WP_025811370.1	CTCATTATTTACATTTTTATGTCTTGGGTGCCTAATGCAAGGGAGTCTTCATTCGGCCGGGTGCTTGCTTCACTTTGCGAGCCTTATCTCGAACCGTTCAGAAGGATTATTCCTCCGCTCGGGATGATTGATATTTCTCCGCTCGTGGCGATTTTCATCCTGCGGTTCGCAGATGCAGGGCTTCTTGCGGTTTTCAGAATGCTCGGCGCTTTTTAAAGACATTATGCCGATCTCCCGTAAGACTTACCGCAGGCAGCGGCGCCGTGGTTCTGGAGCGTGCCTTCAATCTTTGCGGGCCGAGTATCGGGCTTGGCTGTAGGCCAGGCCTCTTT
NZ_CP023665.1	2998797	2999139	6	342	Parent=gene-CP943_RS15290:Name=WP_003184023.1	AAAAAACTCCGGTCAGAACGACCGGAGTTTCGTTTAAAGGTTAGGCTACAGGATATACGCTCACTTTTTTGCGGTTACGGCCGAAACGTTCGAATTTAACAGTTCCGTCGACTTTTGCATATAGAGTGTCATCTCCGCCGCGCCCAACGTTTTCACCTGGATAGATTTTTGTTCCGCGCTGACGATAAAGGATGGAACCGCCAGATACGAATTGACCGTCTGCACGTTTAGCACCTAGGCGCTTCGCCTCAGAGTCACGTCCGTTCTTCGTTGAACCTACTCCTTTTTTAGATGCAAAAAACTGAAGATCTAATCTTAGCATGTAGCTCACCTCCTATATTT
NZ_CP023665.1	2998797	2999139	6	342	Parent=gene-CP943_RS15295:Name=WP_020452442.1	AAAAAACTCCGGTCAGAACGACCGGAGTTTCGTTTAAAGGTTAGGCTACAGGATATACGCTCACTTTTTTGCGGTTACGGCCGAAACGTTCGAATTTAACAGTTCCGTCGACTTTTGCATATAGAGTGTCATCTCCGCCGCGCCCAACGTTTTCACCTGGATAGATTTTTGTTCCGCGCTGACGATAAAGGATGGAACCGCCAGATACGAATTGACCGTCTGCACGTTTAGCACCTAGGCGCTTCGCCTCAGAGTCACGTCCGTTCTTCGTTGAACCTACTCCTTTTTTAGATGCAAAAAACTGAAGATCTAATCTTAGCATGTAGCTCACCTCCTATATTT
NZ_CP023665.1	2998796	2999138	7	342	Parent=gene-CP943_RS15290:Name=WP_003184023.1	TAAAAAACTCCGGTCAGAACGACCGGAGTTTCGTTTAAAGGTTAGGCTACAGGATATACGCTCACTTTTTTGCGGTTACGGCCGAAACGTTCGAATTTAACAGTTCCGTCGACTTTTGCATATAGAGTGTCATCTCCGCCGCGCCCAACGTTTTCACCTGGATAGATTTTTGTTCCGCGCTGACGATAAAGGATGGAACCGCCAGATACGAATTGACCGTCTGCACGTTTAGCACCTAGGCGCTTCGCCTCAGAGTCACGTCCGTTCTTCGTTGAACCTACTCCTTTTTTAGATGCAAAAAACTGAAGATCTAATCTTAGCATGTAGCTCACCTCCTATATT
NZ_CP023665.1	2998796	2999138	7	342	Parent=gene-CP943_RS15295:Name=WP_020452442.1	TAAAAAACTCCGGTCAGAACGACCGGAGTTTCGTTTAAAGGTTAGGCTACAGGATATACGCTCACTTTTTTGCGGTTACGGCCGAAACGTTCGAATTTAACAGTTCCGTCGACTTTTGCATATAGAGTGTCATCTCCGCCGCGCCCAACGTTTTCACCTGGATAGATTTTTGTTCCGCGCTGACGATAAAGGATGGAACCGCCAGATACGAATTGACCGTCTGCACGTTTAGCACCTAGGCGCTTCGCCTCAGAGTCACGTCCGTTCTTCGTTGAACCTACTCCTTTTTTAGATGCAAAAAACTGAAGATCTAATCTTAGCATGTAGCTCACCTCCTATATT
NZ_CP023665.1	3660865	3661222	222	357	Parent=rna-CP943_RS18755:gbkey=tmRNA	ATGGTGGAGACGGTGGGAGTCGAACCCACGTCCAGAAACGTCGATTGCTTCAGCGTCTACGAGCGTAGCCCTGCATATTTAGTTTCGCTCATCTTCGTGCCTGCGGGCAGGCCCTCGGAGAGCTAGTCTGATAAGTCTCTTCCTGCGCTCTCAGACGGGAGCGCAAGCGTAGCCTACTTCGTTATGGGCTCTTAACCGGCACATAGGCGATGCGGGCAAGAGCTCGCTGCGCTAATTAGGCAGCTAGTGCTAAGTTCTGGTTAGATTTGCCAGTTATATTTAGGTGCGTTTTTACGAGATCGCCTCTCGGCTCGCAACTCAAGCTCGATCCGTCCCTGTCGAATCCGTAACGTCCCC
NZ_CP023665.1	2404144	2404546	6	402	Parent=rna-CP943_RS12225:gbkey=ncRNA	AGTGTGTAACGTTCTGTAAGCCATGTTTTGTTCCGTCGTACTGCTGTCGGCTGCTAAGCCTCGTACTCGGGTGGTAATCATCTATCTACAGAGTCAACTCTGTCCTTCTTTCCGTTCATTTCCGTCCAGAAGGTTCCCCTACCAAAATTTGGGTTTCTCGCTCGAGGGGTTTACCGCGTTCCACTCTCACCATTTCTAGTGAGACTTCGTCACTGTGGCACTTTCAAGGATACTCAGCCATATCCATAAAGGACGTAGGCTTTTTTCCTGCCGTCAGCCTTCTGCAAGGCTGCCCTAGCTTATGACTTCGCTAGGCACGAACACTACGGGCATCTCAGCACCGTGCGAGCATGGACTTTCCTCTACAGATGTAAAATCTGCAGCGATTACCCGAACGTT…
NZ_CP023665.1	2404144	2404547	16	403	Parent=rna-CP943_RS12225:gbkey=ncRNA	AGTGTGTAACGTTCTGTAAGCCATGTTTTGTTCCGTCGTACTGCTGTCGGCTGCTAAGCCTCGTACTCGGGTGGTAATCATCTATCTACAGAGTCAACTCTGTCCTTCTTTCCGTTCATTTCCGTCCAGAAGGTTCCCCTACCAAAATTTGGGTTTCTCGCTCGAGGGGTTTACCGCGTTCCACTCTCACCATTTCTAGTGAGACTTCGTCACTGTGGCACTTTCAAGGATACTCAGCCATATCCATAAAGGACGTAGGCTTTTTTCCTGCCGTCAGCCTTCTGCAAGGCTGCCCTAGCTTATGACTTCGCTAGGCACGAACACTACGGGCATCTCAGCACCGTGCGAGCATGGACTTTCCTCTACAGATGTAAAATCTGCAGCGATTACCCGAACGTT…
NZ_CP023665.1	1815465	1815910	8	445	Parent=gene-CP943_RS09285:Name=WP_020451383.1	TAAAAGAAAACCCGTTTCTGCTTGTCAGTCTTCCGAAACAGGATAAACGGATTCCAAAATTTTTATATGAAAAAGAACTTGAAGAACTGTTTGAGGTTTCGGACTTGAGTACACCGCTCGGCCAAAGGAATCAGGCGCTCTTGGAACTTCTTTACGCAACAGGCATGCGGGTAAGCGAACTTTGCAGCCTGAAGGAATCCGATTTGGATCTGTTTTTAGATACGGTTTTGGTTCACGGGAAAGGCAGGAAGCAAAGGTATATTCCATTTGGTTCATTCGCCCGGGAGGCTTTGGATCTGTATTTGCAAAATGGAAGACGCATCCTGCTGTTAAAAGCGAAAGAGCCCTGCCCTTTTATTTTTTTGAATCAAAGGGGCGGGCCCTTAACCCCGAGGGGGG…
NZ_CP023665.1	101030	101477	7	447	Parent=gene-CP943_RS00545:Name=WP_003178226.1	TTGAAGTTGGCAGCAAGTTGCAAGGGAAAGTAACAGGTATTACAAATTTCGGAGCGTTTGTTGAACTGCCTGGAGGATCAACAGGTCTTGTTCATATTAGCGAAGTAGCCGATAACTACGTGAAGGACATTAATGATCATCTGAAGGTTGGTGATCAAGTAGAAGTTAAAGTCATCAATGTTGAGAAAGATGGGAAAATCGGCTTGTCGATCAAAAAGGCTGTAGACCGTCCTCAATCATCAAGACCTGCGAGACCTAAAAATGATTTCCGCTCTAAAGAAACGTTTGAACAGAAAATGAATAAGTTTTTAAAAGACAGTGAAGATCGCTTATCGTCTCTAAAACGCAACACGGAATCAAAACGTGGAGGGCGCGGAGCAAGAAGAGGTTAACTTGCTG…

## Sheet: Bacillus licheniformis
Ref.genome	Start	End	Reads	Size	Location	Sequence
NZ_CP034569.1	30171	30443	374	272	Parent=rna-EJ992_RS00145:gbkey=ncRNA	TTTGCCGTGCTAAGCGGGGAGGTAGCGGTGCCCTGTACTCGCAATCCGCTCGAGCGAGGCCGAATCCCTTTCTCGAGGTTCGTTTACTTTAAGGTCTGCCTTAAGCAAGTGGTGTTGACGCTTGGGTCCTGCGCAATGGGAATCCATGAACCATGTCAGGTCCGGAAGGAAGCAGCATTAAGTGGAACCTTCCATGTGCCGCAGGGTTGCCTGGGCTGAGCTAACTGCTTAAGTAACGCTTAGGGTAGCGAATCGACAGAAGGTGCACGGTA
NZ_CP034569.1	30171	30446	52	275	Parent=rna-EJ992_RS00145:gbkey=ncRNA	TTTGCCGTGCTAAGCGGGGAGGTAGCGGTGCCCTGTACTCGCAATCCGCTCGAGCGAGGCCGAATCCCTTTCTCGAGGTTCGTTTACTTTAAGGTCTGCCTTAAGCAAGTGGTGTTGACGCTTGGGTCCTGCGCAATGGGAATCCATGAACCATGTCAGGTCCGGAAGGAAGCAGCATTAAGTGGAACCTTCCATGTGCCGCAGGGTTGCCTGGGCTGAGCTAACTGCTTAAGTAACGCTTAGGGTAGCGAATCGACAGAAGGTGCACGGTAAAT
NZ_CP034569.1	30172	30442	114	270	Parent=rna-EJ992_RS00145:gbkey=ncRNA	TTGCCGTGCTAAGCGGGGAGGTAGCGGTGCCCTGTACTCGCAATCCGCTCGAGCGAGGCCGAATCCCTTTCTCGAGGTTCGTTTACTTTAAGGTCTGCCTTAAGCAAGTGGTGTTGACGCTTGGGTCCTGCGCAATGGGAATCCATGAACCATGTCAGGTCCGGAAGGAAGCAGCATTAAGTGGAACCTTCCATGTGCCGCAGGGTTGCCTGGGCTGAGCTAACTGCTTAAGTAACGCTTAGGGTAGCGAATCGACAGAAGGTGCACGGT
NZ_CP034569.1	490908	491313	68	405	Parent=gene-EJ992_RS02420:Name=WP_003178955.1	CTGTCCCACCACTTCAAGGTGCTGAGGGAAGCGGGTCTGCTCAAAGTCCGCATCGAAGGGAAGCATCATTATTACTCCCTCTGCAAACGGGAATTGGAGGAGCAGTTTCCGGGACTGATCGAGGCGGTTCTCAAGGTAGAAAAGGAACGGTGGTAAACGGACCAGATGTCGGCTTTTTAAAGCCAGGCTGATACCGGCAGGAAAGAACCTGCCGGTATTTTTAAAGCTTCTCATCACCGCATACCGCTTCATAAAGCTTGGCAGTCCCTTCGTCGATCTGATCGGCAGCGATTTTGGCGAATCCGAGCACGAGCGATACCGTTCCTTCATGTTTTGTCTGCTCTTTCTTTAACGTAAACCGACTCATGCCGTAAACCTCGACCCGCCTTTCCTTTGCTC…
NZ_CP034569.1	490908	491313	68	405	Parent=gene-EJ992_RS02425:Name=WP_009330178.1	CTGTCCCACCACTTCAAGGTGCTGAGGGAAGCGGGTCTGCTCAAAGTCCGCATCGAAGGGAAGCATCATTATTACTCCCTCTGCAAACGGGAATTGGAGGAGCAGTTTCCGGGACTGATCGAGGCGGTTCTCAAGGTAGAAAAGGAACGGTGGTAAACGGACCAGATGTCGGCTTTTTAAAGCCAGGCTGATACCGGCAGGAAAGAACCTGCCGGTATTTTTAAAGCTTCTCATCACCGCATACCGCTTCATAAAGCTTGGCAGTCCCTTCGTCGATCTGATCGGCAGCGATTTTGGCGAATCCGAGCACGAGCGATACCGTTCCTTCATGTTTTGTCTGCTCTTTCTTTAACGTAAACCGACTCATGCCGTAAACCTCGACCCGCCTTTCCTTTGCTC…
NZ_CP034569.1	490916	491313	92	397	Parent=gene-EJ992_RS02420:Name=WP_003178955.1	CCACTTCAAGGTGCTGAGGGAAGCGGGTCTGCTCAAAGTCCGCATCGAAGGGAAGCATCATTATTACTCCCTCTGCAAACGGGAATTGGAGGAGCAGTTTCCGGGACTGATCGAGGCGGTTCTCAAGGTAGAAAAGGAACGGTGGTAAACGGACCAGATGTCGGCTTTTTAAAGCCAGGCTGATACCGGCAGGAAAGAACCTGCCGGTATTTTTAAAGCTTCTCATCACCGCATACCGCTTCATAAAGCTTGGCAGTCCCTTCGTCGATCTGATCGGCAGCGATTTTGGCGAATCCGAGCACGAGCGATACCGTTCCTTCATGTTTTGTCTGCTCTTTCTTTAACGTAAACCGACTCATGCCGTAAACCTCGACCCGCCTTTCCTTTGCTCTTAATA
NZ_CP034569.1	490916	491313	92	397	Parent=gene-EJ992_RS02425:Name=WP_009330178.1	CCACTTCAAGGTGCTGAGGGAAGCGGGTCTGCTCAAAGTCCGCATCGAAGGGAAGCATCATTATTACTCCCTCTGCAAACGGGAATTGGAGGAGCAGTTTCCGGGACTGATCGAGGCGGTTCTCAAGGTAGAAAAGGAACGGTGGTAAACGGACCAGATGTCGGCTTTTTAAAGCCAGGCTGATACCGGCAGGAAAGAACCTGCCGGTATTTTTAAAGCTTCTCATCACCGCATACCGCTTCATAAAGCTTGGCAGTCCCTTCGTCGATCTGATCGGCAGCGATTTTGGCGAATCCGAGCACGAGCGATACCGTTCCTTCATGTTTTGTCTGCTCTTTCTTTAACGTAAACCGACTCATGCCGTAAACCTCGACCCGCCTTTCCTTTGCTCTTAATA
NZ_CP034569.1	490919	491313	194	394	Parent=gene-EJ992_RS02420:Name=WP_003178955.1	CTTCAAGGTGCTGAGGGAAGCGGGTCTGCTCAAAGTCCGCATCGAAGGGAAGCATCATTATTACTCCCTCTGCAAACGGGAATTGGAGGAGCAGTTTCCGGGACTGATCGAGGCGGTTCTCAAGGTAGAAAAGGAACGGTGGTAAACGGACCAGATGTCGGCTTTTTAAAGCCAGGCTGATACCGGCAGGAAAGAACCTGCCGGTATTTTTAAAGCTTCTCATCACCGCATACCGCTTCATAAAGCTTGGCAGTCCCTTCGTCGATCTGATCGGCAGCGATTTTGGCGAATCCGAGCACGAGCGATACCGTTCCTTCATGTTTTGTCTGCTCTTTCTTTAACGTAAACCGACTCATGCCGTAAACCTCGACCCGCCTTTCCTTTGCTCTTAATA
NZ_CP034569.1	490919	491313	194	394	Parent=gene-EJ992_RS02425:Name=WP_009330178.1	CTTCAAGGTGCTGAGGGAAGCGGGTCTGCTCAAAGTCCGCATCGAAGGGAAGCATCATTATTACTCCCTCTGCAAACGGGAATTGGAGGAGCAGTTTCCGGGACTGATCGAGGCGGTTCTCAAGGTAGAAAAGGAACGGTGGTAAACGGACCAGATGTCGGCTTTTTAAAGCCAGGCTGATACCGGCAGGAAAGAACCTGCCGGTATTTTTAAAGCTTCTCATCACCGCATACCGCTTCATAAAGCTTGGCAGTCCCTTCGTCGATCTGATCGGCAGCGATTTTGGCGAATCCGAGCACGAGCGATACCGTTCCTTCATGTTTTGTCTGCTCTTTCTTTAACGTAAACCGACTCATGCCGTAAACCTCGACCCGCCTTTCCTTTGCTCTTAATA
NZ_CP034569.1	490921	491313	568	392	Parent=gene-EJ992_RS02420:Name=WP_003178955.1	TCAAGGTGCTGAGGGAAGCGGGTCTGCTCAAAGTCCGCATCGAAGGGAAGCATCATTATTACTCCCTCTGCAAACGGGAATTGGAGGAGCAGTTTCCGGGACTGATCGAGGCGGTTCTCAAGGTAGAAAAGGAACGGTGGTAAACGGACCAGATGTCGGCTTTTTAAAGCCAGGCTGATACCGGCAGGAAAGAACCTGCCGGTATTTTTAAAGCTTCTCATCACCGCATACCGCTTCATAAAGCTTGGCAGTCCCTTCGTCGATCTGATCGGCAGCGATTTTGGCGAATCCGAGCACGAGCGATACCGTTCCTTCATGTTTTGTCTGCTCTTTCTTTAACGTAAACCGACTCATGCCGTAAACCTCGACCCGCCTTTCCTTTGCTCTTAATA
NZ_CP034569.1	490921	491314	84	393	Parent=gene-EJ992_RS02420:Name=WP_003178955.1	TCAAGGTGCTGAGGGAAGCGGGTCTGCTCAAAGTCCGCATCGAAGGGAAGCATCATTATTACTCCCTCTGCAAACGGGAATTGGAGGAGCAGTTTCCGGGACTGATCGAGGCGGTTCTCAAGGTAGAAAAGGAACGGTGGTAAACGGACCAGATGTCGGCTTTTTAAAGCCAGGCTGATACCGGCAGGAAAGAACCTGCCGGTATTTTTAAAGCTTCTCATCACCGCATACCGCTTCATAAAGCTTGGCAGTCCCTTCGTCGATCTGATCGGCAGCGATTTTGGCGAATCCGAGCACGAGCGATACCGTTCCTTCATGTTTTGTCTGCTCTTTCTTTAACGTAAACCGACTCATGCCGTAAACCTCGACCCGCCTTTCCTTTGCTCTTAATAA
NZ_CP034569.1	490921	491313	568	392	Parent=gene-EJ992_RS02425:Name=WP_009330178.1	TCAAGGTGCTGAGGGAAGCGGGTCTGCTCAAAGTCCGCATCGAAGGGAAGCATCATTATTACTCCCTCTGCAAACGGGAATTGGAGGAGCAGTTTCCGGGACTGATCGAGGCGGTTCTCAAGGTAGAAAAGGAACGGTGGTAAACGGACCAGATGTCGGCTTTTTAAAGCCAGGCTGATACCGGCAGGAAAGAACCTGCCGGTATTTTTAAAGCTTCTCATCACCGCATACCGCTTCATAAAGCTTGGCAGTCCCTTCGTCGATCTGATCGGCAGCGATTTTGGCGAATCCGAGCACGAGCGATACCGTTCCTTCATGTTTTGTCTGCTCTTTCTTTAACGTAAACCGACTCATGCCGTAAACCTCGACCCGCCTTTCCTTTGCTCTTAATA
NZ_CP034569.1	490921	491314	84	393	Parent=gene-EJ992_RS02425:Name=WP_009330178.1	TCAAGGTGCTGAGGGAAGCGGGTCTGCTCAAAGTCCGCATCGAAGGGAAGCATCATTATTACTCCCTCTGCAAACGGGAATTGGAGGAGCAGTTTCCGGGACTGATCGAGGCGGTTCTCAAGGTAGAAAAGGAACGGTGGTAAACGGACCAGATGTCGGCTTTTTAAAGCCAGGCTGATACCGGCAGGAAAGAACCTGCCGGTATTTTTAAAGCTTCTCATCACCGCATACCGCTTCATAAAGCTTGGCAGTCCCTTCGTCGATCTGATCGGCAGCGATTTTGGCGAATCCGAGCACGAGCGATACCGTTCCTTCATGTTTTGTCTGCTCTTTCTTTAACGTAAACCGACTCATGCCGTAAACCTCGACCCGCCTTTCCTTTGCTCTTAATAA
NZ_CP034569.1	490925	491314	55	389	Parent=gene-EJ992_RS02420:Name=WP_003178955.1	GGTGCTGAGGGAAGCGGGTCTGCTCAAAGTCCGCATCGAAGGGAAGCATCATTATTACTCCCTCTGCAAACGGGAATTGGAGGAGCAGTTTCCGGGACTGATCGAGGCGGTTCTCAAGGTAGAAAAGGAACGGTGGTAAACGGACCAGATGTCGGCTTTTTAAAGCCAGGCTGATACCGGCAGGAAAGAACCTGCCGGTATTTTTAAAGCTTCTCATCACCGCATACCGCTTCATAAAGCTTGGCAGTCCCTTCGTCGATCTGATCGGCAGCGATTTTGGCGAATCCGAGCACGAGCGATACCGTTCCTTCATGTTTTGTCTGCTCTTTCTTTAACGTAAACCGACTCATGCCGTAAACCTCGACCCGCCTTTCCTTTGCTCTTAATAA
NZ_CP034569.1	490925	491314	55	389	Parent=gene-EJ992_RS02425:Name=WP_009330178.1	GGTGCTGAGGGAAGCGGGTCTGCTCAAAGTCCGCATCGAAGGGAAGCATCATTATTACTCCCTCTGCAAACGGGAATTGGAGGAGCAGTTTCCGGGACTGATCGAGGCGGTTCTCAAGGTAGAAAAGGAACGGTGGTAAACGGACCAGATGTCGGCTTTTTAAAGCCAGGCTGATACCGGCAGGAAAGAACCTGCCGGTATTTTTAAAGCTTCTCATCACCGCATACCGCTTCATAAAGCTTGGCAGTCCCTTCGTCGATCTGATCGGCAGCGATTTTGGCGAATCCGAGCACGAGCGATACCGTTCCTTCATGTTTTGTCTGCTCTTTCTTTAACGTAAACCGACTCATGCCGTAAACCTCGACCCGCCTTTCCTTTGCTCTTAATAA
NZ_CP034569.1	1679934	1680722	90	788	Parent=gene-EJ992_RS08630:Name=WP_009328563.1	TGATATTGACCAGCTCATGCAGCGGACGAGAACAAGGCCGACGGTGACTGGAAAAATCCAGCCTTCACAGGCATTGTGGTTCGGCATTCTGCTGACTGCGCTCGGTTTTATCATGCTGCTGATGACCAATCTGACAGCTGCCGGAGTAGGATTTGTCGGCGTCTTTACGTACGTGTTTCTATACACGATGTGGTCAAAGCGCCGCTATACCGTTAATACGATCATCGGAAGTGTGTCAGGGGCTGTTCCACCTTTGATCGGATGGACCGCTGTCCAAGGTTCCATCGGAGTCGAGGCGTGGGTGCTGTTTTTAATTATGTTTATTTGGCAGATTCCCCACTTTCTGGCGCTTGCGATTAAGAAAACGGAGGAATACAGAGCCGCAAATATACCGATGCT…
NZ_CP034569.1	1680253	1680722	63	469	Parent=gene-EJ992_RS08630:Name=WP_009328563.1	TTTATTTGGCAGATTCCCCACTTTCTGGCGCTTGCGATTAAGAAAACGGAGGAATACAGAGCCGCAAATATACCGATGCTGCCTGTTGTACACGGTTTTGAAGTGACGAAAAGGCAGATCATCATTTGGATTGCCTGCTTAATGCCGCTGCCGTTTTTCCTGGGCGGACTCGGACTGCCGATCGTCATTTTGGGGACGGTGCTTAATATCGGCTGGCTCGTTTGCGGTCTGGTCGGTTACAGAAGCAAAAATATCATGAAGTGGGCAACGCTCATGTTTGTATATTCATTAAATTACTTGACCATTTTCTTCGTTGCCATGGTCGTATTTACACTTTTTAAAATTGGATAGAACTCTATAATTCATCACATTGAAGGCTGTCAATTAACACTTCAAGCA…
NZ_CP034569.1	1808866	1809389	79	523	Parent=gene-EJ992_RS09270:Name=WP_011197974.1	GGCTCACTCGCAGGACGATCAGCAAGAAAATTTCGGCTCTGCGTAGCTTCTATAAATTTTTATTAAGGGAAAAGCTGGTAAAAGAAAACCCGTTTCTGCTTGTCAGTCTCCCGAAACAGGATAAGCGGATTCCGAAGTTTTTATATGAAAAGGAACTTGAAGAACTGTTTGAGGTTTCGGATTTGAGTACACCGCTCGGCCAAAGAAATCAGGCGCTCCTGGAATTTCTCTACGCGACAGGCATGCGGGTAAGCGAACTTTGCAGCCTGAAGGAATCTGATTTGGATCTGTTTTTAGATACGGTTTTGGTCCACGGGAAAGGCAGGAAGCAAAGGTATATTCCATTTGGTTCATTCGCCCGGGAGGCTTTGGATCTGTATTTGCAAAATGGAAGACGCA…
NZ_CP034569.1	1808940	1809389	771	449	Parent=gene-EJ992_RS09270:Name=WP_011197974.1	CTGGTAAAAGAAAACCCGTTTCTGCTTGTCAGTCTCCCGAAACAGGATAAGCGGATTCCGAAGTTTTTATATGAAAAGGAACTTGAAGAACTGTTTGAGGTTTCGGATTTGAGTACACCGCTCGGCCAAAGAAATCAGGCGCTCCTGGAATTTCTCTACGCGACAGGCATGCGGGTAAGCGAACTTTGCAGCCTGAAGGAATCTGATTTGGATCTGTTTTTAGATACGGTTTTGGTCCACGGGAAAGGCAGGAAGCAAAGGTATATTCCATTTGGTTCATTCGCCCGGGAGGCTTTGGATCTGTATTTGCAAAATGGAAGACGCATCCTTCTGTTAAAAGCGAAAGAGCCCTGCCCTTTTATTTTTTTGAATCAAAGGGGCGGGCCCTTAACCCCGAGG…
NZ_CP034569.1	1808941	1809389	65	448	Parent=gene-EJ992_RS09270:Name=WP_011197974.1	TGGTAAAAGAAAACCCGTTTCTGCTTGTCAGTCTCCCGAAACAGGATAAGCGGATTCCGAAGTTTTTATATGAAAAGGAACTTGAAGAACTGTTTGAGGTTTCGGATTTGAGTACACCGCTCGGCCAAAGAAATCAGGCGCTCCTGGAATTTCTCTACGCGACAGGCATGCGGGTAAGCGAACTTTGCAGCCTGAAGGAATCTGATTTGGATCTGTTTTTAGATACGGTTTTGGTCCACGGGAAAGGCAGGAAGCAAAGGTATATTCCATTTGGTTCATTCGCCCGGGAGGCTTTGGATCTGTATTTGCAAAATGGAAGACGCATCCTTCTGTTAAAAGCGAAAGAGCCCTGCCCTTTTATTTTTTTGAATCAAAGGGGCGGGCCCTTAACCCCGAGGG…
NZ_CP034569.1	1808942	1809389	172	447	Parent=gene-EJ992_RS09270:Name=WP_011197974.1	GGTAAAAGAAAACCCGTTTCTGCTTGTCAGTCTCCCGAAACAGGATAAGCGGATTCCGAAGTTTTTATATGAAAAGGAACTTGAAGAACTGTTTGAGGTTTCGGATTTGAGTACACCGCTCGGCCAAAGAAATCAGGCGCTCCTGGAATTTCTCTACGCGACAGGCATGCGGGTAAGCGAACTTTGCAGCCTGAAGGAATCTGATTTGGATCTGTTTTTAGATACGGTTTTGGTCCACGGGAAAGGCAGGAAGCAAAGGTATATTCCATTTGGTTCATTCGCCCGGGAGGCTTTGGATCTGTATTTGCAAAATGGAAGACGCATCCTTCTGTTAAAAGCGAAAGAGCCCTGCCCTTTTATTTTTTTGAATCAAAGGGGCGGGCCCTTAACCCCGAGGGG…
NZ_CP034569.1	1808943	1809389	193	446	Parent=gene-EJ992_RS09270:Name=WP_011197974.1	GTAAAAGAAAACCCGTTTCTGCTTGTCAGTCTCCCGAAACAGGATAAGCGGATTCCGAAGTTTTTATATGAAAAGGAACTTGAAGAACTGTTTGAGGTTTCGGATTTGAGTACACCGCTCGGCCAAAGAAATCAGGCGCTCCTGGAATTTCTCTACGCGACAGGCATGCGGGTAAGCGAACTTTGCAGCCTGAAGGAATCTGATTTGGATCTGTTTTTAGATACGGTTTTGGTCCACGGGAAAGGCAGGAAGCAAAGGTATATTCCATTTGGTTCATTCGCCCGGGAGGCTTTGGATCTGTATTTGCAAAATGGAAGACGCATCCTTCTGTTAAAAGCGAAAGAGCCCTGCCCTTTTATTTTTTTGAATCAAAGGGGCGGGCCCTTAACCCCGAGGGGG…
NZ_CP034569.1	1808944	1809389	74	445	Parent=gene-EJ992_RS09270:Name=WP_011197974.1	TAAAAGAAAACCCGTTTCTGCTTGTCAGTCTCCCGAAACAGGATAAGCGGATTCCGAAGTTTTTATATGAAAAGGAACTTGAAGAACTGTTTGAGGTTTCGGATTTGAGTACACCGCTCGGCCAAAGAAATCAGGCGCTCCTGGAATTTCTCTACGCGACAGGCATGCGGGTAAGCGAACTTTGCAGCCTGAAGGAATCTGATTTGGATCTGTTTTTAGATACGGTTTTGGTCCACGGGAAAGGCAGGAAGCAAAGGTATATTCCATTTGGTTCATTCGCCCGGGAGGCTTTGGATCTGTATTTGCAAAATGGAAGACGCATCCTTCTGTTAAAAGCGAAAGAGCCCTGCCCTTTTATTTTTTTGAATCAAAGGGGCGGGCCCTTAACCCCGAGGGGGG…
NZ_CP034569.1	1808946	1809390	137	444	Parent=gene-EJ992_RS09270:Name=WP_011197974.1	AAAGAAAACCCGTTTCTGCTTGTCAGTCTCCCGAAACAGGATAAGCGGATTCCGAAGTTTTTATATGAAAAGGAACTTGAAGAACTGTTTGAGGTTTCGGATTTGAGTACACCGCTCGGCCAAAGAAATCAGGCGCTCCTGGAATTTCTCTACGCGACAGGCATGCGGGTAAGCGAACTTTGCAGCCTGAAGGAATCTGATTTGGATCTGTTTTTAGATACGGTTTTGGTCCACGGGAAAGGCAGGAAGCAAAGGTATATTCCATTTGGTTCATTCGCCCGGGAGGCTTTGGATCTGTATTTGCAAAATGGAAGACGCATCCTTCTGTTAAAAGCGAAAGAGCCCTGCCCTTTTATTTTTTTGAATCAAAGGGGCGGGCCCTTAACCCCGAGGGGGGTT…
NZ_CP034569.1	1808947	1809390	436	443	Parent=gene-EJ992_RS09270:Name=WP_011197974.1	AAGAAAACCCGTTTCTGCTTGTCAGTCTCCCGAAACAGGATAAGCGGATTCCGAAGTTTTTATATGAAAAGGAACTTGAAGAACTGTTTGAGGTTTCGGATTTGAGTACACCGCTCGGCCAAAGAAATCAGGCGCTCCTGGAATTTCTCTACGCGACAGGCATGCGGGTAAGCGAACTTTGCAGCCTGAAGGAATCTGATTTGGATCTGTTTTTAGATACGGTTTTGGTCCACGGGAAAGGCAGGAAGCAAAGGTATATTCCATTTGGTTCATTCGCCCGGGAGGCTTTGGATCTGTATTTGCAAAATGGAAGACGCATCCTTCTGTTAAAAGCGAAAGAGCCCTGCCCTTTTATTTTTTTGAATCAAAGGGGCGGGCCCTTAACCCCGAGGGGGGTTC…
NZ_CP034569.1	1808948	1809390	65	442	Parent=gene-EJ992_RS09270:Name=WP_011197974.1	AGAAAACCCGTTTCTGCTTGTCAGTCTCCCGAAACAGGATAAGCGGATTCCGAAGTTTTTATATGAAAAGGAACTTGAAGAACTGTTTGAGGTTTCGGATTTGAGTACACCGCTCGGCCAAAGAAATCAGGCGCTCCTGGAATTTCTCTACGCGACAGGCATGCGGGTAAGCGAACTTTGCAGCCTGAAGGAATCTGATTTGGATCTGTTTTTAGATACGGTTTTGGTCCACGGGAAAGGCAGGAAGCAAAGGTATATTCCATTTGGTTCATTCGCCCGGGAGGCTTTGGATCTGTATTTGCAAAATGGAAGACGCATCCTTCTGTTAAAAGCGAAAGAGCCCTGCCCTTTTATTTTTTTGAATCAAAGGGGCGGGCCCTTAACCCCGAGGGGGGTTCG…
NZ_CP034569.1	1808949	1809389	264	440	Parent=gene-EJ992_RS09270:Name=WP_011197974.1	GAAAACCCGTTTCTGCTTGTCAGTCTCCCGAAACAGGATAAGCGGATTCCGAAGTTTTTATATGAAAAGGAACTTGAAGAACTGTTTGAGGTTTCGGATTTGAGTACACCGCTCGGCCAAAGAAATCAGGCGCTCCTGGAATTTCTCTACGCGACAGGCATGCGGGTAAGCGAACTTTGCAGCCTGAAGGAATCTGATTTGGATCTGTTTTTAGATACGGTTTTGGTCCACGGGAAAGGCAGGAAGCAAAGGTATATTCCATTTGGTTCATTCGCCCGGGAGGCTTTGGATCTGTATTTGCAAAATGGAAGACGCATCCTTCTGTTAAAAGCGAAAGAGCCCTGCCCTTTTATTTTTTTGAATCAAAGGGGCGGGCCCTTAACCCCGAGGGGGGTTCGT…
NZ_CP034569.1	1808950	1809387	128	437	Parent=gene-EJ992_RS09270:Name=WP_011197974.1	AAAACCCGTTTCTGCTTGTCAGTCTCCCGAAACAGGATAAGCGGATTCCGAAGTTTTTATATGAAAAGGAACTTGAAGAACTGTTTGAGGTTTCGGATTTGAGTACACCGCTCGGCCAAAGAAATCAGGCGCTCCTGGAATTTCTCTACGCGACAGGCATGCGGGTAAGCGAACTTTGCAGCCTGAAGGAATCTGATTTGGATCTGTTTTTAGATACGGTTTTGGTCCACGGGAAAGGCAGGAAGCAAAGGTATATTCCATTTGGTTCATTCGCCCGGGAGGCTTTGGATCTGTATTTGCAAAATGGAAGACGCATCCTTCTGTTAAAAGCGAAAGAGCCCTGCCCTTTTATTTTTTTGAATCAAAGGGGCGGGCCCTTAACCCCGAGGGGGGTTCGTT…
NZ_CP034569.1	1808951	1809390	1133	439	Parent=gene-EJ992_RS09270:Name=WP_011197974.1	AAACCCGTTTCTGCTTGTCAGTCTCCCGAAACAGGATAAGCGGATTCCGAAGTTTTTATATGAAAAGGAACTTGAAGAACTGTTTGAGGTTTCGGATTTGAGTACACCGCTCGGCCAAAGAAATCAGGCGCTCCTGGAATTTCTCTACGCGACAGGCATGCGGGTAAGCGAACTTTGCAGCCTGAAGGAATCTGATTTGGATCTGTTTTTAGATACGGTTTTGGTCCACGGGAAAGGCAGGAAGCAAAGGTATATTCCATTTGGTTCATTCGCCCGGGAGGCTTTGGATCTGTATTTGCAAAATGGAAGACGCATCCTTCTGTTAAAAGCGAAAGAGCCCTGCCCTTTTATTTTTTTGAATCAAAGGGGCGGGCCCTTAACCCCGAGGGGGGTTCGTTA…
NZ_CP034569.1	1841371	1841683	114	312	Parent=gene-EJ992_RS09460:Name=WP_009328506.1	TATTAAAGCTTAGCGGAGAAGCCCTTGCGGGTGAACAGGGAAACGGCATCAACCCGACCGTGATCCAGTCCATCGCCAAACAGGTGAAAGAAATCGCCGAGCTTGATGTTGAAGTGGCGGTCGTCGTCGGCGGCGGCAACCTGTGGCGCGGAAAAACGGGCAGCGATCTCGGAATGGACCGCGCAACAGCGGACTACATGGGAATGCTTGCAACGGTTATGAATTCCCTTGCGCTGCAAGACAGCCTTGAAACGCTCGGGATTCAGTCAAGAGTTCAGACATCCATCGAAATGAGGCAGGTCGCTGAGCCAT
NZ_CP034569.1	2318046	2318448	60	402	Parent=rna-EJ992_RS11920:gbkey=ncRNA	AGTGTGTAACGTTCTGTAAGCCATGTTTTGTTCCGTCGTACTGCCGTCGGCTGCTAAGCCTCGTACTCGGGTGGTAATCATCTATCTACAGAGTCAACTCTGTCCTTCCTTCCGTTCATTTCCGTCCAGAAGGTTCCCCTACCAAAATTTGGGTTTCTCGCTCGAGGGGTTTACCGCGTTCCACTCTCACCATTTCTAGTGAGACTTCGTCACTGTGGCACTTTCAAGGATACTCAGCCATATCCATAAAGGACGTAGGCTTTTTTCCTGCCGTCAGCCTTCTGCAAGGCTGCCCTAGCTTATGACTTCGCTAGGCACGAACACTACGGGCATCTCAGCACCGTGCGAGCATGGACTTTCCTCTACAGATGTAAAATCTGCAGCGATTACCCGAACGTT…
NZ_CP034569.1	2318053	2318448	308	395	Parent=rna-EJ992_RS11920:gbkey=ncRNA	AACGTTCTGTAAGCCATGTTTTGTTCCGTCGTACTGCCGTCGGCTGCTAAGCCTCGTACTCGGGTGGTAATCATCTATCTACAGAGTCAACTCTGTCCTTCCTTCCGTTCATTTCCGTCCAGAAGGTTCCCCTACCAAAATTTGGGTTTCTCGCTCGAGGGGTTTACCGCGTTCCACTCTCACCATTTCTAGTGAGACTTCGTCACTGTGGCACTTTCAAGGATACTCAGCCATATCCATAAAGGACGTAGGCTTTTTTCCTGCCGTCAGCCTTCTGCAAGGCTGCCCTAGCTTATGACTTCGCTAGGCACGAACACTACGGGCATCTCAGCACCGTGCGAGCATGGACTTTCCTCTACAGATGTAAAATCTGCAGCGATTACCCGAACGTTAAG
NZ_CP034569.1	2318054	2318448	59	394	Parent=rna-EJ992_RS11920:gbkey=ncRNA	ACGTTCTGTAAGCCATGTTTTGTTCCGTCGTACTGCCGTCGGCTGCTAAGCCTCGTACTCGGGTGGTAATCATCTATCTACAGAGTCAACTCTGTCCTTCCTTCCGTTCATTTCCGTCCAGAAGGTTCCCCTACCAAAATTTGGGTTTCTCGCTCGAGGGGTTTACCGCGTTCCACTCTCACCATTTCTAGTGAGACTTCGTCACTGTGGCACTTTCAAGGATACTCAGCCATATCCATAAAGGACGTAGGCTTTTTTCCTGCCGTCAGCCTTCTGCAAGGCTGCCCTAGCTTATGACTTCGCTAGGCACGAACACTACGGGCATCTCAGCACCGTGCGAGCATGGACTTTCCTCTACAGATGTAAAATCTGCAGCGATTACCCGAACGTTAAG
NZ_CP034569.1	2352489	2352626	53	137	Parent=gene-EJ992_RS12125:Name=WP_003182956.1	ACAGGGCGGAAACAGGTAGATTCTGCCCTTCAGCTGCCTTTCGAGTTCTTCTGCAAGTATAGACGTAAATTCCCCTTTTGATACGGCCGATTTAAACTGATCTCCAAGATCAACCGATATTAAAGGGATGACAGCTG
NZ_CP034569.1	2786181	2786260	642	79	Parent=rna-EJ992_RS14540:gbkey=ncRNA	AAGTCCCGATTGTGCCGTTGTCGTATTCCTTCGTTTTGATCCCGCTCTCGGCAGGTGGGTGTTCTGTTCCAAACTTTGC
NZ_CP034569.1	2786197	2786246	68	49	Parent=rna-EJ992_RS14540:gbkey=ncRNA	GTTGTCGTATTCCTTCGTTTTGATCCCGCTCTCGGCAGGTGGGTGTTCT
NZ_CP034569.1	3485417	3485697	278	280	Parent=rna-EJ992_RS18240:gbkey=tmRNA	ATGGAGACGGTGGGAGTCGAACCCACGTCCAGAAACGTCGATTGCTTCAGCGTCTACGAGCGTAGCCCTGCATATTTAGTTTCGCTCATCTTCGTGCCTGCGGGCGGGCCCTAGGAGAGCTAGTCTGATGAGTCTCTTCCTGCGCCCTCAGACGGGGGCGCAAGCGTAGCCTACTTCGTTATGGGCTCTTAACCGGCACATAGGCGATGCGGGCAAGAGCTCGCTGCGCTAATTAGGCAGCTAGTGCTAAGTTCTGGTTAGATTTGCCAGTTATATTTAG
NZ_CP034569.1	3485418	3485775	2824	357	Parent=rna-EJ992_RS18240:gbkey=tmRNA	TGGAGACGGTGGGAGTCGAACCCACGTCCAGAAACGTCGATTGCTTCAGCGTCTACGAGCGTAGCCCTGCATATTTAGTTTCGCTCATCTTCGTGCCTGCGGGCGGGCCCTAGGAGAGCTAGTCTGATGAGTCTCTTCCTGCGCCCTCAGACGGGGGCGCAAGCGTAGCCTACTTCGTTATGGGCTCTTAACCGGCACATAGGCGATGCGGGCAAGAGCTCGCTGCGCTAATTAGGCAGCTAGTGCTAAGTTCTGGTTAGATTTGCCAGTTATATTTAGGTGCGTTTTTACGAGATCGCCTCTCGGCTCGCAGCTCAAGCTCGATCCGTCCCTGTCGAATCCGTAACGTCCCCTTGG
NZ_CP034569.1	3485496	3485697	267	201	Parent=rna-EJ992_RS18240:gbkey=tmRNA	TTTCGCTCATCTTCGTGCCTGCGGGCGGGCCCTAGGAGAGCTAGTCTGATGAGTCTCTTCCTGCGCCCTCAGACGGGGGCGCAAGCGTAGCCTACTTCGTTATGGGCTCTTAACCGGCACATAGGCGATGCGGGCAAGAGCTCGCTGCGCTAATTAGGCAGCTAGTGCTAAGTTCTGGTTAGATTTGCCAGTTATATTTAG

## Sheet: Bacillus glycinifermentans
Ref.genome	Start	End	Reads	Size	Location	Sequence
NZ_CP035232.1	2375378	2375789	167	411	Parent=gene-EQZ20_RS12260:Name=WP_046132894.1	GCGGAAAAGTCATTACCGTCGGCGCGCTCGATGACCGCGATACGGTAAGCAGAGACGATGACGATGTGGCTTCTTTTTCGAGCAGAGGACCGACGATATACGGCAAGGTAAAGCCGGATATTTTAGCGCCGGGAACCAATATCGTTTCGCTTCGTTCACCGGGTTCTTTTCTGGATAAGCTGCAAAAATCAAGCCGCGTCGGCACAGACTATATGACGATGTCCGGTACATCGATGGCCACTCCGATTTGCGCGGGAATCGCCGCACTCGTTCTCCAGCAAACACCGGGTGCCGCACCGGATGAAGTCAAAAGGCTCTTGATGGAAGGTGCCGATCTGTGGAAGGATAGAGACGCCAACATCTACGGCGCAGGCTATATCAATGCCGAAAATTCAATCC…
NZ_CP035232.1	2375377	2375788	137	411	Parent=gene-EQZ20_RS12260:Name=WP_046132894.1	AGCGGAAAAGTCATTACCGTCGGCGCGCTCGATGACCGCGATACGGTAAGCAGAGACGATGACGATGTGGCTTCTTTTTCGAGCAGAGGACCGACGATATACGGCAAGGTAAAGCCGGATATTTTAGCGCCGGGAACCAATATCGTTTCGCTTCGTTCACCGGGTTCTTTTCTGGATAAGCTGCAAAAATCAAGCCGCGTCGGCACAGACTATATGACGATGTCCGGTACATCGATGGCCACTCCGATTTGCGCGGGAATCGCCGCACTCGTTCTCCAGCAAACACCGGGTGCCGCACCGGATGAAGTCAAAAGGCTCTTGATGGAAGGTGCCGATCTGTGGAAGGATAGAGACGCCAACATCTACGGCGCAGGCTATATCAATGCCGAAAATTCAATC…
NZ_CP035232.1	4162248	4163406	101	1158	Parent=gene-EQZ20_RS21645:Name=WP_065894695.1	AGTTAGGTTTTCACCGGAAGCGCTTAGGTTATTGATTGTGTGCTCTAGACGGTTTTGAACAGCACCAAGTTTAGCACGTTGAGTAGATACTTGGTTGATCGCATCGTCAACGATTTTTAATTGTGCATCGAAACCATCATTAGGTGTAGCAGCTGCGTTGTCAGCAAATTTTGTAACGTCTAAAGATTTGATGTTTAAAGTAGTATTATCTGTTCCTAGATCTGTAGCAGACATAGAATTAATGTTTACTTTGATTTGTTGTGTAGCATTAGCTCCGATTTGGAAAACTAGATCTGCTGTACCAGTTTTGAAATCACCATTCAGTAGTTTTTTACCGTTGAACTCTGTGCGATTCGAAATACCATCGATTTCATCTTTTAAAGCTGTGATTTCATCTTG…

## Sheet: Bacillus halodurans
Ref.genome	Start	End	Reads	Size	Location	Sequence
NC_002570.2	46652	46743	13	91	Parent=rna-AYT26_RS00185:gbkey=ncRNA	CAGCAGTAAGTGGCCCCTTTCGTGTGCCGTAGAGTCGCCTGGGCCGAGCTAACTGCTCAGGTAACGCCTAGGGTGGCATGATCGAAGGAAG
NC_002570.2	199246	199364	7	118	Parent=gene-AYT26_RS01050:Ontology_term=GO:0005975	GTAGAGGTTAACTAAACGTTTGTTTAAAAGAGGTGACACGATTTCCAGCACAGCTATATCGAAGCGATGGCCGAAGCGGTTGAAGAGGGGGTCGAGCTGATGGGCTACACGAGCTGGG
NC_002570.2	199316	199457	16	141	Parent=gene-AYT26_RS01050:Ontology_term=GO:0005975	CCGAAGCGGTTGAAGAGGGGGTCGAGCTGATGGGCTACACGAGCTGGGGTTGCATTGATTTAGTAAGTGCTTCTACCGGCGAATTTTCAAAGCGCTACGGCTTTATCTACGTCGATAAGCATGATGATGGTAGTGGCACAC
NC_002570.2	1350665	1350824	7	159	Parent=rna-AYT26_RS06555:gbkey=ncRNA	AGAAATTGAACAAAGAGTCCTGAGGTGTACGTGCATAACTGTACGTTTTGAGCCAACACTTTTGAATAAGGGAGCTTGTTGTCTCCTCATGGATTACATGCCCTTTCTCATAGATGAGGGACGTAAGAAGTGATGAGCAGAGCACCCACCTGCCGAGGG
NC_002570.2	2892819	2893029	10	210	Parent=gene-AYT26_RS13925:Name=WP_010898914.1	TATGTAAAGAGAATGGTACGGCATGTAGATCATCGCTCGAGCCAATATGTTTTCTAGCTCGCGCACATTTCCAGGCCAATGGTAAGACATGAGCAAGTTCAATGCTTCCACAGTGACCCCTTCCACATTTCGACCATAATCAGCATTTAGTTTAGACAAAAGATAATCAACTAAATCAGGAATGTCATCAAGTCGTTCTTTTAATGCTGG
NC_002570.2	2892827	2893037	10	210	Parent=gene-AYT26_RS13925:Name=WP_010898914.1	GAGAATGGTACGGCATGTAGATCATCGCTCGAGCCAATATGTTTTCTAGCTCGCGCACATTTCCAGGCCAATGGTAAGACATGAGCAAGTTCAATGCTTCCACAGTGACCCCTTCCACATTTCGACCATAATCAGCATTTAGTTTAGACAAAAGATAATCAACTAAATCAGGAATGTCATCAAGTCGTTCTTTTAATGCTGGTATGTAAA
NC_002570.2	2908356	2908965	77	609	Parent=gene-AYT26_RS21115:Name=WP_153231708.1	TATGAGAGTGGTCATTTAAAGAGTAAACTCTGTGGCTTAGGTCCAGTAGGATTTCCCAATTCAACACCAGTGCGTCGCCGCGCTGGCGGTTTCCCTTTATGTTGAACTTGGCGCTGTCACCAAACGCCAGACTGGATTACCACTTAGTCCACACTGTAATCCTCTTTAAATGTCCCCATGGAACAGTCTAGGAGTTTTCCTCGGCAATCCCTTGCCATTCTCTTATCCTCTTTTGCAGAGCAGATTTCATATGGTACTAGAGAGGCAATGGCTGTTGGCCGACAGCGGATTGCTTCAAAACCCATAATCCCCTCTACTCCACTCAAGGCAGGCTACGCTGCTGACAAGCTCCCTAGCTTGCCTTCGCAGGTTCATACCCTTTGCTCTTGCCCTATGTCC…
NC_002570.2	2908356	2908967	10	611	Parent=gene-AYT26_RS21115:Name=WP_153231708.1	TATGAGAGTGGTCATTTAAAGAGTAAACTCTGTGGCTTAGGTCCAGTAGGATTTCCCAATTCAACACCAGTGCGTCGCCGCGCTGGCGGTTTCCCTTTATGTTGAACTTGGCGCTGTCACCAAACGCCAGACTGGATTACCACTTAGTCCACACTGTAATCCTCTTTAAATGTCCCCATGGAACAGTCTAGGAGTTTTCCTCGGCAATCCCTTGCCATTCTCTTATCCTCTTTTGCAGAGCAGATTTCATATGGTACTAGAGAGGCAATGGCTGTTGGCCGACAGCGGATTGCTTCAAAACCCATAATCCCCTCTACTCCACTCAAGGCAGGCTACGCTGCTGACAAGCTCCCTAGCTTGCCTTCGCAGGTTCATACCCTTTGCTCTTGCCCTATGTCC…
NC_002570.2	2908357	2908966	62	609	Parent=gene-AYT26_RS21115:Name=WP_153231708.1	ATGAGAGTGGTCATTTAAAGAGTAAACTCTGTGGCTTAGGTCCAGTAGGATTTCCCAATTCAACACCAGTGCGTCGCCGCGCTGGCGGTTTCCCTTTATGTTGAACTTGGCGCTGTCACCAAACGCCAGACTGGATTACCACTTAGTCCACACTGTAATCCTCTTTAAATGTCCCCATGGAACAGTCTAGGAGTTTTCCTCGGCAATCCCTTGCCATTCTCTTATCCTCTTTTGCAGAGCAGATTTCATATGGTACTAGAGAGGCAATGGCTGTTGGCCGACAGCGGATTGCTTCAAAACCCATAATCCCCTCTACTCCACTCAAGGCAGGCTACGCTGCTGACAAGCTCCCTAGCTTGCCTTCGCAGGTTCATACCCTTTGCTCTTGCCCTATGTCCA…
NC_002570.2	3652259	3652545	14	286	Parent=rna-AYT26_RS17815:gbkey=tmRNA	TGGAGACGGTGGGAATCGAACCCACGTCCAGAAATAACGAGTACTTAAGCTTCTACGAGCGTAGTCACTGTATTCGCATTTCGCCGTTACTTCAGCCCAGCGACAGGCTTCCGTAAGGCTAGTCTGATAAATCTCTTCCTTCACCCACAGACGGAGGGTGAGAGGCGTAGCCCACTAAAAGTGAGTCCCGACACCTACCACATGGGCGATGGAGGGCGGAACCGCATTTGCTAGCTTAGGCAGCTAATGCGAAGTTGTTGTTTTCTTTGCCAGTTATTGGCGATGG
NC_002570.2	3857308	3857485	14	177	Parent=gene-AYT26_RS18745:Name=WP_010899859.1	TTCTTCAAGCTCAAGCTCTTGGTCAAGATCATCTGCTGGTTCTTCTTCAAGGTCAGCTGCTGGATCTTCTTCAAGATCGGCTGCTGGATCCTCTTCAAGATCAGCTGCTGGATCCTCTACACCTGCTGGATCTTCTACACCTGCTGGATCTTCTTGCATATCGCCTTCGTCAACTGG
NC_002570.2	3857312	3857489	10	177	Parent=gene-AYT26_RS18745:Name=WP_010899859.1	TCAAGCTCAAGCTCTTGGTCAAGATCATCTGCTGGTTCTTCTTCAAGGTCAGCTGCTGGATCTTCTTCAAGATCGGCTGCTGGATCCTCTTCAAGATCAGCTGCTGGATCCTCTACACCTGCTGGATCTTCTACACCTGCTGGATCTTCTTGCATATCGCCTTCGTCAACTGGTTCT
NC_002570.2	3857343	3857481	14	138	Parent=gene-AYT26_RS18745:Name=WP_010899859.1	CTGGTTCTTCTTCAAGGTCAGCTGCTGGATCTTCTTCAAGATCGGCTGCTGGATCCTCTTCAAGATCAGCTGCTGGATCCTCTACACCTGCTGGATCTTCTACACCTGCTGGATCTTCTTGCATATCGCCTTCGTCAA
NC_002570.2	3857348	3857456	6	108	Parent=gene-AYT26_RS18745:Name=WP_010899859.1	TCTTCTTCAAGGTCAGCTGCTGGATCTTCTTCAAGATCGGCTGCTGGATCCTCTTCAAGATCAGCTGCTGGATCCTCTACACCTGCTGGATCTTCTACACCTGCTGGA
NC_002570.2	3857351	3857489	8	138	Parent=gene-AYT26_RS18745:Name=WP_010899859.1	TCTTCAAGGTCAGCTGCTGGATCTTCTTCAAGATCGGCTGCTGGATCCTCTTCAAGATCAGCTGCTGGATCCTCTACACCTGCTGGATCTTCTACACCTGCTGGATCTTCTTGCATATCGCCTTCGTCAACTGGTTCT

## Sheet: Bacillus cereus 
Ref.genome	Start	End	Reads	Size	Location	Sequence
NZ_CP032365.1	124964	125111	6	147	Parent=gene-D4A37_RS00660:Name=WP_001029617.1	CTATGCACACGTTGACTGCCCAGGTCACGCTGACTATGTTAAAAACATGATCACTGGTGCTGCTCAAATGGACGGCGGTATCTTAGTAGTATCTGCTGCTGATGGCCCAATGCCTCAAACACGTGAGCACATCCTTCTTTCTCGTCA
NZ_CP032365.1	126956	127014	6	58	Parent=gene-D4A37_RS00670:Name=WP_000160209.1	GTAAAAGTTGAAGTTTTCGCTGCAGGTGAAATCGTTGACGTAACAGGAATTTCTAAAG
NZ_CP032365.1	227630	227782	10	152	Parent=gene-D4A37_RS01290:Name=WP_000654250.1	GAAGCTTTGTAACAAAAAACAAATGAAGGGAGAATGAAAGATATGAAAGAGCAAGTATTACAAGTAACAAAAGGTGATTTCGTAGGATCAGCAAGTGGAGCGGTAGTATTAACGGCATTAATCGTATTTCTATCAAGCGTATTAGTATAATA
NZ_CP032365.1	262146	262308	6	162	Parent=gene-D4A37_RS01535:Name=WP_001029984.1	TATTAAATTTAGTGAAGAAGCACGTCGTTCGATGCTTCGCGGTGTCGACACTCTTGCAAACGCAGTAAAAGTAACGCTTGGACCAAAAGGTCGTAACGTTGTACTTGAGAAAAAATTTGGTTCACCACTTATTACAAATGATGGTGTAACAATCGCAAAAGA
NZ_CP032365.1	370473	370614	7	141	Parent=gene-D4A37_RS01965:Name=WP_000599513.1	TTCAACTTTTGGAGCGCGTCCACTTACTTGTAGTAAAGCTAACACTAATGAAGTAAATTCGTGTCCTAATGGAATACCAGCGAATACGACACCAGTGTCTTCACCAGGGCGATTTACGCTAAAGCTTGGTGTTCTCTCTAA
NZ_CP032365.1	371192	371383	7	191	Parent=gene-D4A37_RS01970:Name=WP_000924420.1	TTGGTTTTGTAAGTCTTCAAGTTCAGTTGGGCAAACGAATGTGAAGTCAGCTGGGTAGAAACAAACTACACTCCATTTTCCTTTTAAACTTTCGTCAGTAACTTGGATAAATTCTCCATTATGGTAAGCATTAGCTTTAAACGGTTTTACTTCTGTGCCGATTAATAACATATTAAAATTCCTCCTAAATG
NZ_CP032365.1	433449	433704	7	255	Parent=gene-D4A37_RS02275:Name=WP_151035267.1	GAAATGGAACGCAAGAAGTAGGAACGATTAATGCGACAAGTCTCCGAGTAAGAAGTGCGGCAAATACAAGTAGCTCAGTTCTAGGAAACTTGAAAAATGGTGAAAAAGTAACAGTACTAGGAAAAGCGAATGGTTGGGCAAAAATAAGCTATCAAGGAAAAGAAGGTTATGTATCGTTAGAGTTTGTGAAAATTGATGGCAACACAGAAGAGGTAAAAACGTCGGAACAACCGAAAACATCAGATGCAACGATTA
NZ_CP032365.1	488234	488279	10	45	Parent=gene-D4A37_RS02530:Name=WP_000195475.1	TGAAGCAACGAAACAACTTTGGGATCAAGTAATGGATTTAACAAC
NZ_CP032365.1	489092	489254	6	162	Parent=gene-D4A37_RS02530:Name=WP_000195475.1	CGGTGGTATAGCATTAGATGGTCGTCCATTAGTAACAAAGAACTCATTCCGTTTCTTGCATACATTAGATAATTTAGGACCAGCTCCAGAACCAAACTTAACAGTTCTTTGGTCTAAACAATTACCGCAGAACTTTAAAAACTACTGTGCGAAAATGTCTAT
NZ_CP032365.1	490408	490575	8	167	Parent=gene-D4A37_RS02535:Name=WP_000589743.1	CATGATAAAAGGAAGAATTCATTCTGTAGAGTCTTGTGGTACTGTTGATGGCCCAGGAATTCGTTATGTCATATTTACACAAGGGTGTTTATTGCGTTGTCAATACTGTCATAATGCTGATACGTGGGAGATCGGTAAAGGAAAAGAAATAACAGTTGAAGAAGTAA
NZ_CP032365.1	1257326	1257418	7	92	Parent=gene-D4A37_RS06530:Name=WP_000053728.1	ATACTGTAAAAGATGCAAAAGGTGATAATGCTGGTGAAGACTTTGGTAAGCACGTTAAAGTAAAATTCCTTTGGAACTGGGATAAACAAAGT
NZ_CP032365.1	1257508	1257649	8	141	Parent=gene-D4A37_RS06530:Name=WP_000053728.1	AAGGGTGGATTAGAAGCAGGCACAGAGGATTATCTGTGGGTACAATTTGAATTTGTAGATAATGGGAAAGAACAAAATATCTTCCAAGGTGATTCATTGAACTTAGAATGGACATTCAATGCTAACCAAGAAGCTGGAGAA
NZ_CP032365.1	1260266	1260347	12	81	Parent=gene-D4A37_RS06545:Name=WP_001035922.1	GAGAAAGCAAATAGTGGAAATGCACATTCAACAAATGGAAAATGGATTGACAAATCATACGATTTAAGTCAATTCAAAGGT
NZ_CP032365.1	1293251	1293338	10	87	Parent=gene-D4A37_RS06710:Name=WP_000206842.1	TCAAAAGTGGGTTGGTGACGGTATTCCATTCCCGGGTGAATCGTATAGACAATGGATTCGTGATTTTTATCAAAATAATAAATTAGT
NZ_CP032365.1	1344102	1344317	15	215	Parent=gene-D4A37_RS29460:Name=WP_000389250.1	AATCAATGGAAGATGAAACGAAAGTATTTCAATGGTTAAAAGAACAGAATGCTCCTTTTGGAATTCAACTGCAAATTTTACAAGCGTTTCAACTGTATCAAATCATTGTTGAAATGGATAAAAAGTTAATGATGTATGAAGAGAGAGAATATCGGGAGAGAATTTAATGTCATCCCTGTAGTATTACTTTCAGTTGTTCAGTACCTTCTAGGAAT
NZ_CP032365.1	1344102	1344317	15	215	Parent=gene-D4A37_RS07000:Name=WP_151035343.1	AATCAATGGAAGATGAAACGAAAGTATTTCAATGGTTAAAAGAACAGAATGCTCCTTTTGGAATTCAACTGCAAATTTTACAAGCGTTTCAACTGTATCAAATCATTGTTGAAATGGATAAAAAGTTAATGATGTATGAAGAGAGAGAATATCGGGAGAGAATTTAATGTCATCCCTGTAGTATTACTTTCAGTTGTTCAGTACCTTCTAGGAAT
NZ_CP032365.1	1382829	1383016	11	187	Parent=gene-D4A37_RS07210:Name=WP_000107510.1	AAGAAATAGTAACAGAATAGGGAGAGAATGACATGGATACGAATATTACTTGGCATACAGCATCTGTTTCAAAAGATGAGAGAAGAGTAAGAAATGGGCATCATAGTTTTGTAGTTTGGTTTACTGGTCTATCAGCTTCAGGTAAATCTACGGTGGCGAACGCGGTTGCTCGTAAACTATTTGAAAA
NZ_CP032365.1	1382829	1383016	11	187	Parent=gene-D4A37_RS07215:Name=WP_000380518.1	AAGAAATAGTAACAGAATAGGGAGAGAATGACATGGATACGAATATTACTTGGCATACAGCATCTGTTTCAAAAGATGAGAGAAGAGTAAGAAATGGGCATCATAGTTTTGTAGTTTGGTTTACTGGTCTATCAGCTTCAGGTAAATCTACGGTGGCGAACGCGGTTGCTCGTAAACTATTTGAAAA
NZ_CP032365.1	1447387	1447473	8	86	Parent=gene-D4A37_RS07540:Name=WP_000225171.1	TGATGGATGAATATAGCCGTATTGATGAATTTAATTCACCGGGATTTATTACAGGTAAGCCACTTGTATTAGGTGGATCACATGGA
NZ_CP032365.1	1505783	1505951	8	168	Parent=rna-D4A37_RS07885:gbkey=ncRNA	AGGTAAACCCCACGAGCGAGAAACCCAAATAATGGTAGGGGAATCTTTTCCAAGGAAATGAACGATGGGAAAGGACAGGTTGTATAACCTGTAGATAGATGATTGCCACCGGAGTACGAGGCGTGGGCCGTTTGCAGTACAAAGGAACAGAACATGGCTTACAGAACG
NZ_CP032365.1	1522407	1522567	16	160	Parent=rna-D4A37_RS07965:gbkey=ncRNA	ATGTACGGTAACTGTGAGGGCATCCACCTGCGAGTAGCGGGTTTTTGGACATTTACGAGGAGCGGCACGTGCGGGGGTCTTATTTCAACTAACATTATATAAAATTCCTACGGTGTACGTAGCTTATGCATGTCTTAAACCAATAAGTTTAATATGGAAG
NZ_CP032365.1	1522407	1522567	16	160	Parent=rna-D4A37_RS07970:gbkey=ncRNA	ATGTACGGTAACTGTGAGGGCATCCACCTGCGAGTAGCGGGTTTTTGGACATTTACGAGGAGCGGCACGTGCGGGGGTCTTATTTCAACTAACATTATATAAAATTCCTACGGTGTACGTAGCTTATGCATGTCTTAAACCAATAAGTTTAATATGGAAG
NZ_CP032365.1	1899879	1899996	8	117	Parent=gene-D4A37_RS09695:Name=WP_000755541.1	GAACTACTGTTCAACAAGGAACTGGTACTTACACAGTAAACGTTTCTTCACTTAACGTACGTACAGGCCCAAGTACATCTCATACAGTATTAGGCTCTGTAAATAAAGGTAAAACAG
NZ_CP032365.1	2023083	2023263	63	180	Parent=gene-D4A37_RS10355:Name=WP_167514900.1	CTGATACAGGAGGAAAACCTGATACGGGAGGAAAACCTGATACGGGAGGAAATCCAGACACAGGAGGAAATCCAGACACAGGAGGAAATCCAGACACAGGAGGAAATCCAGACACAGGAGGAAAACCTGATACGGGAGGAAATCCAGACACAGGAGGAAAACCTGATACGGGAGGAAAAC
NZ_CP032365.1	2023189	2023261	30	72	Parent=gene-D4A37_RS10355:Name=WP_167514900.1	TCCAGACACAGGAGGAAAACCTGATACGGGAGGAAATCCAGACACAGGAGGAAAACCTGATACGGGAGGAAA
NZ_CP032365.1	2250093	2250258	6	165	Parent=gene-D4A37_RS11535:Name=WP_000312649.1	TTTACCGGTTCTTGTTGATATTGATACAGGATTTGGCGGTGTATTAAACGTAGCGAGAACAGCAGTAGAAATGGTGGAAGCGAAAGTAGCAGCTGTTCAAATTGAAGATCAACAATTACCGAAGAAATGTGGACATTTAAATGGTAAGAAACTCGTTACTACAGA
NZ_CP032365.1	2482123	2482257	13	134	Parent=gene-D4A37_RS12545:Name=WP_000855155.1	TATTGATCCGTCTAAAATCGAAGAAGCTATAACCCAAAAAACTAAATGCATTTTGCCTGTACATTTGTATGGTAAACAATGTGAAATGAAAAAAATTCGTGAAATCGCGGATATATATCAATTAAGAGTTATTG
NZ_CP032365.1	2483407	2483537	8	130	Parent=gene-D4A37_RS12550:Name=WP_000028126.1	ATTTAGAAAAGATAGAAGAAATCGGAGAAGTATTCCAAGTTGGAGTTAATATTAACAAATGTAATCCATTAGCTGGTGATCCAGAAAATTGCTATGATGTAGATTTTATTCCACTTGGAACAGGTAAAGA
NZ_CP032365.1	2502940	2503099	7	159	Parent=gene-D4A37_RS12645:Name=WP_001985297.1	CAGGAAATGTATGGAAGATTGTTGTAGGAGTAGGAGATACAGTAGAGGAAGAGCAGGATGTCGTCATTTTGGAATCTATGAAAATGGAAATTCCAATCGTTTCAGAAGAAGCTGGCACAGTTATGAAAATTAATGTGCAAGAAGGCGATTTTGTAAATG
NZ_CP032365.1	2502945	2503104	64	159	Parent=gene-D4A37_RS12645:Name=WP_001985297.1	AATGTATGGAAGATTGTTGTAGGAGTAGGAGATACAGTAGAGGAAGAGCAGGATGTCGTCATTTTGGAATCTATGAAAATGGAAATTCCAATCGTTTCAGAAGAAGCTGGCACAGTTATGAAAATTAATGTGCAAGAAGGCGATTTTGTAAATGAAGGA
NZ_CP032365.1	2502954	2503102	6	148	Parent=gene-D4A37_RS12645:Name=WP_001985297.1	AAGATTGTTGTAGGAGTAGGAGATACAGTAGAGGAAGAGCAGGATGTCGTCATTTTGGAATCTATGAAAATGGAAATTCCAATCGTTTCAGAAGAAGCTGGCACAGTTATGAAAATTAATGTGCAAGAAGGCGATTTTGTAAATGAAG
NZ_CP032365.1	2721178	2721375	6	197	Parent=gene-D4A37_RS13790:Name=WP_000914458.1	ACACAATTAAGTCTTTTGATTATTTAAAAGTGGATGAACAGAATGTTAATTCACTTACAAAATTAAGTGATCAAGATAAGAAAGACATCCAAATTACAATGGTATTACCAGAGCAAAATGAAAATGGAGATTGGCTAGCTTATGGTTTTACTAGCCGCGAAACATTAGATTCTTATATTGAAAAGGATAAAAAAGTA
NZ_CP032365.1	3209488	3209857	22	369	Parent=gene-D4A37_RS16535:Name=WP_151035481.1	TTGATTGTTGGTTCTACAAATCGAACCGTTTGCCCCACATCGTTAATGTCAGATTGAATTGCCACTAAAACACCGTCTTCATATACCTCTTCAAATACTACCACTTCTCTTCCTTGCTGCTCTGCACCAACGAAAGGAAAGTCTAATGTTACAAAACCGTTCTTTTCTTTTGCTGTAAACTTAGTCTCAGCTATTACTTCCTTTCCATCAATTAATAATGGTTCGTTCGTAACTTTGTTCATTAGTTTACCTTTTACAACATATTCTTTCCCTACGATCAAATCTTTGTATTCTACTTTATCTTGAATCGTGATGGAATCTTTTGCATGCATCTCTTTTCCACCATCCGCTTTATTTGTAGCTGTTGTT
NZ_CP032365.1	3461766	3461825	45	59	Parent=gene-D4A37_RS17885:Name=WP_001179147.1	ACTTCTTGTTAACGTTTGTAGCTTGAGGTCCACGGTTACCTTGTTCTACTTCGAAAGTA
NZ_CP032365.1	3461785	3461853	19	68	Parent=gene-D4A37_RS17885:Name=WP_001179147.1	AGCTTGAGGTCCACGGTTACCTTGTTCTACTTCGAAAGTAACTTCTTGACCTTCTTCTAATGATTTGA
NZ_CP032365.1	3461922	3462050	8	128	Parent=gene-D4A37_RS17885:Name=WP_001179147.1	AACCTTTTTCTGCGTTAAACCATTTTACTTTACCGTTTTGCATTTAAAAAATCCTCCTACAATGTACCTATATGTACATATTCATTTTCAACCACTTTACAATAATACTTCAAAAATTAAAAAACTGC
NZ_CP032365.1	3750364	3750562	8	198	Parent=gene-D4A37_RS19375:Name=WP_000721341.1	TTCATCTCACAATTTCAGAATATATACTACTCATTCACAATAAAAGTATATACATCGTCATAAATACAGCCATTTACTTTAATTACATACTTCCCTGGTTTACTAAAACGAATTGTGTATTTATTTAACTGAATTGCTTCTTTATCTCCAGAAAGAATATCAATACTTCTACCACTCAATACATAAAATTCACTTTGA
NZ_CP032365.1	3797515	3797691	6	176	Parent=gene-D4A37_RS19570:Name=WP_000099731.1	TTTGCTTTCTTATCCGCTTCTTCTTTCGCACGAACTTCACTTTCTTTTACCATTACGGCAATTTCATGAGAAACTTCACTTTCTACTTTACCAAGAATAATTGCTTTCGCTTGTTCGCGTGTCAGATTGGAAATGCGCTCTAATTCTGTTTGTTGCTTTTGAACTAACTCTCCCAC
NZ_CP032365.1	3812133	3812265	8	132	Parent=gene-D4A37_RS19645:Name=WP_000730589.1	CTACTTTTGTTAAGATTTCTGGATTTACTTTTTTCACATTGTCAGTAGTTTTTGCAATACCAATACCGTCATCTTTTAATCCGAACTCTTCTACTTTACCGCCTTTTAATTTACCATCTTTCGCTTCTTGTG
NZ_CP032365.1	3926084	3926186	7	102	Parent=gene-D4A37_RS20175:Name=WP_000455964.1	TCATCATTTACTTTTACAATAGCGTATTCAAGTTCTGGGTGAACAGAAATACCTAAGTTTGCAGGTAACGTCCAAGGTGTTGTTGTCCAGATAATAAATTTC
NZ_CP032365.1	3976244	3976425	25	181	Parent=gene-D4A37_RS20440:Name=WP_000164083.1	AACTTTTTCGTAATCCATAAATACTTTTGGATATAATGCATATGCAACAACATCAAAAATCGTCACTTCGCGTCCAAGCTTATGGAATAGCTCTTCTTTTAACGCGTCGAAATCTACTGGCTCTAATAATTCACCCGGTCTTACTGTTAATGGCTCTTTCCCTTTTAAAATAATTTCTTGT
NZ_CP032365.1	4076166	4076262	10	96	Parent=gene-D4A37_RS21010:Name=WP_002194085.1	AAACTGAAATATATTATTTGTTACGTGCGATGTTTGTAATAAACTTATAACGATCCCCACGATAAATACATTTCACATACTCTAACGGTACTTCAC
NZ_CP032365.1	4171921	4172089	21	168	Parent=gene-D4A37_RS21590:Name=WP_000171359.1	TTTTGCTTTAAGTTGTGGAATAGTTTCGTCATTAACTGTTGCGCCTAATGCACATGGTGCGTAAATATCACATTCAACACCGTAAATTTCATTTGGCTCAACTGCTGATGCACCGAATTCTTCTACCGCGCGTTGTACAGCTTCTTTATTAATATCTGTAACGATTAA
NZ_CP032365.1	4526067	4526113	6	46	Parent=gene-D4A37_RS23585:Name=WP_001029035.1	TTCTTCTAAATCTAAATCATCTAATTCTACTTCTTCTAGTGGCTTT
NZ_CP032365.1	4526375	4526462	32	87	Parent=gene-D4A37_RS23585:Name=WP_001029035.1	CTTTATCTTTTAAATATTCAGCAAGTACTTTTGCTGTCGTGAACTGGTCACCATTTTCCACATCATCTTCAATATTAATTAATACAG
NZ_CP032365.1	4527592	4527773	9	181	Parent=gene-D4A37_RS23595:Name=WP_002008659.1	TAAGTAGCCCATGTACCGTTTTTGAAAGTGCGACCAGATCATACTTATGATCGCTCATTACCCAATTGGTCACAACTTCATCTACTGTTCCAAAGATCATTTGTCTTGCCACGCGAACATTTAAATCCGCTTGGAATTCACCTTGCTTTATACCTGTCTCTAAAATCTCATCCATAACTTG
NZ_CP032365.1	4593020	4593116	10	96	Parent=gene-D4A37_RS23920:Name=WP_000914190.1	ATTTTTTCAGTGATAGATAATTTCTCTCCTACTGTAATTTCATCCATTCTACGACCAATTTGAACTTTTTTCTTTAACATGTTACAACCCCCTCCG
NZ_CP032365.1	4692066	4692150	21	84	Parent=gene-D4A37_RS24515:Name=WP_151035601.1	CCACTACTTGCTGCATTGATCTCTCTTCCACTTGTGGTTCCACTGCCACTTGTTGCACTGGTTGTTCTTCCACTCGTGGTTCTA
NZ_CP032365.1	4692908	4693223	15	315	Parent=gene-D4A37_RS24515:Name=WP_151035601.1	TCTTCTGCTTCCGCAATTACTTCCACTTCTTCTGACTCTTCTGTTTCTGCAATTACTTCCGCTTCTTCTGGCGCTTCTGTTTCCGTAATTACTTCTACTTCTTCTGGCTCTTCTGTTTCTGCAATTATTTCCACTTCTTCTAGCTCTTCTGTTTCTGTAATTATTTCCACTTCTTCTAGCTCTTCTGTTTCCGCAATTACTTCCACTTCTTCTGACTCTTCTGTTTCCGCAATTACTTCCACTTCTTCTGACTCTTCTGTTTCCGCAATTACTTCCACTTCTTCTGACTCTTCTGTTTCCGCAATTACTTCCACT
NZ_CP032365.1	4692908	4693259	17	351	Parent=gene-D4A37_RS24515:Name=WP_151035601.1	TCTTCTGCTTCCGCAATTACTTCCACTTCTTCTGACTCTTCTGTTTCTGCAATTACTTCCGCTTCTTCTGGCGCTTCTGTTTCCGTAATTACTTCTACTTCTTCTGGCTCTTCTGTTTCTGCAATTATTTCCACTTCTTCTAGCTCTTCTGTTTCTGTAATTATTTCCACTTCTTCTAGCTCTTCTGTTTCCGCAATTACTTCCACTTCTTCTGACTCTTCTGTTTCCGCAATTACTTCCACTTCTTCTGACTCTTCTGTTTCCGCAATTACTTCCACTTCTTCTGACTCTTCTGTTTCCGCAATTACTTCCACTTCTTCTGACTCTTCTGTTTCCGCAATTACTTCCACT
NZ_CP032365.1	4693072	4693288	7	216	Parent=gene-D4A37_RS24515:Name=WP_151035601.1	TTCCACTTCTTCTAGCTCTTCTGTTTCCGCAATTACTTCCACTTCTTCTGACTCTTCTGTTTCCGCAATTACTTCCACTTCTTCTGACTCTTCTGTTTCCGCAATTACTTCCACTTCTTCTGACTCTTCTGTTTCCGCAATTACTTCCACTTCTTCTGACTCTTCTGTTTCCGCAATTACTTCCACTTCTTCTGACTCTTCTGTTTCCGCAATTAC
NZ_CP032365.1	4806444	4806618	10	174	Parent=gene-D4A37_RS25190:Name=WP_000415592.1	ACTTTCGCGTGATTTAGAAGTAGAATGGGCCGGAGCGATAACTAATTGTCTCGGCTCAGTTTTCTTTAAGTGATTTTTGACGTTACACTTACGACGTTGAACAACCCATGCTTTAATAGGGTTTGTCAAAATAATCTTTTGCTCTTCGTTAGGGGCCTCTTCTTCAAACCTACA
NZ_CP032365.1	4978955	4978995	10	40	Parent=gene-D4A37_RS26225:Note=frameshifted	AATTTCCGATTCCGTAATAAGTAGTGCCTTTTCGTTTATA
NZ_CP032365.1	5075421	5075701	18	280	Parent=rna-D4A37_RS26685:gbkey=tmRNA	TTGGTGGAGACGGTGGGAGTCGAACCCACGTCCAAAAATATCGGCACTTAAGCTTCTACGAGTGTAGTCGATATATTAGTATTTCGCGAACTCTTCGGCCTATCGACAGGCTTCCAAGTTGCTAGTCTGATTGTTCTCTTCCTTCGCCCTCAGACGGCGAACTCCGGCGTAGTCCACTTAGTTTGAGTCCCTTACCCTACCACATGGACGATGGAGGGAGGAACCTTTAGTGCAATTAAGCAGCTAAAGAAAGATTGTTTTGTTTGCCAATTATAGGCTT
NZ_CP032365.1	5075421	5075709	28	288	Parent=rna-D4A37_RS26685:gbkey=tmRNA	TTGGTGGAGACGGTGGGAGTCGAACCCACGTCCAAAAATATCGGCACTTAAGCTTCTACGAGTGTAGTCGATATATTAGTATTTCGCGAACTCTTCGGCCTATCGACAGGCTTCCAAGTTGCTAGTCTGATTGTTCTCTTCCTTCGCCCTCAGACGGCGAACTCCGGCGTAGTCCACTTAGTTTGAGTCCCTTACCCTACCACATGGACGATGGAGGGAGGAACCTTTAGTGCAATTAAGCAGCTAAAGAAAGATTGTTTTGTTTGCCAATTATAGGCTTTGACGTTT
NZ_CP032365.1	5088522	5088711	17	189	Parent=gene-D4A37_RS26745:Name=WP_000161237.1	TCCGTAGTCGCTCCATGGTAGTTGAGCTGGGTCACGCTCAGCGATAACTTTAATTTCTTTACCGTTAACAACGATGCTGTTTTCGTTAGCAGATACTTCTGCATTTAAAGTTCCGTGAACTGTGTCATATTTTAAAAGGTGAGCTAATGTTTTAGCATCTGTTAAGTCGTTGATTGCTACTACTTCTAC
NZ_CP032365.1	5261892	5262002	8	110	Parent=gene-D4A37_RS27595:Name=WP_000847206.1	ACTTCTTTTTCGTAAACCGGTCCATCAGGAGTTACAATACTGACTGGAAATGTCTTCATAATTCGTCCCTCCTAAGGCCTTACGCCATCATTTTCTTCGCGTTTTCAATA
NZ_CP032365.1	5261892	5262002	8	110	Parent=gene-D4A37_RS27600:Name=WP_046960137.1	ACTTCTTTTTCGTAAACCGGTCCATCAGGAGTTACAATACTGACTGGAAATGTCTTCATAATTCGTCCCTCCTAAGGCCTTACGCCATCATTTTCTTCGCGTTTTCAATA
NZ_CP032365.1	5265606	5265792	11	186	Parent=gene-D4A37_RS27610:Name=WP_000027510.1	TGATTGTATCAAGTGCAACTGCTGTTTTACCTGTTTGACGGTCACCAATGATTAACTCACGTTGACCACGGCCAATTGGTACAAGAGCATCGATCGCTTTAATACCTGTTTGAAGTGGCTCATGAACAGATTTACGATCCATTACACCTGGTGCTGGACTTTCGATTGGACGAGTGTTTGTTGTAT
NZ_CP032365.1	5266866	5266968	6	102	Parent=gene-D4A37_RS27620:Name=WP_001142625.1	TCTTGTACAGCAGATGCTTTAATTGATTCTGCTTCTTCTTTCGCAGCAGCAACAATAACATCCTTTTGATCTACAGCTTGTTTTTTCGCTCTTTCGATTAAC
NZ_CP032365.1	5399359	5399413	10	54	Parent=gene-D4A37_RS28260:Name=WP_000168869.1	CTACTGTTACGGCAATACTTGCCATAGCTGCCTCTACTTCACCCATTTCAATTC
NZ_CP032365.1	5408316	5408434	13	118	Parent=gene-D4A37_RS28300:Name=WP_000094064.1	GTGGCGGTGAGCCTAATGGAGACGTTGCAAAAGTAATTGATTATTATTTCAATACCTTTGACAACTTAAAAGATCAACTGTCCAAAGCAGCAATTAGCCGTTTTGGAAGTGGCTATGG
NZ_CP032365.1	5408439	5408598	6	159	Parent=gene-D4A37_RS28300:Name=WP_000094064.1	TTGTCCTTGATGGTAGAGAACTTTCCGTTATGAGTACACCCAATCAAGATACACCTTTGCAAGAAGGTAAAATTCCATTACTCGTCATCGATGTATGGGAACACGCCTATTATTTAAAGTATCAAAATCGGCGTCCAGAATTTGTTACCAATTGGTGGC
NZ_CP032365.1	5434783	5434900	9	117	Parent=gene-D4A37_RS28440:Name=WP_000981963.1	GCAAGAACTTCTGTTACATATACACGTTTACCATCTTGTCCATCGTAATTACGAGTTTGAAGACGTCCATCTACGCCTGCTAAGCTACCTTTTTTCAAATAATTTGCTACGTTTTCT

## Sheet: Staphylococcus aureus
Ref.genome	Start	End	Reads	Size	Location	Sequence
NC_007795.1	1564678	1564751	13	73	Parent=gene-SAOUHSC_01651:Name=YP_500163.1	GATTATTTTGTTTCACGGTGTAAAGTTTGTTTGTTTTCACGTGAACAGAATTTCTTCATTTCAACACGTTCTG
NC_007795.1	2447328	2447429	12	101	.	GATGTTAGGTGTTAGCTATTCTAGATGAGTTTCTTAGATGTGGATGCCTGTCTTGATGAAGTTATCTATGATGTTAATATAATACTTGATGTTGATTCTTA
NC_007795.1	1151604	1151712	6	108	Parent=gene-SAOUHSC_01201:Name=YP_499739.1	AAAGTAACTGAAGATGCATCTTTCAAAGATGATTTAGGCGCTGACTCACTTGATATCGCTGAATTAGTAATGGAATTAGAAGACGAGTTTGGTACTGAAATTCCTGAT
NC_007795.1	1182377	1182485	8	108	Parent=gene-SAOUHSC_01234:Name=YP_499767.1	CAACCACGAAAGAGAAGTTTTAAAACAACAAGCATTAAATGAAGGTAAACCAGAAAACATCGTTGAAAAAATGGTGGAAGGACGTTTACGTAAATACTTACAAGAAAT
NC_007795.1	1217152	1217263	7	111	Parent=gene-SAOUHSC_01262:Name=YP_499795.2	AATCCACAAATTAAAGAAGAAATTGATCGTAAATTGAGAGAAAAATTAGGTATATCTGATGGTGATGTTGAAGAAACAGAAGATGCACCAAAGTCATTATTTGACGAAGAA
NC_007795.1	816059	816170	20	111	Parent=gene-SAOUHSC_00845:Name=YP_499399.1	GTAATGTTAAAGAAACAGTAGGTAATGTTACTGATAATAAAAATTTAGAAAACGAAGGTAAAGAAGATAAAGCTTCTGGTAAAGCGAAAGAATTCGTTGAAAATGCAAAAG
NC_007795.1	360616	360729	7	113	Parent=gene-SAOUHSC_00348:Name=YP_498937.1	GTGCAAATATAAAATGAGAACATATGAAGTTATGTACATCGTACGCCCAAACATTGAGGAAGATGCTAAAAAAGCGTTAGTTGAACGTTTCAACGGTATCTTAGCTACTGAAG
NC_007795.1	1882334	1882454	10	120	Parent=gene-SAOUHSC_01977:Name=YP_500474.1	TTGCATTTGTTTTTGTTGGAAGTTAATTTGAGTTTCACGGAACTCGTCGAATAACTTTTTAGATTCTTCGTTAGCTTTTACATTAGCGAATGCTTCTTTGATTGCTTTGTATTCTTCGCT
NC_007795.1	1011883	1012011	15	128	Parent=gene-SAOUHSC_01043:Name=YP_499592.1	AACATGGTAGTTGGAGATTTCCCAATTGAAACAGATACTATAGTAATCGGAGCAGGTCCTGGTGGATACGTTGCAGCAATTCGTGCAGCTCAATTAGGACAAAAAGTAACAATCGTTGAGAAAGGTAA
NC_007795.1	998114	998244	7	130	Parent=gene-SAOUHSC_01028:Name=YP_499577.1	TGTAATTATGGAACAAAATTCATATGTAATCATCGACGAGACTGGTATTCACGCTAGACCAGCAACAATGTTAGTACAAACAGCTTCAAAATTCGATTCTGATATTCAATTAGAATATAACGGTAAGAAA
NC_007795.1	2310065	2310196	7	131	Parent=gene-SAOUHSC_02494:Name=YP_500962.1	TCTTTCGTCTCTTCTTCTCTACGAGCCATGTATTTGTCCCTCCTTTAAATTAAAATTCTAATCCGCTTTCTCTTGCTGCTTCAGCTAATGCTTTAACACGTCCGTGATATAAATATCCTCCACGGTCAAAT
NC_007795.1	2310065	2310196	7	131	Parent=gene-SAOUHSC_02495:Name=YP_500963.1	TCTTTCGTCTCTTCTTCTCTACGAGCCATGTATTTGTCCCTCCTTTAAATTAAAATTCTAATCCGCTTTCTCTTGCTGCTTCAGCTAATGCTTTAACACGTCCGTGATATAAATATCCTCCACGGTCAAAT
NC_007795.1	1882313	1882445	8	132	Parent=gene-SAOUHSC_01977:Name=YP_500474.1	TTCTTCAGCAATTTCTTCACCTTGCATTTGTTTTTGTTGGAAGTTAATTTGAGTTTCACGGAACTCGTCGAATAACTTTTTAGATTCTTCGTTAGCTTTTACATTAGCGAATGCTTCTTTGATTGCTTTGTA
NC_007795.1	1882311	1882446	22	135	Parent=gene-SAOUHSC_01977:Name=YP_500474.1	TCTTCTTCAGCAATTTCTTCACCTTGCATTTGTTTTTGTTGGAAGTTAATTTGAGTTTCACGGAACTCGTCGAATAACTTTTTAGATTCTTCGTTAGCTTTTACATTAGCGAATGCTTCTTTGATTGCTTTGTAT
NC_007795.1	1418922	1419064	6	142	.	CATATCGAAAGACTTAGGATATTTCATTGCCGTCAAATTAATGCCTTGATTTATTGTTTCATCAAGCACGAACACTACAATCATCTCAGACTGTGTGAGCATGGACTTTCCTCTATATAATATAGCGATTACCCAAAATATC
NC_007795.1	816059	816203	54	144	Parent=gene-SAOUHSC_00845:Name=YP_499399.1	GTAATGTTAAAGAAACAGTAGGTAATGTTACTGATAATAAAAATTTAGAAAACGAAGGTAAAGAAGATAAAGCTTCTGGTAAAGCGAAAGAATTCGTTGAAAATGCAAAAGAAAAAGCAACTGATTTTATTGATAAAGTAAAAG
NC_007795.1	2189010	2189159	14	149	Parent=gene-SAOUHSC_02366:Name=YP_500842.1	AACCATTTTAACAATTGTGTAGAAACCGCTCATGTAACGAGCAGCACCTTCAGAAACACCTAAAATTACAGGTGCATTTTCTTCTTGTGACGCTTCTAAAATTGCTTGAGTGAATTCTAGGTTATTAATATTGTATTGACCTACCGCAT
NC_007795.1	520711	520861	15	150	Parent=gene-SAOUHSC_00520:Name=YP_499093.1	TAAAGCTATTGGAGAACAAAAAGAAGAAAACGCTGAATAATTTTTAGCGTAAAAAAATTAAAAATAATGGAGGAATTATAAAATGGCTAATCATGAACAAATCATTGAAGCGATTAAAGAAATGTCAGTATTAGAATTAAACGACTTAGT
NC_007795.1	520711	520861	15	150	Parent=gene-SAOUHSC_00521:Name=YP_499094.1	TAAAGCTATTGGAGAACAAAAAGAAGAAAACGCTGAATAATTTTTAGCGTAAAAAAATTAAAAATAATGGAGGAATTATAAAATGGCTAATCATGAACAAATCATTGAAGCGATTAAAGAAATGTCAGTATTAGAATTAAACGACTTAGT
NC_007795.1	625140	625293	6	153	Parent=gene-SAOUHSC_00634:Name=YP_499195.1	GTTTAACATCTTTTGATACTGCGATAACTTTTTTATCTTTTAATGATTTACCAGCCTGTTCTAAGGCTTTTTCAAACCAACCGTTACCAGTCTCTAAATTTAATCCGTTGTATAAAATAACGTCAGCGTCAGTTAACTTTTTAATATCTTTAG
NC_007795.1	463511	463666	7	155	Parent=gene-SAOUHSC_00461:Name=YP_499040.1	CCAAATTCTATACACCAGATGATATTATTGGTAAAAAAGTAGCAGTTGTTACTAACCTGAAACCAGCTAAATTAATGGGACAAAAATCTGAAGGTATGATATTATCTGCTGAAAAAGATGGTGTATTAACCTTAGTAAGTTTACCAAGTGCAATT
NC_007795.1	533335	533491	9	156	Parent=gene-SAOUHSC_00530:Name=YP_499102.1	AAAGAAAAATTCGATCGTTCTAAAGAACATGCCAATATCGGTACTATCGGTCACGTTGACCATGGTAAAACAACATTAACAGCAGCAATCGCTACTGTATTAGCAAAAAATGGTGACTCAGTTGCACAATCATATGACATGATTGACAACGCTCCA
NC_007795.1	2192059	2192215	11	156	Parent=gene-SAOUHSC_02369:Name=YP_500845.1	TCTTCATCTTCTTCAATGACTATATCCGAATGATTGATTTCTTCTTCAACCTGCTCATCTTCTGGATCATTTAGTTCTTCTTGATCATCTGTTTGAGCTGGAATATCATCGTCGTCATCCATTTCATCTTCGCCCAATAATTTTAAGTTTTGATCT
NC_007795.1	816043	816201	6	158	Parent=gene-SAOUHSC_00845:Name=YP_499399.1	TTTGAACAAGCAAAAGGTAATGTTAAAGAAACAGTAGGTAATGTTACTGATAATAAAAATTTAGAAAACGAAGGTAAAGAAGATAAAGCTTCTGGTAAAGCGAAAGAATTCGTTGAAAATGCAAAAGAAAAAGCAACTGATTTTATTGATAAAGTAAA
NC_007795.1	2447710	2447868	31	158	.	TGATTATTCTAATTGTTACGGCAATAACTAGATGGATTTTCTTAGATGTTCACTTTTCTAGATGTTTATACTTATCTTGATGTTTTCTAAACAGAACTTTTAAACGCTTTATTTTTTAGTAGATTGTTTAAAATTTCTTAGTTGATGGTTATTGTTGT
NC_007795.1	2447715	2447873	23	158	.	ATTCTAATTGTTACGGCAATAACTAGATGGATTTTCTTAGATGTTCACTTTTCTAGATGTTTATACTTATCTTGATGTTTTCTAAACAGAACTTTTAAACGCTTTATTTTTTAGTAGATTGTTTAAAATTTCTTAGTTGATGGTTATTGTTGTTGATT
NC_007795.1	1101358	1101517	27	159	Parent=gene-SAOUHSC_01149:Name=YP_499691.1	CGAATCTAAATTAGGCGGATTTGATTGGTTTAAACGTAAAACAAACAAAAAAGATACTCATGAAAATGAAGTAGAGTCAACAGATGAAGAAATTTATCAATCAGAAGATAATCATCAGGAACATAAACAGAATCATGAACATGTTCAAGACAAAGATAA
NC_007795.1	1418700	1418861	6	161	.	GTTCCATCGTACTCATCACGTGCACTAGTCACACTGGTACTCAGGTGATAACCATCTGTCTACACCACTTCATTTCGCGAAGTGTGTCTCGTTTATACGTTGAATTCCGTTAAACAAGTGCTCCTACCAAATTTGGATTGCTCACTCGAGGGGTTTACCGC
NC_007795.1	1104636	1104798	8	162	Parent=gene-SAOUHSC_01154:Name=YP_499695.1	CAAACAACAAAACAAAACGCAATCAAATCAGTCCCTCAAAAATCTGCATCAAGATATACAACAACGTCAGAAGAAAGGAATAACCGTATGTCTAATTATTCAAAAAATAATTCACGTAATGTTGTAACTATGAACAATGCTACACCAAACAATGCATCACAA
NC_007795.1	1013000	1013165	8	165	Parent=gene-SAOUHSC_01043:Name=YP_499592.1	GTTTAGCAATTAAAGCTTCTAAATTCCCATATGCAGCAAATGGTCGTGCATTATCATTAGATGATACTAACGGATTTGTTAAACTTATTACACTTAAAGAAGATGATACTTTAATCGGTGCTCAAGTAGTTGGTACTGGTGCATCAGATATTATCTCTGAATTAG
NC_007795.1	2447491	2447658	16	167	.	GTTGTTTATAGTTATCGCATCTCTTGATGTAAAATCTAAGATGTTTATGCATTTCTAGATGTTAATTCTTCGCTGCTTAAGAATTATCTTGATGGTAAATCTAGTTGTGCCATGCATTTTCTCATGATGAATCTAAGGTGTTAATTCATTGATGTGTGCTGTTTCTT
NC_007795.1	365390	365559	8	169	Parent=gene-SAOUHSC_00356:Name=YP_498945.1	GAGTTTCAAAAATAGGAAGAGAGAGTGATATTATGAAATTAAAATCATTAGCAGTGTTATCAATGTCAGCGGTGGTGCTTACTGCATGTGGCAATGATACTCCAAAAGATGAAACAAAATCAACAGAGTCAAATACTAATCAAGACACTAATACAACAAAAGATGTTAT
NC_007795.1	365384	365553	6	169	Parent=gene-SAOUHSC_00356:Name=YP_498945.1	TGTTATGAGTTTCAAAAATAGGAAGAGAGAGTGATATTATGAAATTAAAATCATTAGCAGTGTTATCAATGTCAGCGGTGGTGCTTACTGCATGTGGCAATGATACTCCAAAAGATGAAACAAAATCAACAGAGTCAAATACTAATCAAGACACTAATACAACAAAAGA
NC_007795.1	1100248	1100417	7	169	Parent=gene-SAOUHSC_01149:Name=YP_499691.1	AGGTACAGGACAAACCTACACGAGCGGTATAAAAAATGGTTTAATTGATGATTTTGATATTGCGCGACAAGCAATCAAAGACACAATTAAAAAGGCATCAATCGCTTCGGGTGTTGATATTAAAGAAGTTTTCCTGAAATTACCTATCATTGGAACGGAAGTTTATGAT
NC_007795.1	1875461	1875635	17	174	Parent=gene-SAOUHSC_01972:Name=YP_500469.1	TATAAAAATAAAGTTAATGATAAGAAGATTGACGAACAAATTGAAAAAATGCAAAAGCAATACGGCGGTAAAGATAAATTTGAAAAGGCCCTTCAACAGCAAGGTTTAACAGCCGATAAATATAAAGAAAATTTACGTACTGCTGCTTATCATAAAGAATTACTATCAGATAAA
NC_007795.1	74371	74545	17	174	Parent=gene-SAOUHSC_00069:Name=YP_498670.1	TTTTTAGCTTCTGACAATAGGTTAGCACTTTGGCTTGGGTCATCTTTTAAGCTTTGGATGAAACCATTGCGTTGTTCTTCGTTTAAGTTAGGCATATTCAAGATTTCATAGAAAGCATTTTGTTGTTCTTTGTTGAAATTGTTATCAGCTTTCGGTGCTTGAGATTCGTTTAAT
NC_007795.1	74344	74518	12	174	Parent=gene-SAOUHSC_00069:Name=YP_498670.1	GCTTTCGGTGCTTGAGATTCATTTAACTTTTTAGCTTCTGACAATAGGTTAGCACTTTGGCTTGGGTCATCTTTTAAGCTTTGGATGAAACCATTGCGTTGTTCTTCGTTTAAGTTAGGCATATTCAAGATTTCATAGAAAGCATTTTGTTGTTCTTTGTTGAAATTGTTATCA
NC_007795.1	74217	74391	19	174	Parent=gene-SAOUHSC_00069:Name=YP_498670.1	GTTAGCGCTTTGGCTTGGGTCATCTTTTAGGCTTTGGATGAAACCATTGCGTTGTTCTTCGTTTAAGTTAGGTAAATGTAAGATTTCATAGAAAGCATTTTGTTGTTCTTTGTTGAATTTGTTATCCGCTTTCGGTGCTTGAGATTCATTTAACTTTTTAGCTTCTGACAATAG
NC_007795.1	74196	74370	7	174	Parent=gene-SAOUHSC_00069:Name=YP_498670.1	CTTTTTAGCTTCTGCTAAAAGGTTAGCGCTTTGGCTTGGGTCATCTTTTAGGCTTTGGATGAAACCATTGCGTTGTTCTTCGTTTAAGTTAGGTAAATGTAAGATTTCATAGAAAGCATTTTGTTGTTCTTTGTTGAATTTGTTATCCGCTTTCGGTGCTTGAGATTCATTTAA
NC_007795.1	74335	74509	6	174	Parent=gene-SAOUHSC_00069:Name=YP_498670.1	TTGTTATCCGCTTTCGGTGCTTGAGATTCATTTAACTTTTTAGCTTCTGACAATAGGTTAGCACTTTGGCTTGGGTCATCTTTTAAGCTTTGGATGAAACCATTGCGTTGTTCTTCGTTTAAGTTAGGCATATTCAAGATTTCATAGAAAGCATTTTGTTGTTCTTTGTTGAAA
NC_007795.1	74296	74470	16	174	Parent=gene-SAOUHSC_00069:Name=YP_498670.1	AAGATTTCATAGAAAGCATTTTGTTGTTCTTTGTTGAATTTGTTATCCGCTTTCGGTGCTTGAGATTCATTTAACTTTTTAGCTTCTGACAATAGGTTAGCACTTTGGCTTGGGTCATCTTTTAAGCTTTGGATGAAACCATTGCGTTGTTCTTCGTTTAAGTTAGGCATATTC
NC_007795.1	74114	74288	15	174	Parent=gene-SAOUHSC_00069:Name=YP_498670.1	GTAAATGTAAAATTTCATAGAAAGCATTTTGTTGTTCTTTGTTGAATTTGTTGTCAGCTTTTGGTGCTTGAGCATCATTTAGCTTTTTAGCTTCTGCTAAAAGGTTAGCGCTTTGGCTTGGGTCATCTTTTAGGCTTTGGATGAAACCATTGCGTTGTTCTTCGTTTAAGTTAG
NC_007795.1	1010766	1010943	6	177	Parent=gene-SAOUHSC_01042:Name=YP_499591.1	TATGGTAGAAGAAGGTACAGTAGCTGTAGTTGGTGACGTTATTGTTAAAATCGATGCACCTGATGCAGAAGATATGCAATTTAAAGGTCATGATGATGATTCATCATCTAAAGAAGAACCTGCGAAAGAGGAAGCGCCAGCAGAGCAAGCACCTGTAGCTACTCAAACTGAAGAAGT
NC_007795.1	2266553	2266732	6	179	Parent=gene-SAOUHSC_02441:Name=YP_500909.1	ACACCAGTTTGATTGTCGTATGCTTGTTTTGCTTTATTGTTATCTACAGTCATAATAGATTCTCCTTTTACTTGTTAATTTTTATATTTTTTTAATTAAATTCTAAATTGATGAATTAACTCCATCGATTTAAAAAATTCATAAAATCTTGCTTACGGTCTTTCATATACCCAATACCT
NC_007795.1	2266553	2266732	6	179	Parent=gene-SAOUHSC_02442:Name=YP_500910.1	ACACCAGTTTGATTGTCGTATGCTTGTTTTGCTTTATTGTTATCTACAGTCATAATAGATTCTCCTTTTACTTGTTAATTTTTATATTTTTTTAATTAAATTCTAAATTGATGAATTAACTCCATCGATTTAAAAAATTCATAAAATCTTGCTTACGGTCTTTCATATACCCAATACCT
NC_007795.1	2266559	2266738	6	179	Parent=gene-SAOUHSC_02441:Name=YP_500909.1	GTTTGATTGTCGTATGCTTGTTTTGCTTTATTGTTATCTACAGTCATAATAGATTCTCCTTTTACTTGTTAATTTTTATATTTTTTTAATTAAATTCTAAATTGATGAATTAACTCCATCGATTTAAAAAATTCATAAAATCTTGCTTACGGTCTTTCATATACCCAATACCTACACCA
NC_007795.1	2266559	2266738	6	179	Parent=gene-SAOUHSC_02442:Name=YP_500910.1	GTTTGATTGTCGTATGCTTGTTTTGCTTTATTGTTATCTACAGTCATAATAGATTCTCCTTTTACTTGTTAATTTTTATATTTTTTTAATTAAATTCTAAATTGATGAATTAACTCCATCGATTTAAAAAATTCATAAAATCTTGCTTACGGTCTTTCATATACCCAATACCTACACCA
NC_007795.1	1530851	1531031	9	180	Parent=gene-SAOUHSC_01605:Name=YP_500120.1	AGCTTTACCTGCTTGAACCATTAATAAAATTTTACGTGGTTTTTCTAAAGAATTAACAAATTCTTCCAATGAATACGTTGGATGAATATTTTTCCCTTTTGATTCTTCAACCATTAAATCAGTTTTTTCACTTGAGCGGTTAAATACAGATACACTATATCCGCGTGATTCAATATTCCA
NC_007795.1	1636382	1636564	6	182	.	CACTTCGAATTAACCCCGCATTTCTTAAAGGACCTACAAGCTGTTCTAAATATAAATCACTCAAATTATTTTCTTCAGCAATTGACTTTAATGATATACATCCTTGCCCCTCTTTTTTAGCAAGAGAAATCATCAATGTAAGTCCATATCTCCCTTTAGTAGAAATTTTCATTGTATAACCT
NC_007795.1	2447691	2447875	8	184	.	TCTAATGCACTTTTTCAAATGATTATTCTAATTGTTACGGCAATAACTAGATGGATTTTCTTAGATGTTCACTTTTCTAGATGTTTATACTTATCTTGATGTTTTCTAAACAGAACTTTTAAACGCTTTATTTTTTAGTAGATTGTTTAAAATTTCTTAGTTGATGGTTATTGTTGTTGATTTG
NC_007795.1	2304472	2304656	6	184	Parent=gene-SAOUHSC_02484:Name=YP_500952.1	AACTTCTTTTGCACGAGCTTCTGTAGTTTCAATACGTTCACTAATAATAAGTGATGTAGCTAAGTCACGTAACATAGCTTTACGTTGATCAGAAGTACGACCTAATTTTCTGTAACCCATGAGTTAACCTCCTTTATCAATCTTCTTTTCTTAATCCTAATCCTAAATCTTCTAATTTGTATTT
NC_007795.1	2304472	2304656	6	184	Parent=gene-SAOUHSC_02485:Name=YP_500953.1	AACTTCTTTTGCACGAGCTTCTGTAGTTTCAATACGTTCACTAATAATAAGTGATGTAGCTAAGTCACGTAACATAGCTTTACGTTGATCAGAAGTACGACCTAATTTTCTGTAACCCATGAGTTAACCTCCTTTATCAATCTTCTTTTCTTAATCCTAATCCTAAATCTTCTAATTTGTATTT
NC_007795.1	2447693	2447877	9	184	.	TAATGCACTTTTTCAAATGATTATTCTAATTGTTACGGCAATAACTAGATGGATTTTCTTAGATGTTCACTTTTCTAGATGTTTATACTTATCTTGATGTTTTCTAAACAGAACTTTTAAACGCTTTATTTTTTAGTAGATTGTTTAAAATTTCTTAGTTGATGGTTATTGTTGTTGATTTGAA
NC_007795.1	2202157	2202342	21	185	Parent=gene-SAOUHSC_02380:Name=YP_500857.1	ATAACAAATGACAAAAGGTACACCACATATTCAACCAAATGGAGTAAAAATTGCTAAAACAGTATTAATGCCTGGCGATCCGCTACGTGCAAAATATATTGCTGATAATTTTTTAGAAAATGTTGAACAATTTAACGATGTACGTAACATGTTTGGTTACACTGGTACATATAAAGGTAAAGAAG
NC_007795.1	1182402	1182587	6	185	Parent=gene-SAOUHSC_01234:Name=YP_499767.1	CAACAAGCATTAAATGAAGGTAAACCAGAAAACATCGTTGAAAAAATGGTGGAAGGACGTTTACGTAAATACTTACAAGAAATTTGTGCTGTAGATCAAGACTTCGTTAAAAACCCTGATGTAACAGTTGAAGCTTTCTTAAAAACAAAAGGTGGAAAACTTGTTGACTTCGTACGCTATGAAGT
NC_007795.1	2307370	2307556	6	186	Parent=gene-SAOUHSC_02490:Name=YP_500958.1	TTGGGAAGCCATCTAATAAAAAGCCTTTTTTTGCATCGTCTTCAGAAATTCTTTCCTTAACGATACCTACAGTCACTTCATCAGGAACTAATTCGCCACGGTCCATATAAGACTTAGCTTCTTTACCTAATTCAGTTTCTTCTTTTATAGCTTTTCTGAACATGTCACCAGTTGAAATGTGGGGTA
NC_007795.1	79258	79445	8	187	Parent=gene-SAOUHSC_00074:Name=YP_498674.1	GAATTTCGGTTTTTGTGTCCATGATTCTACAGCACCTACAGGTTTAACACCTAAAGATACAGCGACGTCAGTGGCACCTTGATATAGCGTAACAACACGCTTTGGTTTCCCTTTAATTTCAGTTGTACCCATTGCATGTTTAATTGAAGTTGTTTCCTTATCTTTGTTATCAGATGATTGTTTATTT
NC_007795.1	73773	73965	6	192	Parent=gene-SAOUHSC_00069:Name=YP_498670.1	GTCTTCTTTACCAGGTTTTTTGTTGTCTTCTTTACCAGGCTTGTTGCCATCTTCTTTACCAGGTTTTTTGTTGTCTTCTTTACCAGGCTTGTTGCCGTCTTCTTTGCCAGGCTTGTTGTTGTCTTCTTTACCAGGCTTGTTGTTGTCTTCTTTACCAGGCTTGTTGTTGTCTTCTTTGCCAGGCTTGTTATT
NC_007795.1	73750	73942	15	192	Parent=gene-SAOUHSC_00069:Name=YP_498670.1	TCTTCTTTGCCAGGCTTGTTGCCGTCTTCTTTACCAGGTTTTTTGTTGTCTTCTTTACCAGGCTTGTTGCCATCTTCTTTACCAGGTTTTTTGTTGTCTTCTTTACCAGGCTTGTTGCCGTCTTCTTTGCCAGGCTTGTTGTTGTCTTCTTTACCAGGCTTGTTGTTGTCTTCTTTACCAGGCTTGTTGTTG
NC_007795.1	538267	538459	12	192	Parent=gene-SAOUHSC_00533:Name=YP_499105.1	ATATTGAAATAGGTTATTTACCTGGACGCTTGAAATGGTTAGTTGCTGATTTATTAACTAAACAAGGATTAAAAGTAGTTAACGACGATATGACAGGAAGAACGTTAAAAGATCGTAAATTATTAACAGGTGACAGTCCTTTAGCTTCAAATGAGTTAGGAAAATTAGCAGTTAATGAAATGTTAAATGCAA
NC_007795.1	1317011	1317205	14	194	Parent=gene-SAOUHSC_01373:Name=YP_499900.1	AAATAGAAAAACTGCAAATACGGAAATGAAATTAATTAACGAGAGACAAATAGGAGTAATGATAATGAAGTTTACAAATTTAACAGCTAAAGAGTTTGGTGCCTTTACAGATAGCATGCCATACAGTCATTTCACGCAAACTGTTGGCCACTATGAGTTAAAGCTTGCTGAAGGTTATGAAACACATTTAGTGG
NC_007795.1	1317013	1317208	21	195	Parent=gene-SAOUHSC_01373:Name=YP_499900.1	ATAGAAAAACTGCAAATACGGAAATGAAATTAATTAACGAGAGACAAATAGGAGTAATGATAATGAAGTTTACAAATTTAACAGCTAAAGAGTTTGGTGCCTTTACAGATAGCATGCCATACAGTCATTTCACGCAAACTGTTGGCCACTATGAGTTAAAGCTTGCTGAAGGTTATGAAACACATTTAGTGGGAA
NC_007795.1	382119	382317	10	198	Parent=gene-SAOUHSC_00375:Name=YP_498964.1	TGAAATTCCAGAAGGCTTTGAAGTTATCGCTGATAGCCCAAGCACAGACTATGCAGCAATCGAAGATAAGAAACGTCGCATTTATGGTGTTCAATTCCATCCAGAAGTACGTCATACAGAATATGGTAATGATTTATTAAATAATTTTGTCCGTCGTGTTTGTGATTGTAGAGGTCAATGGACAATGGAAAACTTTAT
NC_007795.1	382120	382318	7	198	Parent=gene-SAOUHSC_00375:Name=YP_498964.1	GAAATTCCAGAAGGCTTTGAAGTTATCGCTGATAGCCCAAGCACAGACTATGCAGCAATCGAAGATAAGAAACGTCGCATTTATGGTGTTCAATTCCATCCAGAAGTACGTCATACAGAATATGGTAATGATTTATTAAATAATTTTGTCCGTCGTGTTTGTGATTGTAGAGGTCAATGGACAATGGAAAACTTTATC
NC_007795.1	1579705	1579907	6	202	Parent=gene-SAOUHSC_01666:Name=YP_500177.1	GGACACTTAAACAACTTCAACGACCCAATGATTGATAATAAAGATAGTAAAATTCGATATCGCGCTGATAAATTAATTGAAGATTATATGCAAGATGTTAAAGGTGATGAAAACTTCATTGCCGATGGTTTAAGTTTTGAACAAATGAAAAAAATTATTGACGATGAAGGTATTGTTTGTCCTGTAAGTAAAACTGCTAACT
NC_007795.1	2185734	2185964	9	230	Parent=gene-SAOUHSC_02363:Name=YP_500839.1	TATTCTTTTACAATTTTATCTAATAACGCTTGTCTTTCTTTCACAGATGTATGACGGAACTCTAAATAAACATCGTCTGCCGCCTCGACGGCTTTATCAACATCAGCTTTATTACCTTTAGCAACTTTCCCGATTACTTCTTCGGTTGCTGGATTTATAACTTCTATCGTTTCATTACTATTACTTTCTACCCATTCGCCATTAATGTATTGCTTTGTGTAGTCTCTCAT
NC_007795.1	625176	625407	8	231	Parent=gene-SAOUHSC_00634:Name=YP_499195.1	CTTTTAATGATTTACCAGCCTGTTCTAAGGCTTTTTCAAACCAACCGTTACCAGTCTCTAAATTTAATCCGTTGTATAAAATAACGTCAGCGTCAGTTAACTTTTTAATATCTTTAGGTTTAACTTCATATTCATGAGGATCTTGACCAACAGGTACAATACTATGAATATCGACGTTGTCTCCACCAACATTTTTAGCCATATCATATAAAATTGAATTCGTCGTTACTA
NC_007795.1	2623269	2623519	10	250	Parent=gene-SAOUHSC_02849:Name=YP_501306.1	CTTTAAATCAGTTATAAGAAACGTTTTGCTGCCACTGAAATTGGTGGAATTTGATCTAAATCTAAATGTTTATCTTCAGTAATTGATCTAAATGCCCACTTACCATAACCAAGCGCTTCTTCATTTACAATTTTACCTGGTAATGGCGCAGCATTAGGATCAACATATACATCTACAATCGTTGGTACATCTTGTGCTAATGCCTCTTCGACTATAGCATCTACTTCGCTAGCACTCTTAATTGTATAAC
NC_007795.1	2312676	2312937	9	261	Parent=gene-SAOUHSC_02502:Name=YP_500969.1	TTCACGAGCAACAGGTCCGAAGATACGAGTACCACGTGGGCCTTTGTCATCACGGATGATAACACATGCATTTTCATCAAATTTGATGTATGAACCGTCATTACGACGAACACCTGACTTAGTACGTACGATTACAGCTTTGACAACGTCACCTTTTTTAACAACGCCACCTGGTGTTGCATTTTTAACAGTACATACGATAACATCGCCGATGTTTGCTGTTTTACGACCAGATCCACCTAATACTTTGATTGTAAGAAC
NC_007795.1	723992	724262	7	270	Parent=gene-SAOUHSC_00738:Name=YP_499298.1	CCATCCGCCTGGTATTGATGTCATATAGATTAATGAACCATAAACTGACATAATTGACATAGCTGTTGTTTTATCAATTCCAAGGCCATTATCTGTTACGGCAAAGTACATGTAGAAAATGAGTAGGGCACGCATGCCATAATAACTAAACCTTTCCCAGAACTCTACAAAGAAGAGTACGCCTAGTCCTCGAGGATGCCCGAAAAATCCTGTTTGAGGTATGTCTTGAATTTGATTTCCATGGGAGTTTTGTTGTGTCATGTATACATC
NC_007795.1	2312025	2312297	9	272	Parent=gene-SAOUHSC_02500:Name=YP_500967.1	GATTTTTTAGCTTTAGTTACTAATGGTTTTTGACCAGTGATCAATTCTAATTCTTCAACAGCATTGTCTAATACTTTAGAATTTTGTACTGCGTCACCTACACCCATGTTCACAACGATTTTATCTATTTTTGGTACTTCCATTACTGAACTATAATTGAATTTTTTCATTAAGTTTTCAGTAACTTCAGTGTTAAACTTTTCTTTTAAACGGTTCAAAGTGGGATCCTCCTTTCAACTTGTTATTAATTATTAGATTTAATTTCTTCGCCA
NC_007795.1	2312025	2312297	9	272	Parent=gene-SAOUHSC_02501:Name=YP_500968.1	GATTTTTTAGCTTTAGTTACTAATGGTTTTTGACCAGTGATCAATTCTAATTCTTCAACAGCATTGTCTAATACTTTAGAATTTTGTACTGCGTCACCTACACCCATGTTCACAACGATTTTATCTATTTTTGGTACTTCCATTACTGAACTATAATTGAATTTTTTCATTAAGTTTTCAGTAACTTCAGTGTTAAACTTTTCTTTTAAACGGTTCAAAGTGGGATCCTCCTTTCAACTTGTTATTAATTATTAGATTTAATTTCTTCGCCA
NC_007795.1	74197	74545	7	348	Parent=gene-SAOUHSC_00069:Name=YP_498670.1	TTTTTAGCTTCTGCTAAAAGGTTAGCGCTTTGGCTTGGGTCATCTTTTAGGCTTTGGATGAAACCATTGCGTTGTTCTTCGTTTAAGTTAGGTAAATGTAAGATTTCATAGAAAGCATTTTGTTGTTCTTTGTTGAATTTGTTATCCGCTTTCGGTGCTTGAGATTCATTTAACTTTTTAGCTTCTGACAATAGGTTAGCACTTTGGCTTGGGTCATCTTTTAAGCTTTGGATGAAACCATTGCGTTGTTCTTCGTTTAAGTTAGGCATATTCAAGATTTCATAGAAAGCATTTTGTTGTTCTTTGTTGAAATTGTTATCAGCTTTCGGTGCTTGAGATTCGTTTAAT
NC_007795.1	1161515	1161882	41	367	Parent=gene-SAOUHSC_01211:Name=YP_499748.1	CATAGGTTGAAGAGGAGAATTTATAATGACAAATCACAAATTAATCGAAGCAGTAACTAAATCACAATTACGTACAGACTTACCAAGTTTCCGTCCTGGTGATACTTTACGTGTACACGTACGTATCATTGAGGGTACTCGTGAGCGTATCCAAGTATTCGAAGGCGTTGTAATTAAACGTCGTGGCGGTGGCGTTTCTGAAACGTTTACAGTTCGTAAAATTTCATCAGGTGTTGGCGTGGAACGTACATTCCCATTACACACACCAAAAATTGAAAAAATCGAAGTTAAACGTCGTGGTAAAGTACGTCGTGCTAAATTATATTACTTACGTAGTTTACGTGGTAAAGCTGCTAGAATCCAAGAA
NC_007795.1	520730	521126	17	396	Parent=gene-SAOUHSC_00520:Name=YP_499093.1	AAAGAAGAAAACGCTGAATAATTTTTAGCGTAAAAAAATTAAAAATAATGGAGGAATTATAAAATGGCTAATCATGAACAAATCATTGAAGCGATTAAAGAAATGTCAGTATTAGAATTAAACGACTTAGTAAAAGCAATTGAAGAAGAATTTGGTGTAACTGCAGCTGCTCCAGTAGCAGTAGCAGGTGCAGCTGGTGGCGCTGACGCTGCAGCAGAAAAAACTGAATTTGACGTTGAGTTAACTTCAGCTGGTTCATCTAAAATCAAAGTTGTTAAAGCTGTTAAAGAAGCAACTGGTTTAGGATTAAAAGATGCTAAAGAATTAGTAGACGGAGCTCCTAAAGTAATCAAAGAAGCTTTACCTAAAGAAGAAGCTGAAAAACTTAAAGAACAA
NC_007795.1	520730	521126	17	396	Parent=gene-SAOUHSC_00521:Name=YP_499094.1	AAAGAAGAAAACGCTGAATAATTTTTAGCGTAAAAAAATTAAAAATAATGGAGGAATTATAAAATGGCTAATCATGAACAAATCATTGAAGCGATTAAAGAAATGTCAGTATTAGAATTAAACGACTTAGTAAAAGCAATTGAAGAAGAATTTGGTGTAACTGCAGCTGCTCCAGTAGCAGTAGCAGGTGCAGCTGGTGGCGCTGACGCTGCAGCAGAAAAAACTGAATTTGACGTTGAGTTAACTTCAGCTGGTTCATCTAAAATCAAAGTTGTTAAAGCTGTTAAAGAAGCAACTGGTTTAGGATTAAAAGATGCTAAAGAATTAGTAGACGGAGCTCCTAAAGTAATCAAAGAAGCTTTACCTAAAGAAGAAGCTGAAAAACTTAAAGAACAA

## Sheet: Listeria innocua
Ref.genome	Start	End	Reads	Size	Location	Sequence
NZ_CP071179.1	1459633	1459799	89	166	Parent=rna-JZX95_RS07230:gbkey=ncRNA	TGAACCCGCTCTCAATTAAAGCAGGTGGGTGCTCTGTCTAACGGTTTGCACTTCCTCGTGTGAAGGCATGTGCGCCGCGCCGGAACTCCAAGCTCCCTAGGTATAAAAAATTGTTCGGTTCAAAAATATCAGGAACTATATCGAATACATTAGGGTTTCTTTTCTT
NZ_CP071179.1	1459632	1459799	49	167	Parent=rna-JZX95_RS07230:gbkey=ncRNA	TTGAACCCGCTCTCAATTAAAGCAGGTGGGTGCTCTGTCTAACGGTTTGCACTTCCTCGTGTGAAGGCATGTGCGCCGCGCCGGAACTCCAAGCTCCCTAGGTATAAAAAATTGTTCGGTTCAAAAATATCAGGAACTATATCGAATACATTAGGGTTTCTTTTCTT
NZ_CP071179.1	1459630	1459797	6	167	Parent=rna-JZX95_RS07230:gbkey=ncRNA	CTTTGAACCCGCTCTCAATTAAAGCAGGTGGGTGCTCTGTCTAACGGTTTGCACTTCCTCGTGTGAAGGCATGTGCGCCGCGCCGGAACTCCAAGCTCCCTAGGTATAAAAAATTGTTCGGTTCAAAAATATCAGGAACTATATCGAATACATTAGGGTTTCTTTTC
NZ_CP071179.1	2575479	2575650	6	171	Parent=gene-JZX95_RS13015:Name=WP_003722643.1	CACAATCAAGTCGATGCTAGCATATAAATCTCCACTAGTTTCTTCTGCACGTAGCACAAGATTTGGGAGAGGAATGGTCACTTCAACCTTCGCATTTTTATCGGAATATACTTTTAAATTAACATGAACGTTAGCGTCTGGAGTTTCTGTAAAATATCGTTCTAGTTTATC
NZ_CP071179.1	1402203	1402389	6	186	Parent=gene-JZX95_RS06940:Name=WP_003730430.1	TGTTTCATCTGGATCCTCGTCGTCTGCATCGTCAGAAACTTCAATGCCTGCTTCACCGACATGTTCTAAATACTCATCCATTTGATCGGAATCTAAAGTGAATGGAGCTAATCTGGCAGCGATTTTTGCATAAGTTAAAATCCCCTTTTTCTTACCTTCTTCTATCAGGGCTTCTTTTACTTGCTC
NZ_CP071179.1	925359	925554	15	195	Parent=gene-JZX95_RS04490:Name=WP_003761398.1	CCACTCTTTTTTCAGTTATTTACGTTTATTCCTAGCCATTTGAATTAAGTTCCAAATAACGAGTATTAACACTACTACTAGCAAGATATTAATTAATCCGCCCGCTACATGGAAAATAATTCCAAGTAACCAAACTGCTAATAAAACAACTATAATTCCCCAAATAATTCCTAACATATAAAAAACCTCTTTCTA
NZ_CP071179.1	925360	925568	10	208	Parent=gene-JZX95_RS04490:Name=WP_003761398.1	CACTCTTTTTTCAGTTATTTACGTTTATTCCTAGCCATTTGAATTAAGTTCCAAATAACGAGTATTAACACTACTACTAGCAAGATATTAATTAATCCGCCCGCTACATGGAAAATAATTCCAAGTAACCAAACTGCTAATAAAACAACTATAATTCCCCAAATAATTCCTAACATATAAAAAACCTCTTTCTAATCTTTTGATTGTA
NZ_CP071179.1	338383	338593	11	210	Parent=gene-JZX95_RS01590:end_range=338475,.	GTTGGTATGATGCCAAATCTGGTGGAACAAAATGGGACTTCACAAACAATCAAATGCCGGCGAAAGATATAACCTTGTATGCCCAGTTTAGTATTAATAGTTATACCGCAACTTTTGATGTAGATGGCGTTATTTCTACTCAAACGGTAGATTATCAAGGTTTACTAGAAGAGCCACCAGCACCAACTAAGGATGGTTATACATTTAAAG
NZ_CP071179.1	338383	338593	11	210	Parent=gene-JZX95_RS15670:Name=WP_226906160.1	GTTGGTATGATGCCAAATCTGGTGGAACAAAATGGGACTTCACAAACAATCAAATGCCGGCGAAAGATATAACCTTGTATGCCCAGTTTAGTATTAATAGTTATACCGCAACTTTTGATGTAGATGGCGTTATTTCTACTCAAACGGTAGATTATCAAGGTTTACTAGAAGAGCCACCAGCACCAACTAAGGATGGTTATACATTTAAAG
NZ_CP071179.1	338259	338469	15	210	Parent=gene-JZX95_RS01590:end_range=338475,.	TTTAGTATTAATAGTTATACCGCGACTTTTGATGCAGATGGCGTCATTTCTACTCAAACGGTAGACTATCAAGGTTTACTGGAAGAACCACCAGCGCCAACTAAAGAGGGTTATACGTTTAAAGGTTGGTATGATGCCAAATCTGGTGGAACAAAATGGGACTTCACAAACAATCAAATGCCGGCGAAAGATATAACCTTGTATGCCCAG
NZ_CP071179.1	338259	338469	15	210	Parent=gene-JZX95_RS15670:Name=WP_226906160.1	TTTAGTATTAATAGTTATACCGCGACTTTTGATGCAGATGGCGTCATTTCTACTCAAACGGTAGACTATCAAGGTTTACTGGAAGAACCACCAGCGCCAACTAAAGAGGGTTATACGTTTAAAGGTTGGTATGATGCCAAATCTGGTGGAACAAAATGGGACTTCACAAACAATCAAATGCCGGCGAAAGATATAACCTTGTATGCCCAG
NZ_CP071179.1	745084	745300	8	216	Parent=gene-JZX95_RS03645:Name=WP_003765934.1	CGTCTAATTTGCGGAATGCTGCTTCGTCTGTTGCATCGACGGAAACTGCATTGGTAATCATGTGTTTACCTTCGCGGAATGCCATGCCACCGATATTAACGGTTGTGATATTGACACCAGCTTCTACTAAAGTTAATACATCTGTTGGGTTAGTAAATAAAAGCATTACTGGAGTTTTTGCGTATTTAGGATTATTGTATACACGAATTCCTTTTT
NZ_CP071179.1	2688284	2688525	6	241	Parent=gene-JZX95_RS13595:Name=WP_003772941.1	TTCGAGTTGTTTCGTAGTATCTAATGCTACCCCGATAACAATTAGTAGGCTTGTACCACCAACGGCAAGTGACTGCGGTAAACTAAACACAGTAGTACCGATAGTTGGAAGTATAGCAACCGCTGAAAGGAAAATCGCACCAACAAATGTTAATCGATAAAGTACCGATGTAAGATAAGCTTGTGTTTCCCGACCAGGACGTTTACTAGGAATATACCCACCTTGCTTTTTCAAGTTGTCC
NZ_CP071179.1	1726889	1727199	6	310	Parent=gene-JZX95_RS08665:Name=WP_003762608.1	CAGCACCACTTGTATTTTTAAAGACCGATTTTAGAGGAGGCAAAGTCATTGGATACTGGCACACATGTAGTAATGGGAATTGCACTCGGAGCGTTAGCAACCGTAGACCCGGTAGTTGCCGGAAGTTCTCAAGCTGCCATTGGTATTATGACAGCAACAATTATTGGTTCACAAATTCCAGACATTGACACTGTATTAAAACTTAAAAATAACGCTGATTATATTAGAAATCATCGAGGAATCACGCATTCCTTGCCGATGCTTGCCATTTGGCCATTACTTATTTCATCTATTTTATATTTAATTTTCC

[truncated: 21 more sheets: Streptococcus pyogenes, Streptococcus pneumoniae , Clostridium acetobutylicum, Mycoplasma tuberculosis, Streptomyces coelicolor, Bacillus subtilis, Corynebacterium glutamicum, Bacillus altitudinis SCU11, Acidithiobacillus ferrooxidans, Escherichia coli, Microcystis aeruginosa , Helicobacter pylori, Bradyrhizobium japonicum, Pseudomonas aeruginosa PAO1,  Pseudomonas syringae, Pseudomonas fluorescens, Shigella flexneri, Vibrio anguillarum, Neisseria meningitidis, Vibrio cholere …]
