# Supplementary material for: A linear and circular dual-conformation noncoding RNA involved in oxidative stress tolerance in Bacillus altitudinis
Source: Nat Commun. 2023 Sep 15;14:5722. doi: 10.1038/s41467-023-41491-4 (PMC10504365; doi:10.1038/s41467-023-41491-4)
Supplement: Supplementary file 6 — Supplemenrary Data 3 [file 41467_2023_41491_MOESM6_ESM.csv]

## Sheet: Sheet2
		Data statistical analysis of circular RNA candidates of B. altitudinis SCU11 growing in rich-medium as well as its progenitor strain BA06 growing in minimal medium

## Sheet: BA06_4h
Ref.genome	Start	End	Reads	Size	Location	Sequence
NZ_CP039020.1	101650	101771	7	121	Parent=gene-EQK04_RS00545:Name=WP_007496302.1	CATGCTAACATTGGTACAATTGGACACGTTGACCATGGTAAAACAACTCTAACTGCTGCTATCTCAACAGTTCTTCATAAGAAATCTGGTAAAGGTACAGCTATGGCTTATGACCAAATCG
NZ_CP039020.1	290230	290358	10	128	Parent=gene-EQK04_RS01580:Name=WP_007498309.1	TGACAAACGAAAAAGTAAACAAAGTAGCACTTATTGGAGCAGGTTTTGTCGGCAGCAGTTATGCCTTTACATTAATAAATCAAGCAATCACAGATGAATTGGTAGTCATCGATTTGAATCAAGATAAA
NZ_CP039020.1	290283	290429	6	146	Parent=gene-EQK04_RS01580:Name=WP_007498309.1	AGCAGTTATGCCTTTACATTAATAAATCAAGCAATCACAGATGAATTGGTAGTCATCGATTTGAATCAAGATAAAGCAATGGGTGACGTCATGGATTTAAACCACGGGAAAGCATTCGCCCCGCATCCTGTGAATACTTGGTATGG
NZ_CP039020.1	290286	290432	8	146	Parent=gene-EQK04_RS01580:Name=WP_007498309.1	AGTTATGCCTTTACATTAATAAATCAAGCAATCACAGATGAATTGGTAGTCATCGATTTGAATCAAGATAAAGCAATGGGTGACGTCATGGATTTAAACCACGGGAAAGCATTCGCCCCGCATCCTGTGAATACTTGGTATGGAGA
NZ_CP039020.1	290286	290433	9	147	Parent=gene-EQK04_RS01580:Name=WP_007498309.1	AGTTATGCCTTTACATTAATAAATCAAGCAATCACAGATGAATTGGTAGTCATCGATTTGAATCAAGATAAAGCAATGGGTGACGTCATGGATTTAAACCACGGGAAAGCATTCGCCCCGCATCCTGTGAATACTTGGTATGGAGAT
NZ_CP039020.1	290287	290432	7	145	Parent=gene-EQK04_RS01580:Name=WP_007498309.1	GTTATGCCTTTACATTAATAAATCAAGCAATCACAGATGAATTGGTAGTCATCGATTTGAATCAAGATAAAGCAATGGGTGACGTCATGGATTTAAACCACGGGAAAGCATTCGCCCCGCATCCTGTGAATACTTGGTATGGAGA
NZ_CP039020.1	290298	290431	6	133	Parent=gene-EQK04_RS01580:Name=WP_007498309.1	ACATTAATAAATCAAGCAATCACAGATGAATTGGTAGTCATCGATTTGAATCAAGATAAAGCAATGGGTGACGTCATGGATTTAAACCACGGGAAAGCATTCGCCCCGCATCCTGTGAATACTTGGTATGGAG
NZ_CP039020.1	290312	290431	10	119	Parent=gene-EQK04_RS01580:Name=WP_007498309.1	AGCAATCACAGATGAATTGGTAGTCATCGATTTGAATCAAGATAAAGCAATGGGTGACGTCATGGATTTAAACCACGGGAAAGCATTCGCCCCGCATCCTGTGAATACTTGGTATGGAG
NZ_CP039020.1	290312	290433	10	121	Parent=gene-EQK04_RS01580:Name=WP_007498309.1	AGCAATCACAGATGAATTGGTAGTCATCGATTTGAATCAAGATAAAGCAATGGGTGACGTCATGGATTTAAACCACGGGAAAGCATTCGCCCCGCATCCTGTGAATACTTGGTATGGAGAT
NZ_CP039020.1	290313	290432	11	119	Parent=gene-EQK04_RS01580:Name=WP_007498309.1	GCAATCACAGATGAATTGGTAGTCATCGATTTGAATCAAGATAAAGCAATGGGTGACGTCATGGATTTAAACCACGGGAAAGCATTCGCCCCGCATCCTGTGAATACTTGGTATGGAGA
NZ_CP039020.1	290319	290431	6	112	Parent=gene-EQK04_RS01580:Name=WP_007498309.1	ACAGATGAATTGGTAGTCATCGATTTGAATCAAGATAAAGCAATGGGTGACGTCATGGATTTAAACCACGGGAAAGCATTCGCCCCGCATCCTGTGAATACTTGGTATGGAG
NZ_CP039020.1	290321	290431	9	110	Parent=gene-EQK04_RS01580:Name=WP_007498309.1	AGATGAATTGGTAGTCATCGATTTGAATCAAGATAAAGCAATGGGTGACGTCATGGATTTAAACCACGGGAAAGCATTCGCCCCGCATCCTGTGAATACTTGGTATGGAG
NZ_CP039020.1	291154	291329	8	175	Parent=gene-EQK04_RS01580:Name=WP_007498309.1	AAATTTTAGCTCCTCATTTTTAATCAATCAAAGGCAACCTATCTGAGCAGAAAAGGATGAATCACTATGTGGCAGCAAATATATGATCCGTTTGGTAATGAGTTCGTCAGTGCATTGGTGGCCATGCTTCCAATCTTGTTTTTCCTACTTGCATTGACTGTATTTAAGTTAAAAG
NZ_CP039020.1	291154	291329	8	175	Parent=gene-EQK04_RS01585:Name=WP_007498307.1	AAATTTTAGCTCCTCATTTTTAATCAATCAAAGGCAACCTATCTGAGCAGAAAAGGATGAATCACTATGTGGCAGCAAATATATGATCCGTTTGGTAATGAGTTCGTCAGTGCATTGGTGGCCATGCTTCCAATCTTGTTTTTCCTACTTGCATTGACTGTATTTAAGTTAAAAG
NZ_CP039020.1	291256	291355	6	99	Parent=gene-EQK04_RS01585:Name=WP_007498307.1	TTCGTCAGTGCATTGGTGGCCATGCTTCCAATCTTGTTTTTCCTACTTGCATTGACTGTATTTAAGTTAAAAGGGGTATTAGCCGCTTGTTTTACCTTG
NZ_CP039020.1	291265	291364	20	99	Parent=gene-EQK04_RS01585:Name=WP_007498307.1	GCATTGGTGGCCATGCTTCCAATCTTGTTTTTCCTACTTGCATTGACTGTATTTAAGTTAAAAGGGGTATTAGCCGCTTGTTTTACCTTGATCGTCAGT
NZ_CP039020.1	292054	292230	7	176	Parent=gene-EQK04_RS01585:Name=WP_007498307.1	CCAGCCATTGAGAAGAAACAAACGTATAGCGGTGTTGAGGTGCTGAAAGCATGGTCTCCGTTTTATATTTTAACTGCCGTCATTACTGTATGGAGCCTACCAGCTTTTAAAGCATTATTTGCTGAAGGAGGACCGTTTAACTGGACAACCATTTTAGTGAAAATGCCGTTTCTGCA
NZ_CP039020.1	292101	292180	13	79	Parent=gene-EQK04_RS01585:Name=WP_007498307.1	AGCATGGTCTCCGTTTTATATTTTAACTGCCGTCATTACTGTATGGAGCCTACCAGCTTTTAAAGCATTATTTGCTGAA
NZ_CP039020.1	519170	519263	7	93	Parent=gene-EQK04_RS02545:Name=WP_003214229.1	GTACAGTAAAATGGTTTAACGCAGAAAAAGGTTTTGGATTTATCGAACGTGAAGAAGGCGACGATGTATTCGTACATTTCTCAGCTATCCAAG
NZ_CP039020.1	519170	519320	12	150	Parent=gene-EQK04_RS02545:Name=WP_003214229.1	GTACAGTAAAATGGTTTAACGCAGAAAAAGGTTTTGGATTTATCGAACGTGAAGAAGGCGACGATGTATTCGTACATTTCTCAGCTATCCAAGGTGACGGATTCAAATCTTTAGACGAAGGTCAAAAAGTAACATTTGACGTAGAGCAAG
NZ_CP039020.1	651751	651850	6	99	Parent=gene-EQK04_RS03265:Name=WP_017366766.1	ACTAAACAATATCAAGTGAAAGATCCTCGCTATAAGCGTCAAGAGTGGTATGAGGAGGAGCAATTAAAGCTTGAAACGTATATTCCTTCTGATCAAACG
NZ_CP039020.1	738910	739005	9	95	Parent=gene-EQK04_RS03645:Name=WP_017366814.1	TTGGCTGACATCTGGTATTGGAAAACTAACAGGCGGATTCGATGCATCAGGATATTTGCAATTTGCCATAGCTGAACCTGTTGTGAAAGATGGAC
NZ_CP039020.1	771576	771695	8	119	.	TCCTTTGTTTTTAAATTTTGGGTCTTCTTTTAGTAAAACGTGAAACTAGGTGAAGCCGGTTATCAATGAGGTAAATATGTTCCTGCAAGATGAAACAAATGATTGCCTAATCCGCTAAT
NZ_CP039020.1	879615	879711	7	96	Parent=gene-EQK04_RS04430:Name=WP_008349061.1	CTTCAACGATTTCGAAAGAAACTGATTGACCTTCTTCTAAAGTTTTGAAGCCTTCGCCTTGGATAGCAGAGAAGTGAACGAATACATCGTCTTGAC
NZ_CP039020.1	879645	879711	7	66	Parent=gene-EQK04_RS04430:Name=WP_008349061.1	CTTCTTCTAAAGTTTTGAAGCCTTCGCCTTGGATAGCAGAGAAGTGAACGAATACATCGTCTTGAC
NZ_CP039020.1	946313	946513	11	200	DucS	GAAAGTGCTTTCAAAAAGCGCTATCGTGATGAATTGGGTGCGTTCCACTTTGGATTTACGGCGATGAGCCAAATGAGAGAGAAGCGCTTCTGGGAGAAAAGCAAAGCATAAGGGGATATGATATAAGCAATGCTTTGGTGTGTGAAAGATGAGGGGATCATGGGGAGCTTCATCACGCCATTGTTACGCATCCAAACCAT
NZ_CP039020.1	1374991	1375132	9	141	Parent=gene-EQK04_RS06970:Name=WP_017359387.1	CATAGAACGTTTTTAATTGCTCTTGAGGAATTTTCTTAAGCAATTGGTTGAAAACAAGTAATTCAGTAGAGCTGAATCCAAGACCTTTAGCGATTTTAGAATCAATTACAACGTTTCCTTTTTTGTCTAGAACAAGTGCAT
NZ_CP039020.1	1375204	1375342	12	138	Parent=gene-EQK04_RS06970:Name=WP_017359387.1	GACCAAGTTCAACAGCTTTTTCTGCATCAAAAACTAATTTTCCTTTTTCGTTTTTAGTGATGCTTTCACTGAAAACGATTGTAAGAACAGCTGCGCGATCTAAGAATTTCTCAGCAGTCGCCGCTTCTTCTTCAGTAA
NZ_CP039020.1	1375217	1375355	21	138	Parent=gene-EQK04_RS06970:Name=WP_017359387.1	AGCTTTTTCTGCATCAAAAACTAATTTTCCTTTTTCGTTTTTAGTGATGCTTTCACTGAAAACGATTGTAAGAACAGCTGCGCGATCTAAGAATTTCTCAGCAGTCGCCGCTTCTTCTTCAGTAAGACCGAGCTCAAC
NZ_CP039020.1	1375225	1375364	12	139	Parent=gene-EQK04_RS06970:Name=WP_017359387.1	CTGCATCAAAAACTAATTTTCCTTTTTCGTTTTTAGTGATGCTTTCACTGAAAACGATTGTAAGAACAGCTGCGCGATCTAAGAATTTCTCAGCAGTCGCCGCTTCTTCTTCAGTAAGACCGAGCTCAACAGCTTTTTT
NZ_CP039020.1	1375233	1375371	10	138	Parent=gene-EQK04_RS06970:Name=WP_017359387.1	AAAACTAATTTTCCTTTTTCGTTTTTAGTGATGCTTTCACTGAAAACGATTGTAAGAACAGCTGCGCGATCTAAGAATTTCTCAGCAGTCGCCGCTTCTTCTTCAGTAAGACCGAGCTCAACAGCTTTTTTCACATCA
NZ_CP039020.1	1375482	1375609	6	127	Parent=gene-EQK04_RS06970:Name=WP_017359387.1	TTGAAAGTTGCAGCACTTGCTTGCCCAGGAGCTACTGTTGTGAAAGTAAAAATGATAGCTAAAGCGAAAAATACAACAGAGCTGAGCGATTTGCTCAAAAACTTCTTCATGCTTCTTTTCTCTCCCT
NZ_CP039020.1	1511678	1511776	7	98	Parent=gene-EQK04_RS07650:Name=WP_008344834.1	GGTACTCGTGAGCGTATCCAGATCTTTGAAGGTGTTGTAATTAAGCGTCGTGGTGGTGGAATCAGCGAAACTTTCACAGTTCGTAAGATCTCTTACGG
NZ_CP039020.1	1511690	1511789	7	99	Parent=gene-EQK04_RS07650:Name=WP_008344834.1	CGTATCCAGATCTTTGAAGGTGTTGTAATTAAGCGTCGTGGTGGTGGAATCAGCGAAACTTTCACAGTTCGTAAGATCTCTTACGGTGTAGGCGTTGAG
NZ_CP039020.1	1536103	1536191	8	88	Parent=gene-EQK04_RS07775:Name=WP_017359086.1	CGTTAAGCTCAGGTGCTCCAAGTAATCCAATCGTACCAGGTGAACAAGGAACGGGCGTCGTCCAAACAGGTAAACTTGAAATGTCAAA
NZ_CP039020.1	1612703	1612832	7	129	Parent=gene-EQK04_RS08120:Name=WP_230680548.1	CGAATCTGGAAAAGTGCTGAAGATGGGTGAATTGAAAGATGGCGAATCGTTTAAAACAGACTTGACTGATCTTTCCCAAGTCGATATTCGCTTAGGAAATGCATCGGGAATCGATATTAAAGTCAATGA
NZ_CP039020.1	1634623	1634716	6	93	Parent=gene-EQK04_RS08210:Name=WP_017367281.1	TATTGTGAATACTTTCGGAGGTGGCGGATTTGTTTCAAATAGGTGATAAAATTGTTTATCCAATGCATGGAGCCGGTGTGATTGAAGGAATGG
NZ_CP039020.1	1655230	1655388	7	158	Parent=gene-EQK04_RS08330:Name=WP_007499421.1	TTAGGTGAAAACTGCCGCCGTGACATCGTGCTTGAGCTTGAAGAAATGGGCTTTGAAATTGAAGCTTCTCACCACGAAGTAGCACCTGGTCAGCATGAAATTGATTTCAAATATGCAGGCGCCATCCGCTCTTGTGATGACATTCAAACGTTCAAACT
NZ_CP039020.1	1703267	1703353	7	86	Parent=gene-EQK04_RS08570:Name=WP_003212379.1	AAATGGGCATGAAACCGTCCCAAAAGAAAATCAATCAAATGATGAAAGCCATGAACAACCAAGCGAAATAATACGTACGTTATTAT
NZ_CP039020.1	1709326	1709500	7	174	Parent=gene-EQK04_RS08610:Name=WP_008343808.1	AAGAAGATGGAACTGGTCTTGCGATCTTAGCAGGTAAAGATTACGGCATGGGTTCTTCTCGTGACTGGGCTGCAAAAGGAACAAATCTTCTTGGAATTAAATTCGTTCTAGCGGAAAGCTTTGAGCGTATCCACAGAAGTAACCTTGTCTTCATGGGTGTACTTCCTTTACAGT
NZ_CP039020.1	1709368	1709473	11	105	Parent=gene-EQK04_RS08610:Name=WP_008343808.1	ACGGCATGGGTTCTTCTCGTGACTGGGCTGCAAAAGGAACAAATCTTCTTGGAATTAAATTCGTTCTAGCGGAAAGCTTTGAGCGTATCCACAGAAGTAACCTTG
NZ_CP039020.1	1885618	1885724	10	106	Parent=gene-EQK04_RS09415:Name=WP_007500721.1	TCTAACAGGTATTCCCCCTGCTCAACATAATCGCCCGGCTGTTTTAGCCACTGAGCAATTGTTCCTTCCGAGATTGATTCCGCTAGTTCAGGTACTTTAATTTCCG
NZ_CP039020.1	1886986	1887062	8	76	Parent=gene-EQK04_RS09420:Name=WP_017359494.1	GTTCTTTCTTTGAAGGCACTTTTTTATAAGCTTCTTCAATTTTTGCCGTGACAGCCTGCTCAATTTCTTCTCTTTG
NZ_CP039020.1	1888223	1888329	11	106	Parent=gene-EQK04_RS09420:Name=WP_017359494.1	TTCTTCAGTTAAACCGTATTCCTTTAATGGAAACAGCTCTTGTAATTCCTTTTCTTTGCGAAGAGGATTGACGGAAGCATTTAAATGGCCATACGTTCTGATGTCT
NZ_CP039020.1	1963461	1963599	16	138	Parent=rna-EQK04_RS09855:gbkey=RNase P	TTTCATCATGTTTATGATAACGGATATAACGTTCTGTAAGCCATGTTTTGTTCCATCGTACTACAAACGGCAAAAGCCTCGTACTCAGGTGGTAATCATCTATCTACAGAATTCTCTGTCCTTCTCTCCGTTTGGTTC
NZ_CP039020.1	1963462	1963590	6	128	Parent=rna-EQK04_RS09855:gbkey=RNase P	TTCATCATGTTTATGATAACGGATATAACGTTCTGTAAGCCATGTTTTGTTCCATCGTACTACAAACGGCAAAAGCCTCGTACTCAGGTGGTAATCATCTATCTACAGAATTCTCTGTCCTTCTCTCC
NZ_CP039020.1	1963462	1963604	9	142	Parent=rna-EQK04_RS09855:gbkey=RNase P	TTCATCATGTTTATGATAACGGATATAACGTTCTGTAAGCCATGTTTTGTTCCATCGTACTACAAACGGCAAAAGCCTCGTACTCAGGTGGTAATCATCTATCTACAGAATTCTCTGTCCTTCTCTCCGTTTGGTTCCTTTG
NZ_CP039020.1	1963462	1963623	6	161	Parent=rna-EQK04_RS09855:gbkey=RNase P	TTCATCATGTTTATGATAACGGATATAACGTTCTGTAAGCCATGTTTTGTTCCATCGTACTACAAACGGCAAAAGCCTCGTACTCAGGTGGTAATCATCTATCTACAGAATTCTCTGTCCTTCTCTCCGTTTGGTTCCTTTGAGAAAGTTCCCCTACCAAG
NZ_CP039020.1	1963463	1963582	8	119	Parent=rna-EQK04_RS09855:gbkey=RNase P	TCATCATGTTTATGATAACGGATATAACGTTCTGTAAGCCATGTTTTGTTCCATCGTACTACAAACGGCAAAAGCCTCGTACTCAGGTGGTAATCATCTATCTACAGAATTCTCTGTCC
NZ_CP039020.1	1963463	1963589	7	126	Parent=rna-EQK04_RS09855:gbkey=RNase P	TCATCATGTTTATGATAACGGATATAACGTTCTGTAAGCCATGTTTTGTTCCATCGTACTACAAACGGCAAAAGCCTCGTACTCAGGTGGTAATCATCTATCTACAGAATTCTCTGTCCTTCTCTC
NZ_CP039020.1	1963463	1963598	6	135	Parent=rna-EQK04_RS09855:gbkey=RNase P	TCATCATGTTTATGATAACGGATATAACGTTCTGTAAGCCATGTTTTGTTCCATCGTACTACAAACGGCAAAAGCCTCGTACTCAGGTGGTAATCATCTATCTACAGAATTCTCTGTCCTTCTCTCCGTTTGGTT
NZ_CP039020.1	1963463	1963599	11	136	Parent=rna-EQK04_RS09855:gbkey=RNase P	TCATCATGTTTATGATAACGGATATAACGTTCTGTAAGCCATGTTTTGTTCCATCGTACTACAAACGGCAAAAGCCTCGTACTCAGGTGGTAATCATCTATCTACAGAATTCTCTGTCCTTCTCTCCGTTTGGTTC
NZ_CP039020.1	1963463	1963600	10	137	Parent=rna-EQK04_RS09855:gbkey=RNase P	TCATCATGTTTATGATAACGGATATAACGTTCTGTAAGCCATGTTTTGTTCCATCGTACTACAAACGGCAAAAGCCTCGTACTCAGGTGGTAATCATCTATCTACAGAATTCTCTGTCCTTCTCTCCGTTTGGTTCC
NZ_CP039020.1	1963463	1963602	7	139	Parent=rna-EQK04_RS09855:gbkey=RNase P	TCATCATGTTTATGATAACGGATATAACGTTCTGTAAGCCATGTTTTGTTCCATCGTACTACAAACGGCAAAAGCCTCGTACTCAGGTGGTAATCATCTATCTACAGAATTCTCTGTCCTTCTCTCCGTTTGGTTCCTT
NZ_CP039020.1	1963463	1963603	8	140	Parent=rna-EQK04_RS09855:gbkey=RNase P	TCATCATGTTTATGATAACGGATATAACGTTCTGTAAGCCATGTTTTGTTCCATCGTACTACAAACGGCAAAAGCCTCGTACTCAGGTGGTAATCATCTATCTACAGAATTCTCTGTCCTTCTCTCCGTTTGGTTCCTTT
NZ_CP039020.1	1963463	1963610	11	147	Parent=rna-EQK04_RS09855:gbkey=RNase P	TCATCATGTTTATGATAACGGATATAACGTTCTGTAAGCCATGTTTTGTTCCATCGTACTACAAACGGCAAAAGCCTCGTACTCAGGTGGTAATCATCTATCTACAGAATTCTCTGTCCTTCTCTCCGTTTGGTTCCTTTGAGAAAG
NZ_CP039020.1	1963463	1963613	11	150	Parent=rna-EQK04_RS09855:gbkey=RNase P	TCATCATGTTTATGATAACGGATATAACGTTCTGTAAGCCATGTTTTGTTCCATCGTACTACAAACGGCAAAAGCCTCGTACTCAGGTGGTAATCATCTATCTACAGAATTCTCTGTCCTTCTCTCCGTTTGGTTCCTTTGAGAAAGTTC
NZ_CP039020.1	1963463	1963614	18	151	Parent=rna-EQK04_RS09855:gbkey=RNase P	TCATCATGTTTATGATAACGGATATAACGTTCTGTAAGCCATGTTTTGTTCCATCGTACTACAAACGGCAAAAGCCTCGTACTCAGGTGGTAATCATCTATCTACAGAATTCTCTGTCCTTCTCTCCGTTTGGTTCCTTTGAGAAAGTTCC
NZ_CP039020.1	1963463	1963616	11	153	Parent=rna-EQK04_RS09855:gbkey=RNase P	TCATCATGTTTATGATAACGGATATAACGTTCTGTAAGCCATGTTTTGTTCCATCGTACTACAAACGGCAAAAGCCTCGTACTCAGGTGGTAATCATCTATCTACAGAATTCTCTGTCCTTCTCTCCGTTTGGTTCCTTTGAGAAAGTTCCCC
NZ_CP039020.1	1963466	1963861	35	395	Parent=rna-EQK04_RS09855:gbkey=RNase P	TCATGTTTATGATAACGGATATAACGTTCTGTAAGCCATGTTTTGTTCCATCGTACTACAAACGGCAAAAGCCTCGTACTCAGGTGGTAATCATCTATCTACAGAATTCTCTGTCCTTCTCTCCGTTTGGTTCCTTTGAGAAAGTTCCCCTACCAAGTTTGGGTTTCTCGCTCGAGGGGTTTACCGCGTTCCACTCTCACCATTTCTAGTGAGACTTCGTCACTGTGGCACTTTCAAGGATACTTTGCCATATCCTAAAAGGACGTAGGCATTTTTCCTGCCGTCAGCCTTTCCCAGGCTGCCCTGGCTTATTTTTTCGCCAGGCACGAACACTACGGGCATCTCAGCACCGTGCGAGCATGGACTTTCCTCTGCAATGTCAAAGCATTACAGCG
NZ_CP039020.1	1963489	1963858	46	370	Parent=rna-EQK04_RS09855:gbkey=RNase P	ACGTTCTGTAAGCCATGTTTTGTTCCATCGTACTACAAACGGCAAAAGCCTCGTACTCAGGTGGTAATCATCTATCTACAGAATTCTCTGTCCTTCTCTCCGTTTGGTTCCTTTGAGAAAGTTCCCCTACCAAGTTTGGGTTTCTCGCTCGAGGGGTTTACCGCGTTCCACTCTCACCATTTCTAGTGAGACTTCGTCACTGTGGCACTTTCAAGGATACTTTGCCATATCCTAAAAGGACGTAGGCATTTTTCCTGCCGTCAGCCTTTCCCAGGCTGCCCTGGCTTATTTTTTCGCCAGGCACGAACACTACGGGCATCTCAGCACCGTGCGAGCATGGACTTTCCTCTGCAATGTCAAAGCATTACA
NZ_CP039020.1	1963463	1963618	21	155	Parent=rna-EQK04_RS09855:gbkey=RNase P	TCATCATGTTTATGATAACGGATATAACGTTCTGTAAGCCATGTTTTGTTCCATCGTACTACAAACGGCAAAAGCCTCGTACTCAGGTGGTAATCATCTATCTACAGAATTCTCTGTCCTTCTCTCCGTTTGGTTCCTTTGAGAAAGTTCCCCTA
NZ_CP039020.1	1963463	1963619	10	156	Parent=rna-EQK04_RS09855:gbkey=RNase P	TCATCATGTTTATGATAACGGATATAACGTTCTGTAAGCCATGTTTTGTTCCATCGTACTACAAACGGCAAAAGCCTCGTACTCAGGTGGTAATCATCTATCTACAGAATTCTCTGTCCTTCTCTCCGTTTGGTTCCTTTGAGAAAGTTCCCCTAC
NZ_CP039020.1	1963463	1963623	8	160	Parent=rna-EQK04_RS09855:gbkey=RNase P	TCATCATGTTTATGATAACGGATATAACGTTCTGTAAGCCATGTTTTGTTCCATCGTACTACAAACGGCAAAAGCCTCGTACTCAGGTGGTAATCATCTATCTACAGAATTCTCTGTCCTTCTCTCCGTTTGGTTCCTTTGAGAAAGTTCCCCTACCAAG
NZ_CP039020.1	1963463	1963636	9	173	Parent=rna-EQK04_RS09855:gbkey=RNase P	TCATCATGTTTATGATAACGGATATAACGTTCTGTAAGCCATGTTTTGTTCCATCGTACTACAAACGGCAAAAGCCTCGTACTCAGGTGGTAATCATCTATCTACAGAATTCTCTGTCCTTCTCTCCGTTTGGTTCCTTTGAGAAAGTTCCCCTACCAAGTTTGGGTTTCTCG
NZ_CP039020.1	1963464	1963583	6	119	Parent=rna-EQK04_RS09855:gbkey=RNase P	CATCATGTTTATGATAACGGATATAACGTTCTGTAAGCCATGTTTTGTTCCATCGTACTACAAACGGCAAAAGCCTCGTACTCAGGTGGTAATCATCTATCTACAGAATTCTCTGTCCT
NZ_CP039020.1	1963464	1963598	9	134	Parent=rna-EQK04_RS09855:gbkey=RNase P	CATCATGTTTATGATAACGGATATAACGTTCTGTAAGCCATGTTTTGTTCCATCGTACTACAAACGGCAAAAGCCTCGTACTCAGGTGGTAATCATCTATCTACAGAATTCTCTGTCCTTCTCTCCGTTTGGTT
NZ_CP039020.1	1963464	1963599	8	135	Parent=rna-EQK04_RS09855:gbkey=RNase P	CATCATGTTTATGATAACGGATATAACGTTCTGTAAGCCATGTTTTGTTCCATCGTACTACAAACGGCAAAAGCCTCGTACTCAGGTGGTAATCATCTATCTACAGAATTCTCTGTCCTTCTCTCCGTTTGGTTC
NZ_CP039020.1	1963465	1963598	7	133	Parent=rna-EQK04_RS09855:gbkey=RNase P	ATCATGTTTATGATAACGGATATAACGTTCTGTAAGCCATGTTTTGTTCCATCGTACTACAAACGGCAAAAGCCTCGTACTCAGGTGGTAATCATCTATCTACAGAATTCTCTGTCCTTCTCTCCGTTTGGTT
NZ_CP039020.1	1963465	1963615	9	150	Parent=rna-EQK04_RS09855:gbkey=RNase P	ATCATGTTTATGATAACGGATATAACGTTCTGTAAGCCATGTTTTGTTCCATCGTACTACAAACGGCAAAAGCCTCGTACTCAGGTGGTAATCATCTATCTACAGAATTCTCTGTCCTTCTCTCCGTTTGGTTCCTTTGAGAAAGTTCCC
NZ_CP039020.1	1963465	1963619	9	154	Parent=rna-EQK04_RS09855:gbkey=RNase P	ATCATGTTTATGATAACGGATATAACGTTCTGTAAGCCATGTTTTGTTCCATCGTACTACAAACGGCAAAAGCCTCGTACTCAGGTGGTAATCATCTATCTACAGAATTCTCTGTCCTTCTCTCCGTTTGGTTCCTTTGAGAAAGTTCCCCTAC
NZ_CP039020.1	1963493	1963592	11	99	Parent=rna-EQK04_RS09855:gbkey=RNase P	TCTGTAAGCCATGTTTTGTTCCATCGTACTACAAACGGCAAAAGCCTCGTACTCAGGTGGTAATCATCTATCTACAGAATTCTCTGTCCTTCTCTCCGT
NZ_CP039020.1	1963493	1963636	6	143	Parent=rna-EQK04_RS09855:gbkey=RNase P	TCTGTAAGCCATGTTTTGTTCCATCGTACTACAAACGGCAAAAGCCTCGTACTCAGGTGGTAATCATCTATCTACAGAATTCTCTGTCCTTCTCTCCGTTTGGTTCCTTTGAGAAAGTTCCCCTACCAAGTTTGGGTTTCTCG
NZ_CP039020.1	1963578	1963636	6	58	Parent=rna-EQK04_RS09855:gbkey=RNase P	GTCCTTCTCTCCGTTTGGTTCCTTTGAGAAAGTTCCCCTACCAAGTTTGGGTTTCTCG
NZ_CP039020.1	1969109	1969251	9	142	Parent=gene-EQK04_RS09885:Name=WP_025207530.1	ATTTTATCAAGGAAGAAGATGATCAGATTGAAAAACGAATTTAAGCCTTTATTTGAACCTTTTACATTCCCAGGGGGTGCCTCTATTGATGGCCGTTTAGTCGTTGCACCAATGACACACTTCGGTTCTCATGAGGATGGCA
NZ_CP039020.1	2027323	2027458	11	135	Parent=gene-EQK04_RS10215:Name=WP_008344519.1	CCTTTGTAGTCAGTGAAGTCTTCTACATAGTGTGCCTCAACAAGAGACGCAGGAATAAATCCGCGAACACCAATGTCGACCACTAGACCACCTTTGACAACGTCTTTTACTTCTGCTTCAAATACTTCTTTTGTT
NZ_CP039020.1	2103308	2103407	9	99	Parent=gene-EQK04_RS10665:Name=WP_017367550.1	AGCTAATATCACAAGACCTGCCATACACATAGCAATGACATGAATAGGAATCAGATCTCCGATGAACGCCATAATGATAAATCCACTAATATAAAATAT
NZ_CP039020.1	2173116	2173198	9	82	Parent=gene-EQK04_RS11025:Name=WP_008342206.1	GCAGCCTAAACCAAAAACGAAAAGCCAGATGAAAAACCGGGTCACTCATTTGCGAAGCGTGCCGACTGACCACAAGTCGAAG
NZ_CP039020.1	2281106	2281224	19	118	Parent=gene-EQK04_RS11650:Name=WP_007501361.1	TTGGTTTCTCTCTTCAACTGTCGAACGTTGCTTAGAATTCATACAGACACTCTCCTTCTTGGATTTGATTTTGAGCCCATAGCAATTTTTGATAATACTGGTTGGATTTCTGGTATTG
NZ_CP039020.1	2288625	2288757	7	132	Parent=gene-EQK04_RS11695:Name=WP_017358050.1	AAAAAGGGAGGAATTTGATATGACAGAAACAAGAAATGAAATCAAACTACATGTTCTTTTTGGTGCTTTAGCAGTAGGATTCCTTATGCTAGCTCTTTTTTCCTTCTCGCTACAAGTACTGCCAGTTGCTGA
NZ_CP039020.1	2406176	2406275	9	99	Parent=gene-EQK04_RS12345:Name=WP_003216781.1	GTTGATTTTTTCGATAACAACTTTAGTGTAAGGTTGACGATGACCTTGTTTCTTGTGGTTGTTTTTCTTCGGTTTGTACTTGAACACAGTAATTTTCTT
NZ_CP039020.1	2454049	2454184	7	135	Parent=gene-EQK04_RS12560:Name=WP_017367736.1	GTGATATGGATCAAAACGTGAGAGTTCAGAAGACCCATAGATCGGCAAATAAGTTGGATCTTTTAGCATTTCATCTTGTAAATAAAGCCCTTGGAACATCCCTGGATCTAATTCTGTGGCTGACTTTTGTAATTT
NZ_CP039020.1	2574294	2574385	6	91	Parent=gene-EQK04_RS13220:Name=WP_008346060.1	GACAAGACGAGATGTTCCTTCTTCAGAAACTGGTTTGATTCCGATACCTGATGTTTCTGGGAAACGGATTTTATTCACACCTAATTCGTTT
NZ_CP039020.1	2589743	2589825	6	82	Parent=gene-EQK04_RS13285:Name=WP_008346082.1	ATAAGAAAGAGGTGAGAACAATGGAGGTTTACAGCTATCGTCAAATGGCACGAGACAAAGCAAGTCGGATTAAAGACGGCAT
NZ_CP039020.1	2645115	2645199	8	84	Parent=gene-EQK04_RS13560:Name=WP_007501805.1	GATTGGACATGTCAAACTGTGCTTAAAAAAGACAAAGGTTCCGTCTTGATTCGTTAGTTGATCAAACTGTTCTTCTGTTTCTAT
NZ_CP039020.1	2847175	2847283	6	108	Parent=gene-EQK04_RS14760:Name=WP_003213123.1	TAAGAAATTTTCACATATTCATATTTGTCGTATTGATCAATGCTTTTGTTAATGTTATGAAGAGAAGCCGTTGTTTCTCTAATTTCGTTTTCAAGTTTCCATAATAGT
NZ_CP039020.1	2847192	2847322	6	130	Parent=gene-EQK04_RS14760:Name=WP_003213123.1	TTCATATTTGTCGTATTGATCAATGCTTTTGTTAATGTTATGAAGAGAAGCCGTTGTTTCTCTAATTTCGTTTTCAAGTTTCCATAATAGTTGTTTAAGTTCTTCGATTTCATACTTTTCCATCGATTCC
NZ_CP039020.1	3007133	3007237	9	104	Parent=gene-EQK04_RS15570:Name=WP_008347618.1	CGTATCAATTTTCGTTGTCTTCTTCGCCAATTCGGTGAGCTTTGCTGGCGTTACCCATTCTGCTTCACTATCTGGTTGTGCGTTGTAGACCGCTTCATGAAATG
NZ_CP039020.1	3028130	3028261	7	131	Parent=rna-EQK04_RS15670:gbkey=tmRNA	ACTTTTTTAAAATCATATGGAGACGGTGGGAGTCGAACCCACGTCCAGAGACATCGATTACTTAAGCGTCTACGAGCGTAGTCAACATATTTACGTGTTCACTCATCCTCATGCCTGCTGACGGGCGCTTG
NZ_CP039020.1	3028137	3028249	9	112	Parent=rna-EQK04_RS15670:gbkey=tmRNA	TAAAATCATATGGAGACGGTGGGAGTCGAACCCACGTCCAGAGACATCGATTACTTAAGCGTCTACGAGCGTAGTCAACATATTTACGTGTTCACTCATCCTCATGCCTGCT
NZ_CP039020.1	3045135	3045255	13	120	Parent=gene-EQK04_RS15785:Name=WP_003212752.1	CGCTTCTACGATTGTTTGAAGTGCTTCTTCGTTAGAACCAAGGTTTGGAGCGAATCCACCTTCGTCACCTACAGCTGTGTTTAAGCCTTTCGCGCTTAATACAGATTTCAGGCTATGGAA
NZ_CP039020.1	3045186	3045282	22	96	Parent=gene-EQK04_RS15785:Name=WP_003212752.1	GAATCCACCTTCGTCACCTACAGCTGTGTTTAAGCCTTTCGCGCTTAATACAGATTTCAGGCTATGGAAGATTTGTGCGCCCATGCGAAGTGCTTC
NZ_CP039020.1	3047103	3047280	8	177	Parent=gene-EQK04_RS15790:Name=WP_017368074.1	AATTCCCCATCACGAATGGCAACATTCACTCTTGTTAAGCTTTGGTACACGATGCGTCCTGCACCGATGTTCAAATGCCCAACTTCAGAGTTCCCCATTTGACCTTCTGGGAGGCCCACTGCCTCACCTGAAGCCGTTAAGGTTTGATGCGGGAATTCGTTCCAGTAGCGGTCGAAG
NZ_CP039020.1	3049290	3049389	7	99	Parent=gene-EQK04_RS15800:Name=WP_017359212.1	GCAGAACACAACTTTACCTTTTACGTCAATGTCTTTTACTGATTTCTTATTCATGCTCGTCAGGAGATCCTCCTTTATTCTGGTTTCCTTACGCATTGG
NZ_CP039020.1	3049926	3050083	6	157	Parent=gene-EQK04_RS15805:Name=WP_007500174.1	CGCAGCACCTGTAGAAGTTGGGATGATGTTTTCCGCAGCTGCACGAGCACGACGGTAGTCTTTGTGCGGAAGATCAAGAATTTGTTGGTCATTTGTGTATGAGTGAACAGTTGTCATCATACCGCGTTTGATACCAAATTTATCGTTAAGTACTTTT
NZ_CP039020.1	3051193	3051293	6	100	Parent=gene-EQK04_RS15810:Name=WP_008347711.1	GACGGCGACGATATTATTTCCAGTAAACCTTTTTTTCATACATTGGACAGCAGCTCTTCCCATTTCTTGCTTCACCCACGGGGATTCATCGCTGTCACCA
NZ_CP039020.1	3171009	3171116	7	107	Parent=gene-EQK04_RS16365:Name=WP_007499992.1	AATGCTTTTTCGCACCTTGCTCACGGAATTTACGGTTCACTTTCGTTTTATGTTTTCTAATTTGACGTTCTAATTTACTGGTTGCTAGGTCTACTGCATTGTACATA
NZ_CP039020.1	3200560	3200658	8	98	Parent=gene-EQK04_RS16530:Name=WP_225310430.1	TTTGGTGACTTCATTTTTCTTCGTTGTAGATTCTTTTTTTGTTTTAGATTCAGCTTTTGACTGATCATTTGTCGTTTCTTCTTTTGTGATTTCCTTAC
NZ_CP039020.1	3200701	3200767	9	66	Parent=gene-EQK04_RS16530:Name=WP_225310430.1	TTCTGTTTGAGCAGCTGTTTCTTTGCTTTCATCATCTGCTTTTTCACTTGCAGACTTGTCTTCCGT
NZ_CP039020.1	3200710	3200806	7	96	Parent=gene-EQK04_RS16530:Name=WP_225310430.1	AGCAGCTGTTTCTTTGCTTTCATCATCTGCTTTTTCACTTGCAGACTTGTCTTCCGTCTTTTCGTCTGTTGCATTTTCTTTCTTTTGATCTGCTGC
NZ_CP039020.1	3265045	3265147	12	102	Parent=gene-EQK04_RS16795:Name=WP_017368183.1	GCTGTTAAGTGATATCGAAAAAGCACCAGAAAGAGAAAGTCATTTATCACACCCGCTGGATGTCATTCATACGTTGAGACGTATCATCCCAGATGACACGAA
NZ_CP039020.1	3438010	3438115	10	105	Parent=gene-EQK04_RS17730:Name=WP_007497820.1	AGAATAACACGATTTCCGCGCCAAGGAATATCCAGAAACCAAGGATGTTTAAACGTCCTGTTTCAGACTGATATTCAAGCGGTGCATTTGCATAGCTGCTATCAT
NZ_CP039020.1	3438010	3438115	10	105	Parent=gene-EQK04_RS17735:Name=WP_017368285.1	AGAATAACACGATTTCCGCGCCAAGGAATATCCAGAAACCAAGGATGTTTAAACGTCCTGTTTCAGACTGATATTCAAGCGGTGCATTTGCATAGCTGCTATCAT
NZ_CP039020.1	3438050	3438136	6	86	Parent=gene-EQK04_RS17730:Name=WP_007497820.1	AAGGATGTTTAAACGTCCTGTTTCAGACTGATATTCAAGCGGTGCATTTGCATAGCTGCTATCATTATGTCCCATTACTTCTGCGC
NZ_CP039020.1	3438050	3438136	6	86	Parent=gene-EQK04_RS17735:Name=WP_017368285.1	AAGGATGTTTAAACGTCCTGTTTCAGACTGATATTCAAGCGGTGCATTTGCATAGCTGCTATCATTATGTCCCATTACTTCTGCGC
NZ_CP039020.1	3693609	3693737	9	128	Parent=gene-EQK04_RS18965:Name=WP_008347534.1	AATTCACATGGGAAAAACACTCGTATTCGGACACAAAAACCCTGACACAGACACGATTTGCTCTGCTATCGCTTACGCTGATCTGAAAAACAAAATTGGCGTTCAAGCAGAAGCTGTCAGACTTGGAG
NZ_CP039020.1	3749771	3750042	8	271	Parent=rna-EQK04_RS19245:gbkey=SRP RNA	ATTTTGCCGTGCTAAGCGGGGAGGTAGCGGTGCCCTGTACTCGCAATCCGCTCTAGCGAGGCCGAATCCCTTCTCAAGGTTCGTTTACTTCAAGGTCTGCCTTAAATAAGTGGTGTTGACGTCTGGGTCCTGCGCAATGGGAATTCATGAACCATGTCAGGTCCGGAAGGAAGCAGCATTAAGTGAAACCTCTCATGTGCCGCAGGGTTGCCTGGGCCGAGCTAACTGTTTAAGTAACGCTTGGGGTAGCGAATCGACAGAAGGTGCACGG
NZ_CP039020.1	3749938	3750032	14	94	Parent=rna-EQK04_RS19245:gbkey=SRP RNA	AGGAAGCAGCATTAAGTGAAACCTCTCATGTGCCGCAGGGTTGCCTGGGCCGAGCTAACTGTTTAAGTAACGCTTGGGGTAGCGAATCGACAGA

## Sheet: BA06_12h
Ref.genome	Start	End	Reads	Size	Location	Sequence
NZ_CP039020.1	232969	233267	6	298	.	AGAAAAAAAGGATGTCAGCTAGTGACATCCTTTTCTTTTTGTTAGCAAACCTGCTGGGCGGCAACCGAAAGAGTCGATAAACAAACACTCATGAGCCGTTTCTCCCAGATTCGATCGAGCATTGAGCTTTTCATCTTGAACTTTGATGGATAAGAACTTTGAATACTTGAGCTTTCAGCTTTGAACGTTCAGCTTTGAGCTTTTATCATGGATCATCCTAAGATGATCATCAGATGAGGAGGGAATGACCTTTCCCTCGGAGGTGTTTAGTCCTATCGATTTTCGGCTCACTAACAAA
NZ_CP039020.1	233003	233268	10	265	unknown-RNA1	CTTTTTGTTAGCAAACCTGCTGGGCGGCAACCGAAAGAGTCGATAAACAAACACTCATGAGCCGTTTCTCCCAGATTCGATCGAGCATTGAGCTTTTCATCTTGAACTTTGATGGATAAGAACTTTGAATACTTGAGCTTTCAGCTTTGAACGTTCAGCTTTGAGCTTTTATCATGGATCATCCTAAGATGATCATCAGATGAGGAGGGAATGACCTTTCCCTCGGAGGTGTTTAGTCCTATCGATTTTCGGCTCACTAACAAAA
NZ_CP039020.1	320855	321429	6	574	Parent=gene-EQK04_RS01730:Name=WP_017366585.1	GGAGGTGCCCTTTATGGAGTCGGTCACAAGAAATTTCTTCTTGTTTTTGTCAAAGAGCAGTCTCTTGAACCATATTGCTCGTAATTGGGGAAGTGCTGTTGCATCAAAGAAAATCATCGGTGGGAAGGATTTTGAGAGCGCTATCCCTGTCATCAAACGATTAAACGATCAAGGTATGGCCGTAACGGTCGATCACCTCGGTGAGTTTGTCACAAAGGCAGAGATTGCAAATGAGCGGACGAATGAGTGTATTCAAACCATTCAGCGAATTGCAGAGGCGGGACTCAATTCCCACGTGTCACTTAAAATGACATCGCTTGGCTTAGATATTGACGATGACCTTGTGTATCGCAATATGAAAAGCATTTTAGATACGGCAGAGAAACACCGTATTATGGT…
NZ_CP039020.1	505907	506019	7	112	Parent=gene-EQK04_RS02450:Name=WP_007496471.1	CGAGGTGCAAGCAAACTCCGGAGTTACCGTGGCAATGACAAAGTTTTTAAACAGGGAGCGAGTTGACCATGACACAACCATCCAAAACTATGAAACTAACTAAAGATGAAGT
NZ_CP039020.1	505907	506019	7	112	Parent=gene-EQK04_RS02455:Name=WP_012009000.1	CGAGGTGCAAGCAAACTCCGGAGTTACCGTGGCAATGACAAAGTTTTTAAACAGGGAGCGAGTTGACCATGACACAACCATCCAAAACTATGAAACTAACTAAAGATGAAGT
NZ_CP039020.1	582462	582634	7	172	Parent=gene-EQK04_RS02930:Name=WP_017366719.1	GACACTTCCAGATGTATTTGCACGAAGCTGTACATTAGAGAAACTTGCTTGCGAGTAGCTGTTTGTTCCATTATCTTGTACGCCATGTACCATTTTGACGACATCGAGGTCTTTCAGACGACTAGGATTGAAAACAGGCTGTTTATAACGTAGTTTTCCGTTGACGTATAGT
NZ_CP039020.1	582554	582652	9	98	Parent=gene-EQK04_RS02930:Name=WP_017366719.1	TTTTGACGACATCGAGGTCTTTCAGACGACTAGGATTGAAAACAGGCTGTTTATAACGTAGTTTTCCGTTGACGTATAGTGACACTGTGCCATCACCG
NZ_CP039020.1	582617	582782	8	165	Parent=gene-EQK04_RS02930:Name=WP_017366719.1	TTCCGTTGACGTATAGTGACACTGTGCCATCACCGTTGTTGATGAGCTTTAAGTTGACACGTGCACCATCTTTAATACTTGAATCGTATTCGCTATTCCAATATTGACTGCCGCCTTGGGAGCCGCTGCCTAAAAAGACCTTATAGCCAGAAGATGTTTTTGAAA
NZ_CP039020.1	582717	582787	7	70	Parent=gene-EQK04_RS02930:Name=WP_017366719.1	ATATTGACTGCCGCCTTGGGAGCCGCTGCCTAAAAAGACCTTATAGCCAGAAGATGTTTTTGAAATTCCG
NZ_CP039020.1	719680	719795	7	115	Parent=gene-EQK04_RS03550:Name=WP_008343181.1	CAAGCTCATATGACGGTGGTATTTATCATATTCGAGAAGATGGCACACATACGGAAGTACTGCGCTTATTTGAACAATTTCCGAAAGAAGTAATCTCTCATTAAGAAAAAGAATG
NZ_CP039020.1	730665	730745	6	80	Parent=gene-EQK04_RS03585:Name=WP_017366805.1	AGCTATATGTCGTCAGGTTTTATTGCATCGAAAGTAGGCGATGAACTACCAGTTTACCGATTCTTGTTATCTCAAAAGAC
NZ_CP039020.1	771191	771326	10	135	Parent=gene-EQK04_RS03795:Name=WP_017366836.1	GTTAGCAGTAGCGAAAGTTTTCACGCCATTAAAGCGGTCTTCATAGTTCTGGCTTAGGTTAAAGACCATGACGTTATATCTGCCGCCAGCAGCATAGAATGTGCTTTCCATTACACCTTTAACGAATCCAGAACG
NZ_CP039020.1	771259	771385	8	126	Parent=gene-EQK04_RS03795:Name=WP_017366836.1	TGACGTTATATCTGCCGCCAGCAGCATAGAATGTGCTTTCCATTACACCTTTAACGAATCCAGAACGGTTGGCATTTGCATTTACTGCGTTAATGATTGCATTGGCAATTCCAAGGACATCGAAAT
NZ_CP039020.1	771317	771413	7	96	Parent=gene-EQK04_RS03795:Name=WP_017366836.1	TCCAGAACGGTTGGCATTTGCATTTACTGCGTTAATGATTGCATTGGCAATTCCAAGGACATCGAAATTGACGTTAACATTAGGACTAGCTGTCGT
NZ_CP039020.1	771358	771563	7	205	Parent=gene-EQK04_RS03795:Name=WP_017366836.1	CATTGGCAATTCCAAGGACATCGAAATTGACGTTAACATTAGGACTAGCTGTCGTTCCAGCTTTACCTTCAGCAGCTTTGTTTAAAACAGTTTGCTGAAGTGTAGTAGAGACGGGTGCTGATGATGTTTTCTCAGCAGCGTCAGCGAATACTGGTAGTGTCGAAGAAACAGCAGTGGCAAGGGCAACAGAAAGAATTGTTTTTTT
NZ_CP039020.1	771361	771532	14	171	Parent=gene-EQK04_RS03795:Name=WP_017366836.1	TGGCAATTCCAAGGACATCGAAATTGACGTTAACATTAGGACTAGCTGTCGTTCCAGCTTTACCTTCAGCAGCTTTGTTTAAAACAGTTTGCTGAAGTGTAGTAGAGACGGGTGCTGATGATGTTTTCTCAGCAGCGTCAGCGAATACTGGTAGTGTCGAAGAAACAGCAG
NZ_CP039020.1	771435	771553	7	118	Parent=gene-EQK04_RS03795:Name=WP_017366836.1	TTGTTTAAAACAGTTTGCTGAAGTGTAGTAGAGACGGGTGCTGATGATGTTTTCTCAGCAGCGTCAGCGAATACTGGTAGTGTCGAAGAAACAGCAGTGGCAAGGGCAACAGAAAGAA
NZ_CP039020.1	771489	771562	6	73	Parent=gene-EQK04_RS03795:Name=WP_017366836.1	TCAGCAGCGTCAGCGAATACTGGTAGTGTCGAAGAAACAGCAGTGGCAAGGGCAACAGAAAGAATTGTTTTTT
NZ_CP039020.1	771576	771695	26	119	.	TCCTTTGTTTTTAAATTTTGGGTCTTCTTTTAGTAAAACGTGAAACTAGGTGAAGCCGGTTATCAATGAGGTAAATATGTTCCTGCAAGATGAAACAAATGATTGCCTAATCCGCTAAT
NZ_CP039020.1	910904	911003	8	99	Parent=gene-EQK04_RS04570:Name=WP_008348997.1	TTTGGTTTTTCAATTTTTTGTCTCACCATACGGTCACCGTGAAGAACGGGTTCACTTTCTTTGTAGTGAGGGTTTTCTTTTGGCTGATCGTCATAACGG
NZ_CP039020.1	911173	911312	6	139	Parent=gene-EQK04_RS04570:Name=WP_008348997.1	GTCTTCAGATGCTTCAATTCCTGGTACTAGGGCACTTGGCGTGAAAGCAGCTTGCTCTGTTTCAGCAAAGAAATTTTCTGGATTGCGGTTCAGTGTCATGCGGCCCACTTTTTGCAGCGGATAATCTTCCTCGCTCCAC
NZ_CP039020.1	946312	946513	12	201	DucS	TGAAAGTGCTTTCAAAAAGCGCTATCGTGATGAATTGGGTGCGTTCCACTTTGGATTTACGGCGATGAGCCAAATGAGAGAGAAGCGCTTCTGGGAGAAAAGCAAAGCATAAGGGGATATGATATAAGCAATGCTTTGGTGTGTGAAAGATGAGGGGATCATGGGGAGCTTCATCACGCCATTGTTACGCATCCAAACCAT
NZ_CP039020.1	946313	946513	455	200	DucS	GAAAGTGCTTTCAAAAAGCGCTATCGTGATGAATTGGGTGCGTTCCACTTTGGATTTACGGCGATGAGCCAAATGAGAGAGAAGCGCTTCTGGGAGAAAAGCAAAGCATAAGGGGATATGATATAAGCAATGCTTTGGTGTGTGAAAGATGAGGGGATCATGGGGAGCTTCATCACGCCATTGTTACGCATCCAAACCAT
NZ_CP039020.1	946316	946514	6	198	DucS	AGTGCTTTCAAAAAGCGCTATCGTGATGAATTGGGTGCGTTCCACTTTGGATTTACGGCGATGAGCCAAATGAGAGAGAAGCGCTTCTGGGAGAAAAGCAAAGCATAAGGGGATATGATATAAGCAATGCTTTGGTGTGTGAAAGATGAGGGGATCATGGGGAGCTTCATCACGCCATTGTTACGCATCCAAACCATA
NZ_CP039020.1	946339	946513	9	174	DucS	TGATGAATTGGGTGCGTTCCACTTTGGATTTACGGCGATGAGCCAAATGAGAGAGAAGCGCTTCTGGGAGAAAAGCAAAGCATAAGGGGATATGATATAAGCAATGCTTTGGTGTGTGAAAGATGAGGGGATCATGGGGAGCTTCATCACGCCATTGTTACGCATCCAAACCAT
NZ_CP039020.1	946340	946513	8	173	DucS	GATGAATTGGGTGCGTTCCACTTTGGATTTACGGCGATGAGCCAAATGAGAGAGAAGCGCTTCTGGGAGAAAAGCAAAGCATAAGGGGATATGATATAAGCAATGCTTTGGTGTGTGAAAGATGAGGGGATCATGGGGAGCTTCATCACGCCATTGTTACGCATCCAAACCAT
NZ_CP039020.1	946345	946514	6	169	DucS	ATTGGGTGCGTTCCACTTTGGATTTACGGCGATGAGCCAAATGAGAGAGAAGCGCTTCTGGGAGAAAAGCAAAGCATAAGGGGATATGATATAAGCAATGCTTTGGTGTGTGAAAGATGAGGGGATCATGGGGAGCTTCATCACGCCATTGTTACGCATCCAAACCATA
NZ_CP039020.1	1105300	1105439	13	139	Parent=gene-EQK04_RS05515:Name=WP_008348474.1	GTTGGCAAAATGGAAATCGAAAGAATAAATGAACATACAGTCAAATTTTATATTTCCTACGGTGATATTGAAGATCGCGGTTTTGACCGTGAAGAGATTTGGTATAATCGTGAGCGCAGTGAAGAGCTGTTCTGGGAAG
NZ_CP039020.1	1232475	1232605	7	130	Parent=gene-EQK04_RS06215:Name=WP_007498796.1	TCTCCTGAATACTTTCCGGCGTCTCTTTCGCTTCCATCACATTGGCTTTTACTTCATACGGAATTAAGCGAATTTCACCTTTCATAAGAAAGCCCTCCTTATTTTGTTTTCAAAGTAGATTCAGGTTGCG
NZ_CP039020.1	1232476	1232606	11	130	Parent=gene-EQK04_RS06215:Name=WP_007498796.1	CTCCTGAATACTTTCCGGCGTCTCTTTCGCTTCCATCACATTGGCTTTTACTTCATACGGAATTAAGCGAATTTCACCTTTCATAAGAAAGCCCTCCTTATTTTGTTTTCAAAGTAGATTCAGGTTGCGT
NZ_CP039020.1	1266378	1266819	40	441	Parent=gene-EQK04_RS06405:Name=WP_008346101.1	GTCGGATCATTTAGAGCGTAGACAGACGAATTCATAGCGGGAGCTGAGATCATGAATATTTATGTACGGAAAGAACAGCTATTAATGTCAATTGATGAAAAGAGAAGACAAATGGTAGAAGCTGCTCAAGTAGAAGGCTATACAGGTGAGACGACAATTAAATATAGTCAAGAACTGGACAACCTGATGAATGAGTATCAGTATCTTCTTTTTCATGAACAACAATCTGTTGCTTCCTTTCATGATCTTGTATCACAAATGAGTCTCCTTTCTGTCAATCGTCCTTCTTATTGACATCAAAAAACCGGTCTTGCCATTAGCAAAACCGGCTGAATGTTTCAGCTATTAGTGTGCAGAAGGGAGCATGATGATCACGGTTGTTCCTTTATTCACTTCGCT…
NZ_CP039020.1	1266378	1266819	40	441	Parent=gene-EQK04_RS06410:Name=WP_008346092.1	GTCGGATCATTTAGAGCGTAGACAGACGAATTCATAGCGGGAGCTGAGATCATGAATATTTATGTACGGAAAGAACAGCTATTAATGTCAATTGATGAAAAGAGAAGACAAATGGTAGAAGCTGCTCAAGTAGAAGGCTATACAGGTGAGACGACAATTAAATATAGTCAAGAACTGGACAACCTGATGAATGAGTATCAGTATCTTCTTTTTCATGAACAACAATCTGTTGCTTCCTTTCATGATCTTGTATCACAAATGAGTCTCCTTTCTGTCAATCGTCCTTCTTATTGACATCAAAAAACCGGTCTTGCCATTAGCAAAACCGGCTGAATGTTTCAGCTATTAGTGTGCAGAAGGGAGCATGATGATCACGGTTGTTCCTTTATTCACTTCGCT…
NZ_CP039020.1	1266380	1266817	6	437	Parent=gene-EQK04_RS06405:Name=WP_008346101.1	CGGATCATTTAGAGCGTAGACAGACGAATTCATAGCGGGAGCTGAGATCATGAATATTTATGTACGGAAAGAACAGCTATTAATGTCAATTGATGAAAAGAGAAGACAAATGGTAGAAGCTGCTCAAGTAGAAGGCTATACAGGTGAGACGACAATTAAATATAGTCAAGAACTGGACAACCTGATGAATGAGTATCAGTATCTTCTTTTTCATGAACAACAATCTGTTGCTTCCTTTCATGATCTTGTATCACAAATGAGTCTCCTTTCTGTCAATCGTCCTTCTTATTGACATCAAAAAACCGGTCTTGCCATTAGCAAAACCGGCTGAATGTTTCAGCTATTAGTGTGCAGAAGGGAGCATGATGATCACGGTTGTTCCTTTATTCACTTCGCTCT…
NZ_CP039020.1	1266380	1266817	6	437	Parent=gene-EQK04_RS06410:Name=WP_008346092.1	CGGATCATTTAGAGCGTAGACAGACGAATTCATAGCGGGAGCTGAGATCATGAATATTTATGTACGGAAAGAACAGCTATTAATGTCAATTGATGAAAAGAGAAGACAAATGGTAGAAGCTGCTCAAGTAGAAGGCTATACAGGTGAGACGACAATTAAATATAGTCAAGAACTGGACAACCTGATGAATGAGTATCAGTATCTTCTTTTTCATGAACAACAATCTGTTGCTTCCTTTCATGATCTTGTATCACAAATGAGTCTCCTTTCTGTCAATCGTCCTTCTTATTGACATCAAAAAACCGGTCTTGCCATTAGCAAAACCGGCTGAATGTTTCAGCTATTAGTGTGCAGAAGGGAGCATGATGATCACGGTTGTTCCTTTATTCACTTCGCTCT…
NZ_CP039020.1	1370566	1370954	6	388	Parent=gene-EQK04_RS06940:Name=WP_008345085.1	GTTGCGGTTATGCGATCGCTTCATACGATATAAGCAAGAACCATTTCTCTTATCGATTGTATTTTTTATCAATGAAAACTGACAAGGAATGAATCATTCTCTGGAAGGGGCGTTGACCAATGAAGCAAATCGTGAAGCATGGGTATAGACAAGAGAAGAAGAATCGCATCGCTGTGTGGAGATTAGAGGTTGATTATGAGCTTTCTACGCTTCATGAAGCCATCGAGCAAAAAGACGATATCCAAGTAGAACGCAGCAAACGAAAGCTTGAGCGCCTAAGAAAAGAATGGGAGCAGCTTCAAGGGTAAAACAAGGTGAGGTAAAAACGAACCAATTCATCGGTTCGTTTTTGTATGAAGCTGCTTTTTTCTTGCTTTTACGTACATAA
NZ_CP039020.1	1374991	1375132	17	141	Parent=gene-EQK04_RS06970:Name=WP_017359387.1	CATAGAACGTTTTTAATTGCTCTTGAGGAATTTTCTTAAGCAATTGGTTGAAAACAAGTAATTCAGTAGAGCTGAATCCAAGACCTTTAGCGATTTTAGAATCAATTACAACGTTTCCTTTTTTGTCTAGAACAAGTGCAT
NZ_CP039020.1	1375193	1375331	8	138	Parent=gene-EQK04_RS06970:Name=WP_017359387.1	TTCTTTAGTAAGACCAAGTTCAACAGCTTTTTCTGCATCAAAAACTAATTTTCCTTTTTCGTTTTTAGTGATGCTTTCACTGAAAACGATTGTAAGAACAGCTGCGCGATCTAAGAATTTCTCAGCAGTCGCCGCTTC
NZ_CP039020.1	1375204	1375342	20	138	Parent=gene-EQK04_RS06970:Name=WP_017359387.1	GACCAAGTTCAACAGCTTTTTCTGCATCAAAAACTAATTTTCCTTTTTCGTTTTTAGTGATGCTTTCACTGAAAACGATTGTAAGAACAGCTGCGCGATCTAAGAATTTCTCAGCAGTCGCCGCTTCTTCTTCAGTAA
NZ_CP039020.1	1375217	1375355	52	138	Parent=gene-EQK04_RS06970:Name=WP_017359387.1	AGCTTTTTCTGCATCAAAAACTAATTTTCCTTTTTCGTTTTTAGTGATGCTTTCACTGAAAACGATTGTAAGAACAGCTGCGCGATCTAAGAATTTCTCAGCAGTCGCCGCTTCTTCTTCAGTAAGACCGAGCTCAAC
NZ_CP039020.1	1375225	1375364	22	139	Parent=gene-EQK04_RS06970:Name=WP_017359387.1	CTGCATCAAAAACTAATTTTCCTTTTTCGTTTTTAGTGATGCTTTCACTGAAAACGATTGTAAGAACAGCTGCGCGATCTAAGAATTTCTCAGCAGTCGCCGCTTCTTCTTCAGTAAGACCGAGCTCAACAGCTTTTTT
NZ_CP039020.1	1375231	1375369	6	138	Parent=gene-EQK04_RS06970:Name=WP_017359387.1	CAAAAACTAATTTTCCTTTTTCGTTTTTAGTGATGCTTTCACTGAAAACGATTGTAAGAACAGCTGCGCGATCTAAGAATTTCTCAGCAGTCGCCGCTTCTTCTTCAGTAAGACCGAGCTCAACAGCTTTTTTCACAT
NZ_CP039020.1	1375233	1375369	6	136	Parent=gene-EQK04_RS06970:Name=WP_017359387.1	AAAACTAATTTTCCTTTTTCGTTTTTAGTGATGCTTTCACTGAAAACGATTGTAAGAACAGCTGCGCGATCTAAGAATTTCTCAGCAGTCGCCGCTTCTTCTTCAGTAAGACCGAGCTCAACAGCTTTTTTCACAT
NZ_CP039020.1	1375233	1375371	12	138	Parent=gene-EQK04_RS06970:Name=WP_017359387.1	AAAACTAATTTTCCTTTTTCGTTTTTAGTGATGCTTTCACTGAAAACGATTGTAAGAACAGCTGCGCGATCTAAGAATTTCTCAGCAGTCGCCGCTTCTTCTTCAGTAAGACCGAGCTCAACAGCTTTTTTCACATCA
NZ_CP039020.1	1375482	1375609	15	127	Parent=gene-EQK04_RS06970:Name=WP_017359387.1	TTGAAAGTTGCAGCACTTGCTTGCCCAGGAGCTACTGTTGTGAAAGTAAAAATGATAGCTAAAGCGAAAAATACAACAGAGCTGAGCGATTTGCTCAAAAACTTCTTCATGCTTCTTTTCTCTCCCT
NZ_CP039020.1	1446855	1447379	17	524	Parent=gene-EQK04_RS07325:Name=WP_017359354.1	GTCGTCGTCAATTTGCAGCGCATTCAGCACGATCAAGCAAAGCGAATCATCGACTTCTTAAGCGGAACGGTTTATGCAATCGGTGGAGACATTCAGCGTATTGGCTCGAATATATTCCTCTGCACTCCTGATAATGTGGATGTATCTGGCACAATATCAGAGCTATTGACAGAGGAAGAACCTCAGAGGTGGTAAACCAAAGTGATTCTATATTACATTTTTCAGTTTCTACAGACTGTATTAACGATTTACTCATTCGCGATCATTATTTACATCTTTATGTCATGGGTACCATCTGCAAGAGAAACAGCGATTGGCCGCTTCTTGACAAACATTTGCGAACCGTATTTAGAACCATTCCGTAAAATTATTCCGCCAATTGGCATGATTGACATCTCG…
NZ_CP039020.1	1446855	1447379	17	524	Parent=gene-EQK04_RS07330:Name=WP_017367203.1	GTCGTCGTCAATTTGCAGCGCATTCAGCACGATCAAGCAAAGCGAATCATCGACTTCTTAAGCGGAACGGTTTATGCAATCGGTGGAGACATTCAGCGTATTGGCTCGAATATATTCCTCTGCACTCCTGATAATGTGGATGTATCTGGCACAATATCAGAGCTATTGACAGAGGAAGAACCTCAGAGGTGGTAAACCAAAGTGATTCTATATTACATTTTTCAGTTTCTACAGACTGTATTAACGATTTACTCATTCGCGATCATTATTTACATCTTTATGTCATGGGTACCATCTGCAAGAGAAACAGCGATTGGCCGCTTCTTGACAAACATTTGCGAACCGTATTTAGAACCATTCCGTAAAATTATTCCGCCAATTGGCATGATTGACATCTCG…
NZ_CP039020.1	1446871	1447380	9	509	Parent=gene-EQK04_RS07325:Name=WP_017359354.1	AGCGCATTCAGCACGATCAAGCAAAGCGAATCATCGACTTCTTAAGCGGAACGGTTTATGCAATCGGTGGAGACATTCAGCGTATTGGCTCGAATATATTCCTCTGCACTCCTGATAATGTGGATGTATCTGGCACAATATCAGAGCTATTGACAGAGGAAGAACCTCAGAGGTGGTAAACCAAAGTGATTCTATATTACATTTTTCAGTTTCTACAGACTGTATTAACGATTTACTCATTCGCGATCATTATTTACATCTTTATGTCATGGGTACCATCTGCAAGAGAAACAGCGATTGGCCGCTTCTTGACAAACATTTGCGAACCGTATTTAGAACCATTCCGTAAAATTATTCCGCCAATTGGCATGATTGACATCTCGCCAATTGTGGCATTGC…
NZ_CP039020.1	1446871	1447380	9	509	Parent=gene-EQK04_RS07330:Name=WP_017367203.1	AGCGCATTCAGCACGATCAAGCAAAGCGAATCATCGACTTCTTAAGCGGAACGGTTTATGCAATCGGTGGAGACATTCAGCGTATTGGCTCGAATATATTCCTCTGCACTCCTGATAATGTGGATGTATCTGGCACAATATCAGAGCTATTGACAGAGGAAGAACCTCAGAGGTGGTAAACCAAAGTGATTCTATATTACATTTTTCAGTTTCTACAGACTGTATTAACGATTTACTCATTCGCGATCATTATTTACATCTTTATGTCATGGGTACCATCTGCAAGAGAAACAGCGATTGGCCGCTTCTTGACAAACATTTGCGAACCGTATTTAGAACCATTCCGTAAAATTATTCCGCCAATTGGCATGATTGACATCTCGCCAATTGTGGCATTGC…
NZ_CP039020.1	1446873	1447379	14	506	Parent=gene-EQK04_RS07325:Name=WP_017359354.1	CGCATTCAGCACGATCAAGCAAAGCGAATCATCGACTTCTTAAGCGGAACGGTTTATGCAATCGGTGGAGACATTCAGCGTATTGGCTCGAATATATTCCTCTGCACTCCTGATAATGTGGATGTATCTGGCACAATATCAGAGCTATTGACAGAGGAAGAACCTCAGAGGTGGTAAACCAAAGTGATTCTATATTACATTTTTCAGTTTCTACAGACTGTATTAACGATTTACTCATTCGCGATCATTATTTACATCTTTATGTCATGGGTACCATCTGCAAGAGAAACAGCGATTGGCCGCTTCTTGACAAACATTTGCGAACCGTATTTAGAACCATTCCGTAAAATTATTCCGCCAATTGGCATGATTGACATCTCGCCAATTGTGGCATTGCTT…
NZ_CP039020.1	1446873	1447379	14	506	Parent=gene-EQK04_RS07330:Name=WP_017367203.1	CGCATTCAGCACGATCAAGCAAAGCGAATCATCGACTTCTTAAGCGGAACGGTTTATGCAATCGGTGGAGACATTCAGCGTATTGGCTCGAATATATTCCTCTGCACTCCTGATAATGTGGATGTATCTGGCACAATATCAGAGCTATTGACAGAGGAAGAACCTCAGAGGTGGTAAACCAAAGTGATTCTATATTACATTTTTCAGTTTCTACAGACTGTATTAACGATTTACTCATTCGCGATCATTATTTACATCTTTATGTCATGGGTACCATCTGCAAGAGAAACAGCGATTGGCCGCTTCTTGACAAACATTTGCGAACCGTATTTAGAACCATTCCGTAAAATTATTCCGCCAATTGGCATGATTGACATCTCGCCAATTGTGGCATTGCTT…
NZ_CP039020.1	1600177	1600281	8	104	.	GTATAGTAATATCTTTTAAATTATCCCAAATAGGAGGTGTTCAAAAACATTCATTTTCTGTCTTTGTTTAAGGCAGAAATTGAGCTCGTGGCTGATGATGGATA
NZ_CP039020.1	1649519	1649626	9	107	Parent=gene-EQK04_RS08305:Name=WP_008344009.1	TTTTGCTTTGAACGGAAAGCGCCAGCTTGGACTCGGTACATGCCGCTATCCAGTACGACCAGCGCTTCAAATCCTTTGGATCTGAGTGTAGCTGCTAGTTCATCCGC
NZ_CP039020.1	1696839	1696916	7	77	Parent=gene-EQK04_RS08530:Name=WP_017367324.1	TTCCAATCCTTTTGTACTTTCTCGAAAGTGACAGTACGTTTTACTTTGCGTCCATCAAGTGTTGGGACTGTGAATTC
NZ_CP039020.1	1932210	1932480	8	270	Parent=gene-EQK04_RS09695:Name=WP_173962606.1	ACACTTGTTCAATTTTTGGTTGAATCTCTTCTCTATACTCGTCCTCAATGACAGGTGTGATTTTACGACCAAATTTGAGAAAGGATTGGTTTTCTGCACTTGATAGAACCTCTTGCTTATATTGCTCAAAGGGGTCTACCCGCTCTTTGTTGTCTTCTTGCGATAATTCCCAGCTGCGCGTATCATCTGATGTATCATAAACTGCTGTATAAGGTGCTTTATCAGATGAAGAAAGTTCAGATGGCTTGTCTGTCATCAAAGCCGATGGAG
NZ_CP039020.1	1963462	1963603	7	141	Parent=rna-EQK04_RS09855:gbkey=RNase P	TTCATCATGTTTATGATAACGGATATAACGTTCTGTAAGCCATGTTTTGTTCCATCGTACTACAAACGGCAAAAGCCTCGTACTCAGGTGGTAATCATCTATCTACAGAATTCTCTGTCCTTCTCTCCGTTTGGTTCCTTT
NZ_CP039020.1	1963462	1963604	7	142	Parent=rna-EQK04_RS09855:gbkey=RNase P	TTCATCATGTTTATGATAACGGATATAACGTTCTGTAAGCCATGTTTTGTTCCATCGTACTACAAACGGCAAAAGCCTCGTACTCAGGTGGTAATCATCTATCTACAGAATTCTCTGTCCTTCTCTCCGTTTGGTTCCTTTG
NZ_CP039020.1	1963462	1963618	8	156	Parent=rna-EQK04_RS09855:gbkey=RNase P	TTCATCATGTTTATGATAACGGATATAACGTTCTGTAAGCCATGTTTTGTTCCATCGTACTACAAACGGCAAAAGCCTCGTACTCAGGTGGTAATCATCTATCTACAGAATTCTCTGTCCTTCTCTCCGTTTGGTTCCTTTGAGAAAGTTCCCCTA
NZ_CP039020.1	1963463	1963602	6	139	Parent=rna-EQK04_RS09855:gbkey=RNase P	TCATCATGTTTATGATAACGGATATAACGTTCTGTAAGCCATGTTTTGTTCCATCGTACTACAAACGGCAAAAGCCTCGTACTCAGGTGGTAATCATCTATCTACAGAATTCTCTGTCCTTCTCTCCGTTTGGTTCCTT
NZ_CP039020.1	1963463	1963614	10	151	Parent=rna-EQK04_RS09855:gbkey=RNase P	TCATCATGTTTATGATAACGGATATAACGTTCTGTAAGCCATGTTTTGTTCCATCGTACTACAAACGGCAAAAGCCTCGTACTCAGGTGGTAATCATCTATCTACAGAATTCTCTGTCCTTCTCTCCGTTTGGTTCCTTTGAGAAAGTTCC
NZ_CP039020.1	1963466	1963861	46	395	Parent=rna-EQK04_RS09855:gbkey=RNase P	TCATGTTTATGATAACGGATATAACGTTCTGTAAGCCATGTTTTGTTCCATCGTACTACAAACGGCAAAAGCCTCGTACTCAGGTGGTAATCATCTATCTACAGAATTCTCTGTCCTTCTCTCCGTTTGGTTCCTTTGAGAAAGTTCCCCTACCAAGTTTGGGTTTCTCGCTCGAGGGGTTTACCGCGTTCCACTCTCACCATTTCTAGTGAGACTTCGTCACTGTGGCACTTTCAAGGATACTTTGCCATATCCTAAAAGGACGTAGGCATTTTTCCTGCCGTCAGCCTTTCCCAGGCTGCCCTGGCTTATTTTTTCGCCAGGCACGAACACTACGGGCATCTCAGCACCGTGCGAGCATGGACTTTCCTCTGCAATGTCAAAGCATTACAGCG
NZ_CP039020.1	1963489	1963858	74	370	Parent=rna-EQK04_RS09855:gbkey=RNase P	ACGTTCTGTAAGCCATGTTTTGTTCCATCGTACTACAAACGGCAAAAGCCTCGTACTCAGGTGGTAATCATCTATCTACAGAATTCTCTGTCCTTCTCTCCGTTTGGTTCCTTTGAGAAAGTTCCCCTACCAAGTTTGGGTTTCTCGCTCGAGGGGTTTACCGCGTTCCACTCTCACCATTTCTAGTGAGACTTCGTCACTGTGGCACTTTCAAGGATACTTTGCCATATCCTAAAAGGACGTAGGCATTTTTCCTGCCGTCAGCCTTTCCCAGGCTGCCCTGGCTTATTTTTTCGCCAGGCACGAACACTACGGGCATCTCAGCACCGTGCGAGCATGGACTTTCCTCTGCAATGTCAAAGCATTACA
NZ_CP039020.1	1963463	1963616	11	153	Parent=rna-EQK04_RS09855:gbkey=RNase P	TCATCATGTTTATGATAACGGATATAACGTTCTGTAAGCCATGTTTTGTTCCATCGTACTACAAACGGCAAAAGCCTCGTACTCAGGTGGTAATCATCTATCTACAGAATTCTCTGTCCTTCTCTCCGTTTGGTTCCTTTGAGAAAGTTCCCC
NZ_CP039020.1	1963463	1963618	12	155	Parent=rna-EQK04_RS09855:gbkey=RNase P	TCATCATGTTTATGATAACGGATATAACGTTCTGTAAGCCATGTTTTGTTCCATCGTACTACAAACGGCAAAAGCCTCGTACTCAGGTGGTAATCATCTATCTACAGAATTCTCTGTCCTTCTCTCCGTTTGGTTCCTTTGAGAAAGTTCCCCTA
NZ_CP039020.1	1963463	1963623	9	160	Parent=rna-EQK04_RS09855:gbkey=RNase P	TCATCATGTTTATGATAACGGATATAACGTTCTGTAAGCCATGTTTTGTTCCATCGTACTACAAACGGCAAAAGCCTCGTACTCAGGTGGTAATCATCTATCTACAGAATTCTCTGTCCTTCTCTCCGTTTGGTTCCTTTGAGAAAGTTCCCCTACCAAG
NZ_CP039020.1	1963463	1963625	6	162	Parent=rna-EQK04_RS09855:gbkey=RNase P	TCATCATGTTTATGATAACGGATATAACGTTCTGTAAGCCATGTTTTGTTCCATCGTACTACAAACGGCAAAAGCCTCGTACTCAGGTGGTAATCATCTATCTACAGAATTCTCTGTCCTTCTCTCCGTTTGGTTCCTTTGAGAAAGTTCCCCTACCAAGTT
NZ_CP039020.1	1963464	1963599	6	135	Parent=rna-EQK04_RS09855:gbkey=RNase P	CATCATGTTTATGATAACGGATATAACGTTCTGTAAGCCATGTTTTGTTCCATCGTACTACAAACGGCAAAAGCCTCGTACTCAGGTGGTAATCATCTATCTACAGAATTCTCTGTCCTTCTCTCCGTTTGGTTC
NZ_CP039020.1	1963493	1963592	7	99	Parent=rna-EQK04_RS09855:gbkey=RNase P	TCTGTAAGCCATGTTTTGTTCCATCGTACTACAAACGGCAAAAGCCTCGTACTCAGGTGGTAATCATCTATCTACAGAATTCTCTGTCCTTCTCTCCGT
NZ_CP039020.1	1963493	1963636	10	143	Parent=rna-EQK04_RS09855:gbkey=RNase P	TCTGTAAGCCATGTTTTGTTCCATCGTACTACAAACGGCAAAAGCCTCGTACTCAGGTGGTAATCATCTATCTACAGAATTCTCTGTCCTTCTCTCCGTTTGGTTCCTTTGAGAAAGTTCCCCTACCAAGTTTGGGTTTCTCG
NZ_CP039020.1	2088507	2088588	7	81	Parent=gene-EQK04_RS10575:Name=WP_008343838.1	AATACCTTGTTGATAGAGGGTTAACGACTCTTCTATTTGTTTTTGTTTAAACAGGATTTGGGTCAGCATAAATAGTGGGTC
NZ_CP039020.1	2088517	2088598	6	81	Parent=gene-EQK04_RS10575:Name=WP_008343838.1	TGATAGAGGGTTAACGACTCTTCTATTTGTTTTTGTTTAAACAGGATTTGGGTCAGCATAAATAGTGGGTCTAGAGAGCGA
NZ_CP039020.1	2088575	2088722	6	147	Parent=gene-EQK04_RS10575:Name=WP_008343838.1	TAAATAGTGGGTCTAGAGAGCGATTCAGATGGGTTAAATTCTCCTTTTCAAACACTTCAAGAGAGTCTTTGAGATAGCGACTTGCTGCAGCAAGATCGTTCATTTGGTAATAGCAGTTACCTAAGTTGAAAAGGGCCGAACCTATGA
NZ_CP039020.1	2089061	2089160	17	99	Parent=gene-EQK04_RS10575:Name=WP_008343838.1	TAAAAAAATGAACATAGTATTCAAGCATATCCGTTAATTTGGTCTGCGAATGTTCAATTGTTTCTAGAAGCTTCTTAATCTCCTCATCATTCGAGGCTT
NZ_CP039020.1	2173116	2173198	11	82	Parent=gene-EQK04_RS11025:Name=WP_008342206.1	GCAGCCTAAACCAAAAACGAAAAGCCAGATGAAAAACCGGGTCACTCATTTGCGAAGCGTGCCGACTGACCACAAGTCGAAG
NZ_CP039020.1	2406176	2406275	7	99	Parent=gene-EQK04_RS12345:Name=WP_003216781.1	GTTGATTTTTTCGATAACAACTTTAGTGTAAGGTTGACGATGACCTTGTTTCTTGTGGTTGTTTTTCTTCGGTTTGTACTTGAACACAGTAATTTTCTT
NZ_CP039020.1	2635117	2635315	6	198	Parent=gene-EQK04_RS13515:Name=WP_026050131.1	TGTTCGCACCACCCATACTATGAGCCACAATATCTACTTTTTTGGCGCCCGTTTTGGCTAGTACATCTTTGACGAATCTCGAGAGACGCGGGCCATTGTTCAGGTTATTACCTGTTTTGTCTATGAAATCGATTGCAAAAAGCTGGTTTTGATCCCATCCCTGTGATACCAAGTATCGTTTGATCGAAGCAAAGTTAT
NZ_CP039020.1	2644937	2645049	6	112	Parent=gene-EQK04_RS13560:Name=WP_007501805.1	CATGCCACTTTACTTTGCCACCGCTAAAGATGAGTGCCTGTGGGCTTTCGTGCTTGATCCCTGACTTTTCAGTCACATAGGATGAAAGCTCTCTTGTGTTTTGAATTTGCAA
NZ_CP039020.1	2645115	2645199	13	84	Parent=gene-EQK04_RS13560:Name=WP_007501805.1	GATTGGACATGTCAAACTGTGCTTAAAAAAGACAAAGGTTCCGTCTTGATTCGTTAGTTGATCAAACTGTTCTTCTGTTTCTAT
NZ_CP039020.1	2645321	2645450	8	129	Parent=gene-EQK04_RS13565:Name=WP_007501807.1	CTCTTACTTTTGCTTCATCTGCTACATCTGAAGCTTCATTTGCAATATTTGCTGCAGCATCTTCTGCTTCGCTTTTTACTTGTTTAGCTTTTCCAGCTGTACGATCTTTTATGTCTTTTACTTTGTCTA
NZ_CP039020.1	2874700	2874831	10	131	Parent=gene-EQK04_RS14885:Name=WP_008346791.1	AAATACTTTATCATTTCGCACGTTATTTTTTCTTAAAGAGAGGATGTTTCTTGTTCATGAGCGTACTGACGAATTTTCCGCTGCTTGCCAGCCTTGCAGCCATCTTTTTTGCACAATTTGTAAAAGTACCG
NZ_CP039020.1	3028129	3028257	9	128	Parent=rna-EQK04_RS15670:gbkey=tmRNA	CACTTTTTTAAAATCATATGGAGACGGTGGGAGTCGAACCCACGTCCAGAGACATCGATTACTTAAGCGTCTACGAGCGTAGTCAACATATTTACGTGTTCACTCATCCTCATGCCTGCTGACGGGCG
NZ_CP039020.1	3028130	3028253	13	123	Parent=rna-EQK04_RS15670:gbkey=tmRNA	ACTTTTTTAAAATCATATGGAGACGGTGGGAGTCGAACCCACGTCCAGAGACATCGATTACTTAAGCGTCTACGAGCGTAGTCAACATATTTACGTGTTCACTCATCCTCATGCCTGCTGACG
NZ_CP039020.1	3028130	3028261	12	131	Parent=rna-EQK04_RS15670:gbkey=tmRNA	ACTTTTTTAAAATCATATGGAGACGGTGGGAGTCGAACCCACGTCCAGAGACATCGATTACTTAAGCGTCTACGAGCGTAGTCAACATATTTACGTGTTCACTCATCCTCATGCCTGCTGACGGGCGCTTG
NZ_CP039020.1	3028130	3028274	20	144	Parent=rna-EQK04_RS15670:gbkey=tmRNA	ACTTTTTTAAAATCATATGGAGACGGTGGGAGTCGAACCCACGTCCAGAGACATCGATTACTTAAGCGTCTACGAGCGTAGTCAACATATTTACGTGTTCACTCATCCTCATGCCTGCTGACGGGCGCTTGGAGAGCTAGTCTG
NZ_CP039020.1	3028130	3028290	7	160	Parent=rna-EQK04_RS15670:gbkey=tmRNA	ACTTTTTTAAAATCATATGGAGACGGTGGGAGTCGAACCCACGTCCAGAGACATCGATTACTTAAGCGTCTACGAGCGTAGTCAACATATTTACGTGTTCACTCATCCTCATGCCTGCTGACGGGCGCTTGGAGAGCTAGTCTGATGGATCTCTTCTTAC
NZ_CP039020.1	3028131	3028516	25	388	Parent=rna-EQK04_RS15670:gbkey=tmRNA	CTTTTTTAAAATCATATGGAGACGGTGGGAGTCGAACCCACGTCCAGAGACATCGATTACTTAAGCGTCTACGAGCGTAGTCAACATATTTACGTGTTCACTCATCCTCATGCCTGCTGACGGGCGCTTGGAGAGCTAGTCTGATGGATCTCTTCTTACGTCCTCAGACGAAAACGTAAGCGTAGCCTACTTCATTGGGCTCCTCACAGACACATAGGCGATGTCAGGAAGAGCTCGCTGCGCTTATTAGGCAGCTAGTGCTAAGTTTTGGTTAAAACTTTTAGTTTTGCCAGTTACATTTAGGTGCGTGTTAACGAGATCGCCTCTCGGCTCGCAGCCTAAGCTCGAACCATCCCTGTCGAATCCGTAACGTCCCCTTGTAAAA
NZ_CP039020.1	3028130	3028313	11	183	Parent=rna-EQK04_RS15670:gbkey=tmRNA	ACTTTTTTAAAATCATATGGAGACGGTGGGAGTCGAACCCACGTCCAGAGACATCGATTACTTAAGCGTCTACGAGCGTAGTCAACATATTTACGTGTTCACTCATCCTCATGCCTGCTGACGGGCGCTTGGAGAGCTAGTCTGATGGATCTCTTCTTACGTCCTCAGACGAAAACGTAAGCG
NZ_CP039020.1	3028130	3028342	15	212	Parent=rna-EQK04_RS15670:gbkey=tmRNA	ACTTTTTTAAAATCATATGGAGACGGTGGGAGTCGAACCCACGTCCAGAGACATCGATTACTTAAGCGTCTACGAGCGTAGTCAACATATTTACGTGTTCACTCATCCTCATGCCTGCTGACGGGCGCTTGGAGAGCTAGTCTGATGGATCTCTTCTTACGTCCTCAGACGAAAACGTAAGCGTAGCCTACTTCATTGGGCTCCTCACAGAC
NZ_CP039020.1	3028137	3028249	25	112	Parent=rna-EQK04_RS15670:gbkey=tmRNA	TAAAATCATATGGAGACGGTGGGAGTCGAACCCACGTCCAGAGACATCGATTACTTAAGCGTCTACGAGCGTAGTCAACATATTTACGTGTTCACTCATCCTCATGCCTGCT
NZ_CP039020.1	3028186	3028406	6	220	Parent=rna-EQK04_RS15670:gbkey=tmRNA	ATTACTTAAGCGTCTACGAGCGTAGTCAACATATTTACGTGTTCACTCATCCTCATGCCTGCTGACGGGCGCTTGGAGAGCTAGTCTGATGGATCTCTTCTTACGTCCTCAGACGAAAACGTAAGCGTAGCCTACTTCATTGGGCTCCTCACAGACACATAGGCGATGTCAGGAAGAGCTCGCTGCGCTTATTAGGCAGCTAGTGCTAAGTTTTGGTTAA
NZ_CP039020.1	3028187	3028292	11	105	Parent=rna-EQK04_RS15670:gbkey=tmRNA	TTACTTAAGCGTCTACGAGCGTAGTCAACATATTTACGTGTTCACTCATCCTCATGCCTGCTGACGGGCGCTTGGAGAGCTAGTCTGATGGATCTCTTCTTACGT
NZ_CP039020.1	3028243	3028442	10	199	Parent=rna-EQK04_RS15670:gbkey=tmRNA	CCTGCTGACGGGCGCTTGGAGAGCTAGTCTGATGGATCTCTTCTTACGTCCTCAGACGAAAACGTAAGCGTAGCCTACTTCATTGGGCTCCTCACAGACACATAGGCGATGTCAGGAAGAGCTCGCTGCGCTTATTAGGCAGCTAGTGCTAAGTTTTGGTTAAAACTTTTAGTTTTGCCAGTTACATTTAGGTGCGTGT
NZ_CP039020.1	3044079	3044166	7	87	Parent=gene-EQK04_RS15780:Name=WP_017368073.1	ATGCCTAAGATAGCAGCAAGGACATAAATCCAAAATGCATTTTTCTGTACGTTCTTAGAAGTTAGAATTCGTTGCTTCCTTTCATCA
NZ_CP039020.1	3171041	3171285	6	244	Parent=gene-EQK04_RS16365:Name=WP_007499992.1	CGGTTCACTTTCGTTTTATGTTTTCTAATTTGACGTTCTAATTTACTGGTTGCTAGGTCTACTGCATTGTACATATCCTCATTATGCACCTCTGCTCGAAGTGCTAGATCAGTCATTGGAATGGTAACCTCAACTTTAGATTCTTGATCGTTGTAAAATTTCAAGTTCACGTTGACTGAAGCATCAACATCTGACTCAAAATAACGCTCCAACTTTCCAATTTTTTTCTCGACATGATCTCTTA
NZ_CP039020.1	3436856	3436992	12	136	Parent=gene-EQK04_RS17720:Name=WP_008345491.1	ATTGCATTAGCATCTATTCCACCCATCATGATTATGTGGATTTTCTTCGGCCTTTACATGACAAGTAGTTTATCTCCAGCAGGACATACCTTCATGATCGCATTCTTTGCCATTAACGTGATTCTGGCTCACATTG
NZ_CP039020.1	3436921	3437024	7	103	Parent=gene-EQK04_RS17720:Name=WP_008345491.1	TAGTTTATCTCCAGCAGGACATACCTTCATGATCGCATTCTTTGCCATTAACGTGATTCTGGCTCACATTGCAGCTTTCCTCATCTATGGACTTCCATTCATT
NZ_CP039020.1	3436921	3437027	7	106	Parent=gene-EQK04_RS17720:Name=WP_008345491.1	TAGTTTATCTCCAGCAGGACATACCTTCATGATCGCATTCTTTGCCATTAACGTGATTCTGGCTCACATTGCAGCTTTCCTCATCTATGGACTTCCATTCATTCGC
NZ_CP039020.1	3663287	3663415	8	128	.	ACCTACTAATATCATGGATATGTTCAGCACGAGGCTCAGAGACCATTTTTCGAATCATTATTTTTGCTTCTTTTCAGCTGCCGAAGCTCTCTGTGGAAAAATTGATGATTGTACTTTCTCTCGTCATT
NZ_CP039020.1	3749771	3750036	8	265	Parent=rna-EQK04_RS19245:gbkey=SRP RNA	ATTTTGCCGTGCTAAGCGGGGAGGTAGCGGTGCCCTGTACTCGCAATCCGCTCTAGCGAGGCCGAATCCCTTCTCAAGGTTCGTTTACTTCAAGGTCTGCCTTAAATAAGTGGTGTTGACGTCTGGGTCCTGCGCAATGGGAATTCATGAACCATGTCAGGTCCGGAAGGAAGCAGCATTAAGTGAAACCTCTCATGTGCCGCAGGGTTGCCTGGGCCGAGCTAACTGTTTAAGTAACGCTTGGGGTAGCGAATCGACAGAAGGT
NZ_CP039020.1	3749771	3750041	170	270	Parent=rna-EQK04_RS19245:gbkey=SRP RNA	ATTTTGCCGTGCTAAGCGGGGAGGTAGCGGTGCCCTGTACTCGCAATCCGCTCTAGCGAGGCCGAATCCCTTCTCAAGGTTCGTTTACTTCAAGGTCTGCCTTAAATAAGTGGTGTTGACGTCTGGGTCCTGCGCAATGGGAATTCATGAACCATGTCAGGTCCGGAAGGAAGCAGCATTAAGTGAAACCTCTCATGTGCCGCAGGGTTGCCTGGGCCGAGCTAACTGTTTAAGTAACGCTTGGGGTAGCGAATCGACAGAAGGTGCACG
NZ_CP039020.1	3749771	3750042	74	271	Parent=rna-EQK04_RS19245:gbkey=SRP RNA	ATTTTGCCGTGCTAAGCGGGGAGGTAGCGGTGCCCTGTACTCGCAATCCGCTCTAGCGAGGCCGAATCCCTTCTCAAGGTTCGTTTACTTCAAGGTCTGCCTTAAATAAGTGGTGTTGACGTCTGGGTCCTGCGCAATGGGAATTCATGAACCATGTCAGGTCCGGAAGGAAGCAGCATTAAGTGAAACCTCTCATGTGCCGCAGGGTTGCCTGGGCCGAGCTAACTGTTTAAGTAACGCTTGGGGTAGCGAATCGACAGAAGGTGCACGG
NZ_CP039020.1	3749772	3749914	12	142	Parent=rna-EQK04_RS19245:gbkey=SRP RNA	TTTTGCCGTGCTAAGCGGGGAGGTAGCGGTGCCCTGTACTCGCAATCCGCTCTAGCGAGGCCGAATCCCTTCTCAAGGTTCGTTTACTTCAAGGTCTGCCTTAAATAAGTGGTGTTGACGTCTGGGTCCTGCGCAATGGGAA
NZ_CP039020.1	3749772	3750041	29	269	Parent=rna-EQK04_RS19245:gbkey=SRP RNA	TTTTGCCGTGCTAAGCGGGGAGGTAGCGGTGCCCTGTACTCGCAATCCGCTCTAGCGAGGCCGAATCCCTTCTCAAGGTTCGTTTACTTCAAGGTCTGCCTTAAATAAGTGGTGTTGACGTCTGGGTCCTGCGCAATGGGAATTCATGAACCATGTCAGGTCCGGAAGGAAGCAGCATTAAGTGAAACCTCTCATGTGCCGCAGGGTTGCCTGGGCCGAGCTAACTGTTTAAGTAACGCTTGGGGTAGCGAATCGACAGAAGGTGCACG
NZ_CP039020.1	3749792	3750014	7	222	Parent=rna-EQK04_RS19245:gbkey=SRP RNA	AGGTAGCGGTGCCCTGTACTCGCAATCCGCTCTAGCGAGGCCGAATCCCTTCTCAAGGTTCGTTTACTTCAAGGTCTGCCTTAAATAAGTGGTGTTGACGTCTGGGTCCTGCGCAATGGGAATTCATGAACCATGTCAGGTCCGGAAGGAAGCAGCATTAAGTGAAACCTCTCATGTGCCGCAGGGTTGCCTGGGCCGAGCTAACTGTTTAAGTAACGCTTG
NZ_CP039020.1	3749938	3750032	16	94	Parent=rna-EQK04_RS19245:gbkey=SRP RNA	AGGAAGCAGCATTAAGTGAAACCTCTCATGTGCCGCAGGGTTGCCTGGGCCGAGCTAACTGTTTAAGTAACGCTTGGGGTAGCGAATCGACAGA

## Sheet: BA06_24h
Ref.genome	Start	End	Reads	Size	Location	Sequence
NZ_CP039020.1	78578	78662	8	84	Parent=gene-EQK04_RS00430:Name=WP_008345432.1	GTGTTTGACGCTCATTCACAATGCAGACGCATGATCTTAGCGATCAATGAAGAAGAGCGTCGTGACTTTGAAAGGCTACTGAAG
NZ_CP039020.1	87219	87372	9	153	Parent=gene-EQK04_RS00490:Name=WP_003216956.1	CCCTATTACCACATCACGGACTTTAAGGAGGTGTGTCTCGTGGCTAAAAAAGTAGTTAAAGTTGTTAAATTGCAAATTCCTGCTGGAAAAGCTAACCCAGCTCCACCAGTTGGACCTGCACTAGGTCAAGCCGGTGTTAATATCATGGGATTC
NZ_CP039020.1	154208	154287	9	79	Parent=rna-EQK04_RS00895:gbkey=tRNA	GCCCCCCTCCACCATTTTTGGGCTATAGCCAAGCGGTAAGGCAACGGACTTTGACTCCGTCATGCGTTGGTTCGAATCC
NZ_CP039020.1	233003	233268	50	265	unknown-RNA1	CTTTTTGTTAGCAAACCTGCTGGGCGGCAACCGAAAGAGTCGATAAACAAACACTCATGAGCCGTTTCTCCCAGATTCGATCGAGCATTGAGCTTTTCATCTTGAACTTTGATGGATAAGAACTTTGAATACTTGAGCTTTCAGCTTTGAACGTTCAGCTTTGAGCTTTTATCATGGATCATCCTAAGATGATCATCAGATGAGGAGGGAATGACCTTTCCCTCGGAGGTGTTTAGTCCTATCGATTTTCGGCTCACTAACAAAA
NZ_CP039020.1	233004	233267	16	263	unknown-RNA1	TTTTTGTTAGCAAACCTGCTGGGCGGCAACCGAAAGAGTCGATAAACAAACACTCATGAGCCGTTTCTCCCAGATTCGATCGAGCATTGAGCTTTTCATCTTGAACTTTGATGGATAAGAACTTTGAATACTTGAGCTTTCAGCTTTGAACGTTCAGCTTTGAGCTTTTATCATGGATCATCCTAAGATGATCATCAGATGAGGAGGGAATGACCTTTCCCTCGGAGGTGTTTAGTCCTATCGATTTTCGGCTCACTAACAAA
NZ_CP039020.1	581781	581891	6	110	Parent=gene-EQK04_RS02925:Name=WP_017366718.1	GTTGTTTTCTTTCCTTTTGCCAGTACTTTTCCGTTTTCTTGTTTCACGGTGATGTTTAGGTCATAAAAGGAGTAGAGGGCGCCGAGGCTGTCATTTTCCGGTTTATGCAG
NZ_CP039020.1	715043	715193	10	150	.	GCTGTTAAGGAGGTGAACCCATATGAAGAAAATGTATAACAAACTAAGGCGCTGTAACAGTTGAATGGCTGGGGTTGTATGTGAAGATGAGTGCTGAAAAAGAAGAGTGACATGTGGGATGCTTCTCTCCTTTTTCAGAAAACAGATTTC
NZ_CP039020.1	715044	715195	20	151	.	CTGTTAAGGAGGTGAACCCATATGAAGAAAATGTATAACAAACTAAGGCGCTGTAACAGTTGAATGGCTGGGGTTGTATGTGAAGATGAGTGCTGAAAAAGAAGAGTGACATGTGGGATGCTTCTCTCCTTTTTCAGAAAACAGATTTCCT
NZ_CP039020.1	718460	718586	6	126	Parent=gene-EQK04_RS03550:Name=WP_008343181.1	TGACGATGGCTATGTCCTTGTATGGCTCTATGAAACAGGAGAAATTGTAGGTGAAATTGGCCCGTTTGATTATGAGCTGGATACCATCAGCGGCAGCAATCAAAAAGAAGTATTCGCCCTTGGTAG
NZ_CP039020.1	718470	718596	8	126	Parent=gene-EQK04_RS03550:Name=WP_008343181.1	TATGTCCTTGTATGGCTCTATGAAACAGGAGAAATTGTAGGTGAAATTGGCCCGTTTGATTATGAGCTGGATACCATCAGCGGCAGCAATCAAAAAGAAGTATTCGCCCTTGGTAGAGACGATGGC
NZ_CP039020.1	719302	719428	9	126	Parent=gene-EQK04_RS03550:Name=WP_008343181.1	ATATCATCACAGCGGCAGTTGAAGGAACCATCTGTCTTCTCGATAAAAAGAGTTTGTCCTTAACAGCAGAATATATCGGGGCGACAGAGCTGTTAAATGATGTATTTATTGATAGCAAAAGAGATC
NZ_CP039020.1	719465	719625	7	160	Parent=gene-EQK04_RS03550:Name=WP_008343181.1	GTTTGATTTGCATACAGGCAGAATTTTAAATCAGCACAACGAGCATCAATATTCCATTAAATCCATCACTGTGACAGACTCTGGCTATATTGTGAGCGGAGACTATTGGGGATATATTGTGGTCTGGAATCCAGAGCTAGATGTCAATACAGGTCCGATT
NZ_CP039020.1	852406	852869	9	463	Parent=gene-EQK04_RS04280:Name=WP_017366891.1	GAGCAAGGGGCTCAGCGGTTTGAATCGCTCGTTTATAAGGACTTGAGATGATCTGGTTGAGCTGAATGCCGGAAAAAAGCTGTGCGAGTTCATGCGATTGTGTGATGCCTTGAGGCGTTAAAGACGCATCCTCGGATTGTCCATCTGCTTGACAGTGTCTGACGAAATAATATGTCTTCATAGGGGGTACACCTTCCTCTAAGTATAAAAAAATCATCCAATATTGGATGAGGGTTCACGAAAGTTGAGGTTCTATTTGTTCGTGTCTGCTTCTTTGTATGGATCTATGAGTTTGGAGGTTAGGTCTAAGTTGAACAAAAAATCATCTATGGTGTCTGTGCCAAAGGGAAGGGTGGAAAAATTAATTGGGATGCTGTCTTCTTGCGTTTCTGAAGTAAT…
NZ_CP039020.1	852406	852869	9	463	Parent=gene-EQK04_RS04285:Name=WP_017360392.1	GAGCAAGGGGCTCAGCGGTTTGAATCGCTCGTTTATAAGGACTTGAGATGATCTGGTTGAGCTGAATGCCGGAAAAAAGCTGTGCGAGTTCATGCGATTGTGTGATGCCTTGAGGCGTTAAAGACGCATCCTCGGATTGTCCATCTGCTTGACAGTGTCTGACGAAATAATATGTCTTCATAGGGGGTACACCTTCCTCTAAGTATAAAAAAATCATCCAATATTGGATGAGGGTTCACGAAAGTTGAGGTTCTATTTGTTCGTGTCTGCTTCTTTGTATGGATCTATGAGTTTGGAGGTTAGGTCTAAGTTGAACAAAAAATCATCTATGGTGTCTGTGCCAAAGGGAAGGGTGGAAAAATTAATTGGGATGCTGTCTTCTTGCGTTTCTGAAGTAAT…
NZ_CP039020.1	946312	946513	17	201	DucS	TGAAAGTGCTTTCAAAAAGCGCTATCGTGATGAATTGGGTGCGTTCCACTTTGGATTTACGGCGATGAGCCAAATGAGAGAGAAGCGCTTCTGGGAGAAAAGCAAAGCATAAGGGGATATGATATAAGCAATGCTTTGGTGTGTGAAAGATGAGGGGATCATGGGGAGCTTCATCACGCCATTGTTACGCATCCAAACCAT
NZ_CP039020.1	946313	946513	685	200	DucS	GAAAGTGCTTTCAAAAAGCGCTATCGTGATGAATTGGGTGCGTTCCACTTTGGATTTACGGCGATGAGCCAAATGAGAGAGAAGCGCTTCTGGGAGAAAAGCAAAGCATAAGGGGATATGATATAAGCAATGCTTTGGTGTGTGAAAGATGAGGGGATCATGGGGAGCTTCATCACGCCATTGTTACGCATCCAAACCAT
NZ_CP039020.1	946333	946513	9	180	DucS	CTATCGTGATGAATTGGGTGCGTTCCACTTTGGATTTACGGCGATGAGCCAAATGAGAGAGAAGCGCTTCTGGGAGAAAAGCAAAGCATAAGGGGATATGATATAAGCAATGCTTTGGTGTGTGAAAGATGAGGGGATCATGGGGAGCTTCATCACGCCATTGTTACGCATCCAAACCAT
NZ_CP039020.1	946339	946513	21	174	DucS	TGATGAATTGGGTGCGTTCCACTTTGGATTTACGGCGATGAGCCAAATGAGAGAGAAGCGCTTCTGGGAGAAAAGCAAAGCATAAGGGGATATGATATAAGCAATGCTTTGGTGTGTGAAAGATGAGGGGATCATGGGGAGCTTCATCACGCCATTGTTACGCATCCAAACCAT
NZ_CP039020.1	946340	946513	19	173	DucS	GATGAATTGGGTGCGTTCCACTTTGGATTTACGGCGATGAGCCAAATGAGAGAGAAGCGCTTCTGGGAGAAAAGCAAAGCATAAGGGGATATGATATAAGCAATGCTTTGGTGTGTGAAAGATGAGGGGATCATGGGGAGCTTCATCACGCCATTGTTACGCATCCAAACCAT
NZ_CP039020.1	946342	946514	8	172	DucS	TGAATTGGGTGCGTTCCACTTTGGATTTACGGCGATGAGCCAAATGAGAGAGAAGCGCTTCTGGGAGAAAAGCAAAGCATAAGGGGATATGATATAAGCAATGCTTTGGTGTGTGAAAGATGAGGGGATCATGGGGAGCTTCATCACGCCATTGTTACGCATCCAAACCATA
NZ_CP039020.1	946345	946514	7	169	DucS	ATTGGGTGCGTTCCACTTTGGATTTACGGCGATGAGCCAAATGAGAGAGAAGCGCTTCTGGGAGAAAAGCAAAGCATAAGGGGATATGATATAAGCAATGCTTTGGTGTGTGAAAGATGAGGGGATCATGGGGAGCTTCATCACGCCATTGTTACGCATCCAAACCATA
NZ_CP039020.1	960653	961044	7	391	Parent=gene-EQK04_RS04815:Name=WP_017360317.1	AGAACAGAGGAAGAACTGGCAGGAGGTGTTTTCACATGGGAGGAGAAGTCTTTGCTGGCGGTTTTGCACTAGTCGTCGTGTTATTCATCTTATTGATCATTATCGGTGCATCGTGGATTTGCTAATAGATCATCATACACAAAAAGCTGCCATCAAACAGGCAGCTTTTGCTTTGATCTTAAATAGATATGGTAATTTCAACAAATGATGAGATCAGTAAGATCAGTATCGATACATTGATAAAGCGAAACACCTTATCTTGCCGTTCTTCAGGAATCTCTCTGACAAGGCATAATGTATTAGTAAGCCTGTTTATTGAATACACAATAAACGCGGCAAAGACGATGAAGTAAAATAAAACTATCGGAGATCCCCCCTCTCTATGCTATTC
NZ_CP039020.1	960653	961044	7	391	Parent=gene-EQK04_RS19335:Name=WP_072368131.1	AGAACAGAGGAAGAACTGGCAGGAGGTGTTTTCACATGGGAGGAGAAGTCTTTGCTGGCGGTTTTGCACTAGTCGTCGTGTTATTCATCTTATTGATCATTATCGGTGCATCGTGGATTTGCTAATAGATCATCATACACAAAAAGCTGCCATCAAACAGGCAGCTTTTGCTTTGATCTTAAATAGATATGGTAATTTCAACAAATGATGAGATCAGTAAGATCAGTATCGATACATTGATAAAGCGAAACACCTTATCTTGCCGTTCTTCAGGAATCTCTCTGACAAGGCATAATGTATTAGTAAGCCTGTTTATTGAATACACAATAAACGCGGCAAAGACGATGAAGTAAAATAAAACTATCGGAGATCCCCCCTCTCTATGCTATTC
NZ_CP039020.1	989808	989949	11	141	Parent=gene-EQK04_RS04960:Name=WP_026050071.1	AAGGGACGAAGCTAGCACCGCCTGCAACATTTAAGTCAGGGTGTGCGGCGTGGATTCCAGTATCAAGGACAGCTACTTTGACGTTAGCACCTTTATAACCTTGAGCGTGTACGGCTGGAGCTTTGATTTGAGGGATACCAT
NZ_CP039020.1	1094322	1094624	6	302	Parent=gene-EQK04_RS05460:Name=WP_017367012.1	AGATCGTGAAAGGACTCTGCGAGACGTTCTCCTTTTCCCAGGAAATAAAGCCGTCCTTCCGTCAGGGCGAAGTTTTAATAAAGTTGGAATAATTTCTCTATCCCTTGCCCATACTGTGGACAACAGTTTTTAAAAAGTGAGGGATTGGTTATGTTATTTCTTCATGACGTATGGGTGAATTGGTTTGAAGGGGAAGAGAATGGCTATAATGTGTGTCATTTTCATGAGTGGCGCAAGGAGGACAGCGTGGAGCTGTTAGATCAAGTACCTTTACTCAAGGTGCAGAGTCCTTTGTTTGATTA
NZ_CP039020.1	1105300	1105439	12	139	Parent=gene-EQK04_RS05515:Name=WP_008348474.1	GTTGGCAAAATGGAAATCGAAAGAATAAATGAACATACAGTCAAATTTTATATTTCCTACGGTGATATTGAAGATCGCGGTTTTGACCGTGAAGAGATTTGGTATAATCGTGAGCGCAGTGAAGAGCTGTTCTGGGAAG
NZ_CP039020.1	1266378	1266819	46	441	Parent=gene-EQK04_RS06405:Name=WP_008346101.1	GTCGGATCATTTAGAGCGTAGACAGACGAATTCATAGCGGGAGCTGAGATCATGAATATTTATGTACGGAAAGAACAGCTATTAATGTCAATTGATGAAAAGAGAAGACAAATGGTAGAAGCTGCTCAAGTAGAAGGCTATACAGGTGAGACGACAATTAAATATAGTCAAGAACTGGACAACCTGATGAATGAGTATCAGTATCTTCTTTTTCATGAACAACAATCTGTTGCTTCCTTTCATGATCTTGTATCACAAATGAGTCTCCTTTCTGTCAATCGTCCTTCTTATTGACATCAAAAAACCGGTCTTGCCATTAGCAAAACCGGCTGAATGTTTCAGCTATTAGTGTGCAGAAGGGAGCATGATGATCACGGTTGTTCCTTTATTCACTTCGCT…
NZ_CP039020.1	1266378	1266819	46	441	Parent=gene-EQK04_RS06410:Name=WP_008346092.1	GTCGGATCATTTAGAGCGTAGACAGACGAATTCATAGCGGGAGCTGAGATCATGAATATTTATGTACGGAAAGAACAGCTATTAATGTCAATTGATGAAAAGAGAAGACAAATGGTAGAAGCTGCTCAAGTAGAAGGCTATACAGGTGAGACGACAATTAAATATAGTCAAGAACTGGACAACCTGATGAATGAGTATCAGTATCTTCTTTTTCATGAACAACAATCTGTTGCTTCCTTTCATGATCTTGTATCACAAATGAGTCTCCTTTCTGTCAATCGTCCTTCTTATTGACATCAAAAAACCGGTCTTGCCATTAGCAAAACCGGCTGAATGTTTCAGCTATTAGTGTGCAGAAGGGAGCATGATGATCACGGTTGTTCCTTTATTCACTTCGCT…
NZ_CP039020.1	1375204	1375342	10	138	Parent=gene-EQK04_RS06970:Name=WP_017359387.1	GACCAAGTTCAACAGCTTTTTCTGCATCAAAAACTAATTTTCCTTTTTCGTTTTTAGTGATGCTTTCACTGAAAACGATTGTAAGAACAGCTGCGCGATCTAAGAATTTCTCAGCAGTCGCCGCTTCTTCTTCAGTAA
NZ_CP039020.1	1375225	1375364	8	139	Parent=gene-EQK04_RS06970:Name=WP_017359387.1	CTGCATCAAAAACTAATTTTCCTTTTTCGTTTTTAGTGATGCTTTCACTGAAAACGATTGTAAGAACAGCTGCGCGATCTAAGAATTTCTCAGCAGTCGCCGCTTCTTCTTCAGTAAGACCGAGCTCAACAGCTTTTTT
NZ_CP039020.1	1446831	1447379	6	548	Parent=gene-EQK04_RS07325:Name=WP_017359354.1	GACCATATTAAAAATCGTCGTGCAGTCGTCGTCAATTTGCAGCGCATTCAGCACGATCAAGCAAAGCGAATCATCGACTTCTTAAGCGGAACGGTTTATGCAATCGGTGGAGACATTCAGCGTATTGGCTCGAATATATTCCTCTGCACTCCTGATAATGTGGATGTATCTGGCACAATATCAGAGCTATTGACAGAGGAAGAACCTCAGAGGTGGTAAACCAAAGTGATTCTATATTACATTTTTCAGTTTCTACAGACTGTATTAACGATTTACTCATTCGCGATCATTATTTACATCTTTATGTCATGGGTACCATCTGCAAGAGAAACAGCGATTGGCCGCTTCTTGACAAACATTTGCGAACCGTATTTAGAACCATTCCGTAAAATTATTCCG…
NZ_CP039020.1	1446831	1447379	6	548	Parent=gene-EQK04_RS07330:Name=WP_017367203.1	GACCATATTAAAAATCGTCGTGCAGTCGTCGTCAATTTGCAGCGCATTCAGCACGATCAAGCAAAGCGAATCATCGACTTCTTAAGCGGAACGGTTTATGCAATCGGTGGAGACATTCAGCGTATTGGCTCGAATATATTCCTCTGCACTCCTGATAATGTGGATGTATCTGGCACAATATCAGAGCTATTGACAGAGGAAGAACCTCAGAGGTGGTAAACCAAAGTGATTCTATATTACATTTTTCAGTTTCTACAGACTGTATTAACGATTTACTCATTCGCGATCATTATTTACATCTTTATGTCATGGGTACCATCTGCAAGAGAAACAGCGATTGGCCGCTTCTTGACAAACATTTGCGAACCGTATTTAGAACCATTCCGTAAAATTATTCCG…
NZ_CP039020.1	1446853	1447379	6	526	Parent=gene-EQK04_RS07325:Name=WP_017359354.1	CAGTCGTCGTCAATTTGCAGCGCATTCAGCACGATCAAGCAAAGCGAATCATCGACTTCTTAAGCGGAACGGTTTATGCAATCGGTGGAGACATTCAGCGTATTGGCTCGAATATATTCCTCTGCACTCCTGATAATGTGGATGTATCTGGCACAATATCAGAGCTATTGACAGAGGAAGAACCTCAGAGGTGGTAAACCAAAGTGATTCTATATTACATTTTTCAGTTTCTACAGACTGTATTAACGATTTACTCATTCGCGATCATTATTTACATCTTTATGTCATGGGTACCATCTGCAAGAGAAACAGCGATTGGCCGCTTCTTGACAAACATTTGCGAACCGTATTTAGAACCATTCCGTAAAATTATTCCGCCAATTGGCATGATTGACATCT…
NZ_CP039020.1	1446853	1447379	6	526	Parent=gene-EQK04_RS07330:Name=WP_017367203.1	CAGTCGTCGTCAATTTGCAGCGCATTCAGCACGATCAAGCAAAGCGAATCATCGACTTCTTAAGCGGAACGGTTTATGCAATCGGTGGAGACATTCAGCGTATTGGCTCGAATATATTCCTCTGCACTCCTGATAATGTGGATGTATCTGGCACAATATCAGAGCTATTGACAGAGGAAGAACCTCAGAGGTGGTAAACCAAAGTGATTCTATATTACATTTTTCAGTTTCTACAGACTGTATTAACGATTTACTCATTCGCGATCATTATTTACATCTTTATGTCATGGGTACCATCTGCAAGAGAAACAGCGATTGGCCGCTTCTTGACAAACATTTGCGAACCGTATTTAGAACCATTCCGTAAAATTATTCCGCCAATTGGCATGATTGACATCT…
NZ_CP039020.1	1446855	1447379	6	524	Parent=gene-EQK04_RS07325:Name=WP_017359354.1	GTCGTCGTCAATTTGCAGCGCATTCAGCACGATCAAGCAAAGCGAATCATCGACTTCTTAAGCGGAACGGTTTATGCAATCGGTGGAGACATTCAGCGTATTGGCTCGAATATATTCCTCTGCACTCCTGATAATGTGGATGTATCTGGCACAATATCAGAGCTATTGACAGAGGAAGAACCTCAGAGGTGGTAAACCAAAGTGATTCTATATTACATTTTTCAGTTTCTACAGACTGTATTAACGATTTACTCATTCGCGATCATTATTTACATCTTTATGTCATGGGTACCATCTGCAAGAGAAACAGCGATTGGCCGCTTCTTGACAAACATTTGCGAACCGTATTTAGAACCATTCCGTAAAATTATTCCGCCAATTGGCATGATTGACATCTCG…
NZ_CP039020.1	1446855	1447379	6	524	Parent=gene-EQK04_RS07330:Name=WP_017367203.1	GTCGTCGTCAATTTGCAGCGCATTCAGCACGATCAAGCAAAGCGAATCATCGACTTCTTAAGCGGAACGGTTTATGCAATCGGTGGAGACATTCAGCGTATTGGCTCGAATATATTCCTCTGCACTCCTGATAATGTGGATGTATCTGGCACAATATCAGAGCTATTGACAGAGGAAGAACCTCAGAGGTGGTAAACCAAAGTGATTCTATATTACATTTTTCAGTTTCTACAGACTGTATTAACGATTTACTCATTCGCGATCATTATTTACATCTTTATGTCATGGGTACCATCTGCAAGAGAAACAGCGATTGGCCGCTTCTTGACAAACATTTGCGAACCGTATTTAGAACCATTCCGTAAAATTATTCCGCCAATTGGCATGATTGACATCTCG…
NZ_CP039020.1	1446873	1447379	8	506	Parent=gene-EQK04_RS07325:Name=WP_017359354.1	CGCATTCAGCACGATCAAGCAAAGCGAATCATCGACTTCTTAAGCGGAACGGTTTATGCAATCGGTGGAGACATTCAGCGTATTGGCTCGAATATATTCCTCTGCACTCCTGATAATGTGGATGTATCTGGCACAATATCAGAGCTATTGACAGAGGAAGAACCTCAGAGGTGGTAAACCAAAGTGATTCTATATTACATTTTTCAGTTTCTACAGACTGTATTAACGATTTACTCATTCGCGATCATTATTTACATCTTTATGTCATGGGTACCATCTGCAAGAGAAACAGCGATTGGCCGCTTCTTGACAAACATTTGCGAACCGTATTTAGAACCATTCCGTAAAATTATTCCGCCAATTGGCATGATTGACATCTCGCCAATTGTGGCATTGCTT…
NZ_CP039020.1	1446873	1447379	8	506	Parent=gene-EQK04_RS07330:Name=WP_017367203.1	CGCATTCAGCACGATCAAGCAAAGCGAATCATCGACTTCTTAAGCGGAACGGTTTATGCAATCGGTGGAGACATTCAGCGTATTGGCTCGAATATATTCCTCTGCACTCCTGATAATGTGGATGTATCTGGCACAATATCAGAGCTATTGACAGAGGAAGAACCTCAGAGGTGGTAAACCAAAGTGATTCTATATTACATTTTTCAGTTTCTACAGACTGTATTAACGATTTACTCATTCGCGATCATTATTTACATCTTTATGTCATGGGTACCATCTGCAAGAGAAACAGCGATTGGCCGCTTCTTGACAAACATTTGCGAACCGTATTTAGAACCATTCCGTAAAATTATTCCGCCAATTGGCATGATTGACATCTCGCCAATTGTGGCATTGCTT…
NZ_CP039020.1	1511690	1511789	7	99	Parent=gene-EQK04_RS07650:Name=WP_008344834.1	CGTATCCAGATCTTTGAAGGTGTTGTAATTAAGCGTCGTGGTGGTGGAATCAGCGAAACTTTCACAGTTCGTAAGATCTCTTACGGTGTAGGCGTTGAG
NZ_CP039020.1	1633116	1633413	27	297	Parent=gene-EQK04_RS08200:Name=WP_017367279.1	TATGTACCTGCAGCAGGAAGTACTTTATGAGAAAGTTGTAATGTATATTGGGAACTTCCGAATAAATCGAAACGAGCTGGAATGCGGACAGTTTTTCCATTGTTCAAAATGTAACTGTCTTTTAAAGCTTTTCCATTGATAATATCCTTTGTTGTGGCTTGAAAACCTGCTGGTAAAGTAAATTCAACTGCACCAATACTAAGAACAGAATTTGGACGGTAAGTCAGGTCAATGTCAGAAAAAGACCATTCTTGTTTACTTGCTCCTGTGATTTTTGCATAAAGGGCAGCTGGCCTT
NZ_CP039020.1	1749186	1749494	9	308	Parent=gene-EQK04_RS08835:Name=WP_017367356.1	ACGTATTCTGCGACTGGCTGAGAGCCGACAAACGAAATGGCTTTTACCTTTTCATGTTCAAGCAGACCGTTTACTACATCGTGAGCGCCATTGACAATGTTGAGTACACCTTTTGGAAGTCCCGCTTCTTCAAATAGTTCTGCTAACCGTGCAGCAAGGATTGGCGTCCGTTCTGAAGGTTTTAAAACAAATGTATTTCCGCAAGCGATGGCAAGCGGGAACATCCAGCATGGGACCATCATCGGAAAGTTAAACGGAGTAATGCCGCCGATGACGCCAATTGGGTAGCGGTACATGCCAGACTCTAG
NZ_CP039020.1	1932210	1932480	9	270	Parent=gene-EQK04_RS09695:Name=WP_173962606.1	ACACTTGTTCAATTTTTGGTTGAATCTCTTCTCTATACTCGTCCTCAATGACAGGTGTGATTTTACGACCAAATTTGAGAAAGGATTGGTTTTCTGCACTTGATAGAACCTCTTGCTTATATTGCTCAAAGGGGTCTACCCGCTCTTTGTTGTCTTCTTGCGATAATTCCCAGCTGCGCGTATCATCTGATGTATCATAAACTGCTGTATAAGGTGCTTTATCAGATGAAGAAAGTTCAGATGGCTTGTCTGTCATCAAAGCCGATGGAG
NZ_CP039020.1	1963463	1963623	6	160	Parent=rna-EQK04_RS09855:gbkey=RNase P	TCATCATGTTTATGATAACGGATATAACGTTCTGTAAGCCATGTTTTGTTCCATCGTACTACAAACGGCAAAAGCCTCGTACTCAGGTGGTAATCATCTATCTACAGAATTCTCTGTCCTTCTCTCCGTTTGGTTCCTTTGAGAAAGTTCCCCTACCAAG
NZ_CP039020.1	2088324	2088652	8	328	Parent=gene-EQK04_RS10575:Name=WP_008343838.1	TCCAAGCTCATTATAATAATGTGCCGCATCAAGTGCCAGTTCCTCAATATCTGGGTATAAGCGCTTGTCCTCCAACAAATCTAATGTATCGTCTATGATTTTTATTTCTGCATCAACGTATAATGCTTTTAAAAACTGAAACTTGCAGATGTAAATTTCATCTTCTAAATCACAGGCTTTCATAATACCTTGTTGATAGAGGGTTAACGACTCTTCTATTTGTTTTTGTTTAAACAGGATTTGGGTCAGCATAAATAGTGGGTCTAGAGAGCGATTCAGATGGGTTAAATTCTCCTTTTCAAACACTTCAAGAGAGTCTTTGAGATAG
NZ_CP039020.1	2088324	2088653	11	329	Parent=gene-EQK04_RS10575:Name=WP_008343838.1	TCCAAGCTCATTATAATAATGTGCCGCATCAAGTGCCAGTTCCTCAATATCTGGGTATAAGCGCTTGTCCTCCAACAAATCTAATGTATCGTCTATGATTTTTATTTCTGCATCAACGTATAATGCTTTTAAAAACTGAAACTTGCAGATGTAAATTTCATCTTCTAAATCACAGGCTTTCATAATACCTTGTTGATAGAGGGTTAACGACTCTTCTATTTGTTTTTGTTTAAACAGGATTTGGGTCAGCATAAATAGTGGGTCTAGAGAGCGATTCAGATGGGTTAAATTCTCCTTTTCAAACACTTCAAGAGAGTCTTTGAGATAGC
NZ_CP039020.1	2088575	2088722	8	147	Parent=gene-EQK04_RS10575:Name=WP_008343838.1	TAAATAGTGGGTCTAGAGAGCGATTCAGATGGGTTAAATTCTCCTTTTCAAACACTTCAAGAGAGTCTTTGAGATAGCGACTTGCTGCAGCAAGATCGTTCATTTGGTAATAGCAGTTACCTAAGTTGAAAAGGGCCGAACCTATGA
NZ_CP039020.1	2089061	2089160	18	99	Parent=gene-EQK04_RS10575:Name=WP_008343838.1	TAAAAAAATGAACATAGTATTCAAGCATATCCGTTAATTTGGTCTGCGAATGTTCAATTGTTTCTAGAAGCTTCTTAATCTCCTCATCATTCGAGGCTT
NZ_CP039020.1	2141519	2141827	6	308	Parent=gene-EQK04_RS10855:Name=WP_007501155.1	CTCATCTGCAACGTTAATCACACCGCCTGCATTGATCACATAATCCGGTGCGTACACAATGCCCATTTCATGAATAAGATCTCCATGATGAGTTTCTCTCAGCTGGTTATTCGCTGCACCTGCGATGACCTTTGCCTTTAATTTAGGAATCGTCACATCGTTAATGGTTGCACCGAGTGCACATGGTGCGTAAATATCACATTCTTGATCATAAATATCATCAGGGTCTACCGCTTTTGCACCGAAGTCTTCTACAGCTCGCTGAACTGAGTCTTTGTTGATATCAGTGACGATGAGCTGTGCGCCTT
NZ_CP039020.1	2173116	2173198	7	82	Parent=gene-EQK04_RS11025:Name=WP_008342206.1	GCAGCCTAAACCAAAAACGAAAAGCCAGATGAAAAACCGGGTCACTCATTTGCGAAGCGTGCCGACTGACCACAAGTCGAAG
NZ_CP039020.1	2406176	2406275	9	99	Parent=gene-EQK04_RS12345:Name=WP_003216781.1	GTTGATTTTTTCGATAACAACTTTAGTGTAAGGTTGACGATGACCTTGTTTCTTGTGGTTGTTTTTCTTCGGTTTGTACTTGAACACAGTAATTTTCTT
NZ_CP039020.1	2446752	2446848	8	96	Parent=gene-EQK04_RS12530:Name=WP_007501581.1	TGTTAATGTTTCAAAACCTGCTTTTACTAATGAAGTAAGACCTCCACAAAGAACTGCCTGCTCACCGAATAGATCCGTTTCTGTTTCTTCTTTAAA
NZ_CP039020.1	2571460	2571714	7	254	Parent=gene-EQK04_RS13205:Name=WP_017367831.1	GCTTGACCCGTTGTATGTATGATATTCCCCTTCACGTCCACAATCGACGCATTCATATCGAGATGCTGCTTTGCTTGATTGAGAATCTTCTTGTTTTGCTCCGCGTTCAAATCTTCAACATTCATTGAAGAAAGGAGAAAACTCGATTCCTTTTCCATTCGTTCGGTTAATTTTGTTTCATAGAAAATATGAAACATATGATCCAAGAAAAGACCAAGCGCAACAAACACAATAAACAGGAGAAAAATGAGCCC
NZ_CP039020.1	2645115	2645199	14	84	Parent=gene-EQK04_RS13560:Name=WP_007501805.1	GATTGGACATGTCAAACTGTGCTTAAAAAAGACAAAGGTTCCGTCTTGATTCGTTAGTTGATCAAACTGTTCTTCTGTTTCTAT
NZ_CP039020.1	2645321	2645450	8	129	Parent=gene-EQK04_RS13565:Name=WP_007501807.1	CTCTTACTTTTGCTTCATCTGCTACATCTGAAGCTTCATTTGCAATATTTGCTGCAGCATCTTCTGCTTCGCTTTTTACTTGTTTAGCTTTTCCAGCTGTACGATCTTTTATGTCTTTTACTTTGTCTA
NZ_CP039020.1	3011770	3012323	17	553	Parent=gene-EQK04_RS15585:Name=WP_007500236.1	GTCGTCTGGTGCTTCCATTGTGCTGGTCGCGACCATATTATTCGGCAGTGCCTTTATCTTTTCACCGAAACAAGGGATATTGTGGAGATCCTTAAAATCGAAGCGAAAACGAACACAGTTAAAAAAGGAAGCGTCTATGTAAAAGGAGGACATATATGAAGAAGGTATTAGCAATCCGTTTGGTCGCAGTATGTATTGCCCTTTTGGTCATCGCAGGCTGTTCTACTCAGCAAAAAAGTTCCGGAAAAGATGACGGTACATTAAAAGTTGTCACGACCTACTCCATTCTTTATGACATTGTGAAGGAAGTAGGCGGACAGCATGTCTCTATTCACAGCATTGTTCCCATTGGTACAGACCCACATGAATTTGACCCACTGCCAAAGGATGTTCAGTATA…
NZ_CP039020.1	3011770	3012323	17	553	Parent=gene-EQK04_RS15590:Name=WP_017368055.1	GTCGTCTGGTGCTTCCATTGTGCTGGTCGCGACCATATTATTCGGCAGTGCCTTTATCTTTTCACCGAAACAAGGGATATTGTGGAGATCCTTAAAATCGAAGCGAAAACGAACACAGTTAAAAAAGGAAGCGTCTATGTAAAAGGAGGACATATATGAAGAAGGTATTAGCAATCCGTTTGGTCGCAGTATGTATTGCCCTTTTGGTCATCGCAGGCTGTTCTACTCAGCAAAAAAGTTCCGGAAAAGATGACGGTACATTAAAAGTTGTCACGACCTACTCCATTCTTTATGACATTGTGAAGGAAGTAGGCGGACAGCATGTCTCTATTCACAGCATTGTTCCCATTGGTACAGACCCACATGAATTTGACCCACTGCCAAAGGATGTTCAGTATA…
NZ_CP039020.1	3028130	3028245	10	115	Parent=rna-EQK04_RS15670:gbkey=tmRNA	ACTTTTTTAAAATCATATGGAGACGGTGGGAGTCGAACCCACGTCCAGAGACATCGATTACTTAAGCGTCTACGAGCGTAGTCAACATATTTACGTGTTCACTCATCCTCATGCC
NZ_CP039020.1	3028130	3028261	15	131	Parent=rna-EQK04_RS15670:gbkey=tmRNA	ACTTTTTTAAAATCATATGGAGACGGTGGGAGTCGAACCCACGTCCAGAGACATCGATTACTTAAGCGTCTACGAGCGTAGTCAACATATTTACGTGTTCACTCATCCTCATGCCTGCTGACGGGCGCTTG
NZ_CP039020.1	3028130	3028274	15	144	Parent=rna-EQK04_RS15670:gbkey=tmRNA	ACTTTTTTAAAATCATATGGAGACGGTGGGAGTCGAACCCACGTCCAGAGACATCGATTACTTAAGCGTCTACGAGCGTAGTCAACATATTTACGTGTTCACTCATCCTCATGCCTGCTGACGGGCGCTTGGAGAGCTAGTCTG
NZ_CP039020.1	3028130	3028313	6	183	Parent=rna-EQK04_RS15670:gbkey=tmRNA	ACTTTTTTAAAATCATATGGAGACGGTGGGAGTCGAACCCACGTCCAGAGACATCGATTACTTAAGCGTCTACGAGCGTAGTCAACATATTTACGTGTTCACTCATCCTCATGCCTGCTGACGGGCGCTTGGAGAGCTAGTCTGATGGATCTCTTCTTACGTCCTCAGACGAAAACGTAAGCG
NZ_CP039020.1	3028130	3028398	10	268	Parent=rna-EQK04_RS15670:gbkey=tmRNA	ACTTTTTTAAAATCATATGGAGACGGTGGGAGTCGAACCCACGTCCAGAGACATCGATTACTTAAGCGTCTACGAGCGTAGTCAACATATTTACGTGTTCACTCATCCTCATGCCTGCTGACGGGCGCTTGGAGAGCTAGTCTGATGGATCTCTTCTTACGTCCTCAGACGAAAACGTAAGCGTAGCCTACTTCATTGGGCTCCTCACAGACACATAGGCGATGTCAGGAAGAGCTCGCTGCGCTTATTAGGCAGCTAGTGCTAAGTT
NZ_CP039020.1	3028130	3028418	6	288	Parent=rna-EQK04_RS15670:gbkey=tmRNA	ACTTTTTTAAAATCATATGGAGACGGTGGGAGTCGAACCCACGTCCAGAGACATCGATTACTTAAGCGTCTACGAGCGTAGTCAACATATTTACGTGTTCACTCATCCTCATGCCTGCTGACGGGCGCTTGGAGAGCTAGTCTGATGGATCTCTTCTTACGTCCTCAGACGAAAACGTAAGCGTAGCCTACTTCATTGGGCTCCTCACAGACACATAGGCGATGTCAGGAAGAGCTCGCTGCGCTTATTAGGCAGCTAGTGCTAAGTTTTGGTTAAAACTTTTAGTTT
NZ_CP039020.1	3028137	3028249	23	112	Parent=rna-EQK04_RS15670:gbkey=tmRNA	TAAAATCATATGGAGACGGTGGGAGTCGAACCCACGTCCAGAGACATCGATTACTTAAGCGTCTACGAGCGTAGTCAACATATTTACGTGTTCACTCATCCTCATGCCTGCT
NZ_CP039020.1	3028131	3028516	13	388	Parent=rna-EQK04_RS15670:gbkey=tmRNA	CTTTTTTAAAATCATATGGAGACGGTGGGAGTCGAACCCACGTCCAGAGACATCGATTACTTAAGCGTCTACGAGCGTAGTCAACATATTTACGTGTTCACTCATCCTCATGCCTGCTGACGGGCGCTTGGAGAGCTAGTCTGATGGATCTCTTCTTACGTCCTCAGACGAAAACGTAAGCGTAGCCTACTTCATTGGGCTCCTCACAGACACATAGGCGATGTCAGGAAGAGCTCGCTGCGCTTATTAGGCAGCTAGTGCTAAGTTTTGGTTAAAACTTTTAGTTTTGCCAGTTACATTTAGGTGCGTGTTAACGAGATCGCCTCTCGGCTCGCAGCCTAAGCTCGAACCATCCCTGTCGAATCCGTAACGTCCCCTTGTAAAA
NZ_CP039020.1	3028186	3028402	6	216	Parent=rna-EQK04_RS15670:gbkey=tmRNA	ATTACTTAAGCGTCTACGAGCGTAGTCAACATATTTACGTGTTCACTCATCCTCATGCCTGCTGACGGGCGCTTGGAGAGCTAGTCTGATGGATCTCTTCTTACGTCCTCAGACGAAAACGTAAGCGTAGCCTACTTCATTGGGCTCCTCACAGACACATAGGCGATGTCAGGAAGAGCTCGCTGCGCTTATTAGGCAGCTAGTGCTAAGTTTTGG
NZ_CP039020.1	3028187	3028292	10	105	Parent=rna-EQK04_RS15670:gbkey=tmRNA	TTACTTAAGCGTCTACGAGCGTAGTCAACATATTTACGTGTTCACTCATCCTCATGCCTGCTGACGGGCGCTTGGAGAGCTAGTCTGATGGATCTCTTCTTACGT
NZ_CP039020.1	3028243	3028432	6	189	Parent=rna-EQK04_RS15670:gbkey=tmRNA	CCTGCTGACGGGCGCTTGGAGAGCTAGTCTGATGGATCTCTTCTTACGTCCTCAGACGAAAACGTAAGCGTAGCCTACTTCATTGGGCTCCTCACAGACACATAGGCGATGTCAGGAAGAGCTCGCTGCGCTTATTAGGCAGCTAGTGCTAAGTTTTGGTTAAAACTTTTAGTTTTGCCAGTTACATTT
NZ_CP039020.1	3028244	3028423	8	179	Parent=rna-EQK04_RS15670:gbkey=tmRNA	CTGCTGACGGGCGCTTGGAGAGCTAGTCTGATGGATCTCTTCTTACGTCCTCAGACGAAAACGTAAGCGTAGCCTACTTCATTGGGCTCCTCACAGACACATAGGCGATGTCAGGAAGAGCTCGCTGCGCTTATTAGGCAGCTAGTGCTAAGTTTTGGTTAAAACTTTTAGTTTTGCCA
NZ_CP039020.1	3397873	3398216	6	343	Parent=gene-EQK04_RS17520:Name=WP_017368255.1	GCACTCACACTTGGCGTTTTTGCGGCGGGATCGGAGGAACTGGTGATTTCACCACTGCTGCCTGATTTATCAAACTCCTTTCAGCACTCTCTTGATGTTCTCGCTCTTTCCATCAGCATTTATGGGTTAGCTGTGCTGGTTGGAGCTCCGCTACTCGTTCCTTTAGGGGACCGATATTCAAGAGAGCTTTGTTTGATAATTGGGCTGTCTTTCTTTTTAATTGGAACAGTGATGTGTGCTGCTGCCCCAAATTTGGCCGTGTTTTTTGCAGGCCGTGCTATTTCTGGGCTGGCAACTGGTGTATTTGTGCCAACAGCCTATGCTCTTGTGGGCGACCGGGTTC
NZ_CP039020.1	3436856	3436992	9	136	Parent=gene-EQK04_RS17720:Name=WP_008345491.1	ATTGCATTAGCATCTATTCCACCCATCATGATTATGTGGATTTTCTTCGGCCTTTACATGACAAGTAGTTTATCTCCAGCAGGACATACCTTCATGATCGCATTCTTTGCCATTAACGTGATTCTGGCTCACATTG
NZ_CP039020.1	3436921	3437024	8	103	Parent=gene-EQK04_RS17720:Name=WP_008345491.1	TAGTTTATCTCCAGCAGGACATACCTTCATGATCGCATTCTTTGCCATTAACGTGATTCTGGCTCACATTGCAGCTTTCCTCATCTATGGACTTCCATTCATT
NZ_CP039020.1	3663287	3663415	17	128	.	ACCTACTAATATCATGGATATGTTCAGCACGAGGCTCAGAGACCATTTTTCGAATCATTATTTTTGCTTCTTTTCAGCTGCCGAAGCTCTCTGTGGAAAAATTGATGATTGTACTTTCTCTCGTCATT
NZ_CP039020.1	3749770	3750040	6	270	Parent=rna-EQK04_RS19245:gbkey=SRP RNA	CATTTTGCCGTGCTAAGCGGGGAGGTAGCGGTGCCCTGTACTCGCAATCCGCTCTAGCGAGGCCGAATCCCTTCTCAAGGTTCGTTTACTTCAAGGTCTGCCTTAAATAAGTGGTGTTGACGTCTGGGTCCTGCGCAATGGGAATTCATGAACCATGTCAGGTCCGGAAGGAAGCAGCATTAAGTGAAACCTCTCATGTGCCGCAGGGTTGCCTGGGCCGAGCTAACTGTTTAAGTAACGCTTGGGGTAGCGAATCGACAGAAGGTGCAC
NZ_CP039020.1	3749771	3750036	29	265	Parent=rna-EQK04_RS19245:gbkey=SRP RNA	ATTTTGCCGTGCTAAGCGGGGAGGTAGCGGTGCCCTGTACTCGCAATCCGCTCTAGCGAGGCCGAATCCCTTCTCAAGGTTCGTTTACTTCAAGGTCTGCCTTAAATAAGTGGTGTTGACGTCTGGGTCCTGCGCAATGGGAATTCATGAACCATGTCAGGTCCGGAAGGAAGCAGCATTAAGTGAAACCTCTCATGTGCCGCAGGGTTGCCTGGGCCGAGCTAACTGTTTAAGTAACGCTTGGGGTAGCGAATCGACAGAAGGT
NZ_CP039020.1	3749771	3750039	9	268	Parent=rna-EQK04_RS19245:gbkey=SRP RNA	ATTTTGCCGTGCTAAGCGGGGAGGTAGCGGTGCCCTGTACTCGCAATCCGCTCTAGCGAGGCCGAATCCCTTCTCAAGGTTCGTTTACTTCAAGGTCTGCCTTAAATAAGTGGTGTTGACGTCTGGGTCCTGCGCAATGGGAATTCATGAACCATGTCAGGTCCGGAAGGAAGCAGCATTAAGTGAAACCTCTCATGTGCCGCAGGGTTGCCTGGGCCGAGCTAACTGTTTAAGTAACGCTTGGGGTAGCGAATCGACAGAAGGTGCA
NZ_CP039020.1	3749771	3750041	1038	270	Parent=rna-EQK04_RS19245:gbkey=SRP RNA	ATTTTGCCGTGCTAAGCGGGGAGGTAGCGGTGCCCTGTACTCGCAATCCGCTCTAGCGAGGCCGAATCCCTTCTCAAGGTTCGTTTACTTCAAGGTCTGCCTTAAATAAGTGGTGTTGACGTCTGGGTCCTGCGCAATGGGAATTCATGAACCATGTCAGGTCCGGAAGGAAGCAGCATTAAGTGAAACCTCTCATGTGCCGCAGGGTTGCCTGGGCCGAGCTAACTGTTTAAGTAACGCTTGGGGTAGCGAATCGACAGAAGGTGCACG
NZ_CP039020.1	3749771	3750042	308	271	Parent=rna-EQK04_RS19245:gbkey=SRP RNA	ATTTTGCCGTGCTAAGCGGGGAGGTAGCGGTGCCCTGTACTCGCAATCCGCTCTAGCGAGGCCGAATCCCTTCTCAAGGTTCGTTTACTTCAAGGTCTGCCTTAAATAAGTGGTGTTGACGTCTGGGTCCTGCGCAATGGGAATTCATGAACCATGTCAGGTCCGGAAGGAAGCAGCATTAAGTGAAACCTCTCATGTGCCGCAGGGTTGCCTGGGCCGAGCTAACTGTTTAAGTAACGCTTGGGGTAGCGAATCGACAGAAGGTGCACGG
NZ_CP039020.1	3749771	3750046	13	275	Parent=rna-EQK04_RS19245:gbkey=SRP RNA	ATTTTGCCGTGCTAAGCGGGGAGGTAGCGGTGCCCTGTACTCGCAATCCGCTCTAGCGAGGCCGAATCCCTTCTCAAGGTTCGTTTACTTCAAGGTCTGCCTTAAATAAGTGGTGTTGACGTCTGGGTCCTGCGCAATGGGAATTCATGAACCATGTCAGGTCCGGAAGGAAGCAGCATTAAGTGAAACCTCTCATGTGCCGCAGGGTTGCCTGGGCCGAGCTAACTGTTTAAGTAACGCTTGGGGTAGCGAATCGACAGAAGGTGCACGGTAAA
NZ_CP039020.1	3749772	3749914	8	142	Parent=rna-EQK04_RS19245:gbkey=SRP RNA	TTTTGCCGTGCTAAGCGGGGAGGTAGCGGTGCCCTGTACTCGCAATCCGCTCTAGCGAGGCCGAATCCCTTCTCAAGGTTCGTTTACTTCAAGGTCTGCCTTAAATAAGTGGTGTTGACGTCTGGGTCCTGCGCAATGGGAA
NZ_CP039020.1	3749772	3750041	330	269	Parent=rna-EQK04_RS19245:gbkey=SRP RNA	TTTTGCCGTGCTAAGCGGGGAGGTAGCGGTGCCCTGTACTCGCAATCCGCTCTAGCGAGGCCGAATCCCTTCTCAAGGTTCGTTTACTTCAAGGTCTGCCTTAAATAAGTGGTGTTGACGTCTGGGTCCTGCGCAATGGGAATTCATGAACCATGTCAGGTCCGGAAGGAAGCAGCATTAAGTGAAACCTCTCATGTGCCGCAGGGTTGCCTGGGCCGAGCTAACTGTTTAAGTAACGCTTGGGGTAGCGAATCGACAGAAGGTGCACG
NZ_CP039020.1	3749792	3750014	26	222	Parent=rna-EQK04_RS19245:gbkey=SRP RNA	AGGTAGCGGTGCCCTGTACTCGCAATCCGCTCTAGCGAGGCCGAATCCCTTCTCAAGGTTCGTTTACTTCAAGGTCTGCCTTAAATAAGTGGTGTTGACGTCTGGGTCCTGCGCAATGGGAATTCATGAACCATGTCAGGTCCGGAAGGAAGCAGCATTAAGTGAAACCTCTCATGTGCCGCAGGGTTGCCTGGGCCGAGCTAACTGTTTAAGTAACGCTTG
NZ_CP039020.1	3749906	3750041	6	135	Parent=rna-EQK04_RS19245:gbkey=SRP RNA	AATGGGAATTCATGAACCATGTCAGGTCCGGAAGGAAGCAGCATTAAGTGAAACCTCTCATGTGCCGCAGGGTTGCCTGGGCCGAGCTAACTGTTTAAGTAACGCTTGGGGTAGCGAATCGACAGAAGGTGCACG
NZ_CP039020.1	3749938	3750032	61	94	Parent=rna-EQK04_RS19245:gbkey=SRP RNA	AGGAAGCAGCATTAAGTGAAACCTCTCATGTGCCGCAGGGTTGCCTGGGCCGAGCTAACTGTTTAAGTAACGCTTGGGGTAGCGAATCGACAGA

## Sheet: BA06_48h
Ref.genome	Start	End	Reads	Size	Location	Sequence
NZ_CP039020.1	107571	107686	7	115	Parent=gene-EQK04_RS00590:Name=WP_003217241.1	GGTCAAAAGGTAAATCCAGTAGGTCTTCGTATTGGCGTCATTCGTGATTGGGAATCTAAATGGTTCGCAGGAAAAGATTACGCTGACTTCTTACATGAAGACTTGAAAATCCGTG
NZ_CP039020.1	233003	233268	32	265	unknown-RNA1	CTTTTTGTTAGCAAACCTGCTGGGCGGCAACCGAAAGAGTCGATAAACAAACACTCATGAGCCGTTTCTCCCAGATTCGATCGAGCATTGAGCTTTTCATCTTGAACTTTGATGGATAAGAACTTTGAATACTTGAGCTTTCAGCTTTGAACGTTCAGCTTTGAGCTTTTATCATGGATCATCCTAAGATGATCATCAGATGAGGAGGGAATGACCTTTCCCTCGGAGGTGTTTAGTCCTATCGATTTTCGGCTCACTAACAAAA
NZ_CP039020.1	233004	233267	7	263	unknown-RNA1	TTTTTGTTAGCAAACCTGCTGGGCGGCAACCGAAAGAGTCGATAAACAAACACTCATGAGCCGTTTCTCCCAGATTCGATCGAGCATTGAGCTTTTCATCTTGAACTTTGATGGATAAGAACTTTGAATACTTGAGCTTTCAGCTTTGAACGTTCAGCTTTGAGCTTTTATCATGGATCATCCTAAGATGATCATCAGATGAGGAGGGAATGACCTTTCCCTCGGAGGTGTTTAGTCCTATCGATTTTCGGCTCACTAACAAA
NZ_CP039020.1	519170	519263	14	93	Parent=gene-EQK04_RS02545:Name=WP_003214229.1	GTACAGTAAAATGGTTTAACGCAGAAAAAGGTTTTGGATTTATCGAACGTGAAGAAGGCGACGATGTATTCGTACATTTCTCAGCTATCCAAG
NZ_CP039020.1	813855	813966	17	111	Parent=gene-EQK04_RS03995:Name=WP_008341997.1	GTCATTCGGATCTGCAAGTTCTTTGGAAAATTCAACATATTCGCCATCCGTCTCTTGTGCCGCAAGCTGGTGGTTGGATTTTTTGTGTTGGTCTTTTTTCAAAGCTTTTCC
NZ_CP039020.1	829150	829291	7	141	Parent=gene-EQK04_RS04100:gbkey=CDS	GATAAACAACAAAACAAAACAAACGCACAACAAGTGAAAAAACAAAACCAAGCTGCTGCACAAGGCGGTCAATATGGCACTGAATTTGCTAGCGAGACTGACGCACAGCACGTAAAAAAATACAACCAAAAAGCTGAGCAA
NZ_CP039020.1	829152	829291	28	139	Parent=gene-EQK04_RS04100:gbkey=CDS	TAAACAACAAAACAAAACAAACGCACAACAAGTGAAAAAACAAAACCAAGCTGCTGCACAAGGCGGTCAATATGGCACTGAATTTGCTAGCGAGACTGACGCACAGCACGTAAAAAAATACAACCAAAAAGCTGAGCAA
NZ_CP039020.1	829152	829292	10	140	Parent=gene-EQK04_RS04100:gbkey=CDS	TAAACAACAAAACAAAACAAACGCACAACAAGTGAAAAAACAAAACCAAGCTGCTGCACAAGGCGGTCAATATGGCACTGAATTTGCTAGCGAGACTGACGCACAGCACGTAAAAAAATACAACCAAAAAGCTGAGCAAA
NZ_CP039020.1	829152	829293	68	141	Parent=gene-EQK04_RS04100:gbkey=CDS	TAAACAACAAAACAAAACAAACGCACAACAAGTGAAAAAACAAAACCAAGCTGCTGCACAAGGCGGTCAATATGGCACTGAATTTGCTAGCGAGACTGACGCACAGCACGTAAAAAAATACAACCAAAAAGCTGAGCAAAA
NZ_CP039020.1	829158	829287	11	129	Parent=gene-EQK04_RS04100:gbkey=CDS	ACAAAACAAAACAAACGCACAACAAGTGAAAAAACAAAACCAAGCTGCTGCACAAGGCGGTCAATATGGCACTGAATTTGCTAGCGAGACTGACGCACAGCACGTAAAAAAATACAACCAAAAAGCTGA
NZ_CP039020.1	829166	829307	81	141	Parent=gene-EQK04_RS04100:gbkey=CDS	AAACAAACGCACAACAAGTGAAAAAACAAAACCAAGCTGCTGCACAAGGCGGTCAATATGGCACTGAATTTGCTAGCGAGACTGACGCACAGCACGTAAAAAAATACAACCAAAAAGCTGAGCAAAACAAACAACAAAACA
NZ_CP039020.1	829234	829320	6	86	Parent=gene-EQK04_RS04100:gbkey=CDS	TTTGCTAGCGAGACTGACGCACAGCACGTAAAAAAATACAACCAAAAAGCTGAGCAAAACAAACAACAAAACAGCTAATCACTGAA
NZ_CP039020.1	946312	946512	9	200	DucS	TGAAAGTGCTTTCAAAAAGCGCTATCGTGATGAATTGGGTGCGTTCCACTTTGGATTTACGGCGATGAGCCAAATGAGAGAGAAGCGCTTCTGGGAGAAAAGCAAAGCATAAGGGGATATGATATAAGCAATGCTTTGGTGTGTGAAAGATGAGGGGATCATGGGGAGCTTCATCACGCCATTGTTACGCATCCAAACCA
NZ_CP039020.1	946312	946513	17	201	DucS	TGAAAGTGCTTTCAAAAAGCGCTATCGTGATGAATTGGGTGCGTTCCACTTTGGATTTACGGCGATGAGCCAAATGAGAGAGAAGCGCTTCTGGGAGAAAAGCAAAGCATAAGGGGATATGATATAAGCAATGCTTTGGTGTGTGAAAGATGAGGGGATCATGGGGAGCTTCATCACGCCATTGTTACGCATCCAAACCAT
NZ_CP039020.1	946313	946513	373	200	DucS	GAAAGTGCTTTCAAAAAGCGCTATCGTGATGAATTGGGTGCGTTCCACTTTGGATTTACGGCGATGAGCCAAATGAGAGAGAAGCGCTTCTGGGAGAAAAGCAAAGCATAAGGGGATATGATATAAGCAATGCTTTGGTGTGTGAAAGATGAGGGGATCATGGGGAGCTTCATCACGCCATTGTTACGCATCCAAACCAT
NZ_CP039020.1	946333	946513	7	180	DucS	CTATCGTGATGAATTGGGTGCGTTCCACTTTGGATTTACGGCGATGAGCCAAATGAGAGAGAAGCGCTTCTGGGAGAAAAGCAAAGCATAAGGGGATATGATATAAGCAATGCTTTGGTGTGTGAAAGATGAGGGGATCATGGGGAGCTTCATCACGCCATTGTTACGCATCCAAACCAT
NZ_CP039020.1	946339	946513	10	174	DucS	TGATGAATTGGGTGCGTTCCACTTTGGATTTACGGCGATGAGCCAAATGAGAGAGAAGCGCTTCTGGGAGAAAAGCAAAGCATAAGGGGATATGATATAAGCAATGCTTTGGTGTGTGAAAGATGAGGGGATCATGGGGAGCTTCATCACGCCATTGTTACGCATCCAAACCAT
NZ_CP039020.1	946340	946513	12	173	DucS	GATGAATTGGGTGCGTTCCACTTTGGATTTACGGCGATGAGCCAAATGAGAGAGAAGCGCTTCTGGGAGAAAAGCAAAGCATAAGGGGATATGATATAAGCAATGCTTTGGTGTGTGAAAGATGAGGGGATCATGGGGAGCTTCATCACGCCATTGTTACGCATCCAAACCAT
NZ_CP039020.1	989429	989615	12	186	Parent=gene-EQK04_RS04960:Name=WP_026050071.1	TTGGCAACAGCAATCGTAGAGTCGTATTTTGCAGGATAGCCTACGGTGCTGGTAGAGCCAGTGGAACCTGAATTCCCTGCTGCGGCAACGACAACTACTCCGCGATTATTCGCTGTGTCTACAGCATTTTTAAGCGCTGTGGAGCCGTTTGGTCCGCCTAAGCTCATATTGATGACATCCATGTTA
NZ_CP039020.1	989808	989949	18	141	Parent=gene-EQK04_RS04960:Name=WP_026050071.1	AAGGGACGAAGCTAGCACCGCCTGCAACATTTAAGTCAGGGTGTGCGGCGTGGATTCCAGTATCAAGGACAGCTACTTTGACGTTAGCACCTTTATAACCTTGAGCGTGTACGGCTGGAGCTTTGATTTGAGGGATACCAT
NZ_CP039020.1	1094320	1094623	6	303	Parent=gene-EQK04_RS05460:Name=WP_017367012.1	GAAGATCGTGAAAGGACTCTGCGAGACGTTCTCCTTTTCCCAGGAAATAAAGCCGTCCTTCCGTCAGGGCGAAGTTTTAATAAAGTTGGAATAATTTCTCTATCCCTTGCCCATACTGTGGACAACAGTTTTTAAAAAGTGAGGGATTGGTTATGTTATTTCTTCATGACGTATGGGTGAATTGGTTTGAAGGGGAAGAGAATGGCTATAATGTGTGTCATTTTCATGAGTGGCGCAAGGAGGACAGCGTGGAGCTGTTAGATCAAGTACCTTTACTCAAGGTGCAGAGTCCTTTGTTTGATT
NZ_CP039020.1	1128917	1129014	6	97	Parent=gene-EQK04_RS05645:Name=WP_008348431.1	GCAATAGAGATGTCCGCATCGATTGTAGAGACTGTAACGTTTCTAGAGTTTTCGATGACAAGTTTCTGGCGATTTGTTTGTTTGTGGCTAGCTGCTT
NZ_CP039020.1	1129262	1129344	11	82	Parent=gene-EQK04_RS05645:Name=WP_008348431.1	TTTCTTTCGTAGTTATGGTGGTAATCGCCGTGGTGTGTACAGTTACGATCTAGAGCGACCCAAGAGTATGGTTTAGAATCCA
NZ_CP039020.1	1266378	1266819	17	441	Parent=gene-EQK04_RS06405:Name=WP_008346101.1	GTCGGATCATTTAGAGCGTAGACAGACGAATTCATAGCGGGAGCTGAGATCATGAATATTTATGTACGGAAAGAACAGCTATTAATGTCAATTGATGAAAAGAGAAGACAAATGGTAGAAGCTGCTCAAGTAGAAGGCTATACAGGTGAGACGACAATTAAATATAGTCAAGAACTGGACAACCTGATGAATGAGTATCAGTATCTTCTTTTTCATGAACAACAATCTGTTGCTTCCTTTCATGATCTTGTATCACAAATGAGTCTCCTTTCTGTCAATCGTCCTTCTTATTGACATCAAAAAACCGGTCTTGCCATTAGCAAAACCGGCTGAATGTTTCAGCTATTAGTGTGCAGAAGGGAGCATGATGATCACGGTTGTTCCTTTATTCACTTCGCT…
NZ_CP039020.1	1266378	1266819	17	441	Parent=gene-EQK04_RS06410:Name=WP_008346092.1	GTCGGATCATTTAGAGCGTAGACAGACGAATTCATAGCGGGAGCTGAGATCATGAATATTTATGTACGGAAAGAACAGCTATTAATGTCAATTGATGAAAAGAGAAGACAAATGGTAGAAGCTGCTCAAGTAGAAGGCTATACAGGTGAGACGACAATTAAATATAGTCAAGAACTGGACAACCTGATGAATGAGTATCAGTATCTTCTTTTTCATGAACAACAATCTGTTGCTTCCTTTCATGATCTTGTATCACAAATGAGTCTCCTTTCTGTCAATCGTCCTTCTTATTGACATCAAAAAACCGGTCTTGCCATTAGCAAAACCGGCTGAATGTTTCAGCTATTAGTGTGCAGAAGGGAGCATGATGATCACGGTTGTTCCTTTATTCACTTCGCT…
NZ_CP039020.1	1375204	1375342	6	138	Parent=gene-EQK04_RS06970:Name=WP_017359387.1	GACCAAGTTCAACAGCTTTTTCTGCATCAAAAACTAATTTTCCTTTTTCGTTTTTAGTGATGCTTTCACTGAAAACGATTGTAAGAACAGCTGCGCGATCTAAGAATTTCTCAGCAGTCGCCGCTTCTTCTTCAGTAA
NZ_CP039020.1	1375217	1375355	7	138	Parent=gene-EQK04_RS06970:Name=WP_017359387.1	AGCTTTTTCTGCATCAAAAACTAATTTTCCTTTTTCGTTTTTAGTGATGCTTTCACTGAAAACGATTGTAAGAACAGCTGCGCGATCTAAGAATTTCTCAGCAGTCGCCGCTTCTTCTTCAGTAAGACCGAGCTCAAC
NZ_CP039020.1	1511690	1511789	7	99	Parent=gene-EQK04_RS07650:Name=WP_008344834.1	CGTATCCAGATCTTTGAAGGTGTTGTAATTAAGCGTCGTGGTGGTGGAATCAGCGAAACTTTCACAGTTCGTAAGATCTCTTACGGTGTAGGCGTTGAG
NZ_CP039020.1	1633116	1633413	18	297	Parent=gene-EQK04_RS08200:Name=WP_017367279.1	TATGTACCTGCAGCAGGAAGTACTTTATGAGAAAGTTGTAATGTATATTGGGAACTTCCGAATAAATCGAAACGAGCTGGAATGCGGACAGTTTTTCCATTGTTCAAAATGTAACTGTCTTTTAAAGCTTTTCCATTGATAATATCCTTTGTTGTGGCTTGAAAACCTGCTGGTAAAGTAAATTCAACTGCACCAATACTAAGAACAGAATTTGGACGGTAAGTCAGGTCAATGTCAGAAAAAGACCATTCTTGTTTACTTGCTCCTGTGATTTTTGCATAAAGGGCAGCTGGCCTT
NZ_CP039020.1	1703267	1703353	6	86	Parent=gene-EQK04_RS08570:Name=WP_003212379.1	AAATGGGCATGAAACCGTCCCAAAAGAAAATCAATCAAATGATGAAAGCCATGAACAACCAAGCGAAATAATACGTACGTTATTAT
NZ_CP039020.1	2027323	2027458	6	135	Parent=gene-EQK04_RS10215:Name=WP_008344519.1	CCTTTGTAGTCAGTGAAGTCTTCTACATAGTGTGCCTCAACAAGAGACGCAGGAATAAATCCGCGAACACCAATGTCGACCACTAGACCACCTTTGACAACGTCTTTTACTTCTGCTTCAAATACTTCTTTTGTT
NZ_CP039020.1	2088507	2088588	12	81	Parent=gene-EQK04_RS10575:Name=WP_008343838.1	AATACCTTGTTGATAGAGGGTTAACGACTCTTCTATTTGTTTTTGTTTAAACAGGATTTGGGTCAGCATAAATAGTGGGTC
NZ_CP039020.1	2089061	2089160	10	99	Parent=gene-EQK04_RS10575:Name=WP_008343838.1	TAAAAAAATGAACATAGTATTCAAGCATATCCGTTAATTTGGTCTGCGAATGTTCAATTGTTTCTAGAAGCTTCTTAATCTCCTCATCATTCGAGGCTT
NZ_CP039020.1	2281106	2281224	8	118	Parent=gene-EQK04_RS11650:Name=WP_007501361.1	TTGGTTTCTCTCTTCAACTGTCGAACGTTGCTTAGAATTCATACAGACACTCTCCTTCTTGGATTTGATTTTGAGCCCATAGCAATTTTTGATAATACTGGTTGGATTTCTGGTATTG
NZ_CP039020.1	2406176	2406275	12	99	Parent=gene-EQK04_RS12345:Name=WP_003216781.1	GTTGATTTTTTCGATAACAACTTTAGTGTAAGGTTGACGATGACCTTGTTTCTTGTGGTTGTTTTTCTTCGGTTTGTACTTGAACACAGTAATTTTCTT
NZ_CP039020.1	2450252	2450363	7	111	Parent=gene-EQK04_RS12545:Name=WP_008342856.1	CACTTCGTAGCCTAAGTCTTCTGCTATCTCCATGATGGCATTTCTTGTGATGCCTTCAAGAGCGCCGATATAACCTGGCGGTGTATAGAGCTTACCTTTTTTATAAATAAA
NZ_CP039020.1	2622233	2622410	24	177	Parent=gene-EQK04_RS13450:Name=WP_003216385.1	GATCCGCCACCCATATGTTGTTGAGCGTAAGATACAAGACGCTTAGTGATTTCTCCACCAACTGATCCGTTAGCGCGAGCTGTTGTTTCTGGTCCAAGGTTTACGCCAAATTCTGAAGCGATTTCGTACTTCATTTGGTCGATCGCTTGTGCAGCGCCTGGAACGACTAATTGATTA
NZ_CP039020.1	2622245	2622422	6	177	Parent=gene-EQK04_RS13450:Name=WP_003216385.1	ATATGTTGTTGAGCGTAAGATACAAGACGCTTAGTGATTTCTCCACCAACTGATCCGTTAGCGCGAGCTGTTGTTTCTGGTCCAAGGTTTACGCCAAATTCTGAAGCGATTTCGTACTTCATTTGGTCGATCGCTTGTGCAGCGCCTGGAACGACTAATTGATTAGAACTGCTTTGT
NZ_CP039020.1	2847192	2847322	9	130	Parent=gene-EQK04_RS14760:Name=WP_003213123.1	TTCATATTTGTCGTATTGATCAATGCTTTTGTTAATGTTATGAAGAGAAGCCGTTGTTTCTCTAATTTCGTTTTCAAGTTTCCATAATAGTTGTTTAAGTTCTTCGATTTCATACTTTTCCATCGATTCC
NZ_CP039020.1	2874700	2874831	9	131	Parent=gene-EQK04_RS14885:Name=WP_008346791.1	AAATACTTTATCATTTCGCACGTTATTTTTTCTTAAAGAGAGGATGTTTCTTGTTCATGAGCGTACTGACGAATTTTCCGCTGCTTGCCAGCCTTGCAGCCATCTTTTTTGCACAATTTGTAAAAGTACCG
NZ_CP039020.1	3011770	3012323	7	553	Parent=gene-EQK04_RS15585:Name=WP_007500236.1	GTCGTCTGGTGCTTCCATTGTGCTGGTCGCGACCATATTATTCGGCAGTGCCTTTATCTTTTCACCGAAACAAGGGATATTGTGGAGATCCTTAAAATCGAAGCGAAAACGAACACAGTTAAAAAAGGAAGCGTCTATGTAAAAGGAGGACATATATGAAGAAGGTATTAGCAATCCGTTTGGTCGCAGTATGTATTGCCCTTTTGGTCATCGCAGGCTGTTCTACTCAGCAAAAAAGTTCCGGAAAAGATGACGGTACATTAAAAGTTGTCACGACCTACTCCATTCTTTATGACATTGTGAAGGAAGTAGGCGGACAGCATGTCTCTATTCACAGCATTGTTCCCATTGGTACAGACCCACATGAATTTGACCCACTGCCAAAGGATGTTCAGTATA…
NZ_CP039020.1	3011770	3012323	7	553	Parent=gene-EQK04_RS15590:Name=WP_017368055.1	GTCGTCTGGTGCTTCCATTGTGCTGGTCGCGACCATATTATTCGGCAGTGCCTTTATCTTTTCACCGAAACAAGGGATATTGTGGAGATCCTTAAAATCGAAGCGAAAACGAACACAGTTAAAAAAGGAAGCGTCTATGTAAAAGGAGGACATATATGAAGAAGGTATTAGCAATCCGTTTGGTCGCAGTATGTATTGCCCTTTTGGTCATCGCAGGCTGTTCTACTCAGCAAAAAAGTTCCGGAAAAGATGACGGTACATTAAAAGTTGTCACGACCTACTCCATTCTTTATGACATTGTGAAGGAAGTAGGCGGACAGCATGTCTCTATTCACAGCATTGTTCCCATTGGTACAGACCCACATGAATTTGACCCACTGCCAAAGGATGTTCAGTATA…
NZ_CP039020.1	3028130	3028261	7	131	Parent=rna-EQK04_RS15670:gbkey=tmRNA	ACTTTTTTAAAATCATATGGAGACGGTGGGAGTCGAACCCACGTCCAGAGACATCGATTACTTAAGCGTCTACGAGCGTAGTCAACATATTTACGTGTTCACTCATCCTCATGCCTGCTGACGGGCGCTTG
NZ_CP039020.1	3028131	3028516	15	388	Parent=rna-EQK04_RS15670:gbkey=tmRNA	CTTTTTTAAAATCATATGGAGACGGTGGGAGTCGAACCCACGTCCAGAGACATCGATTACTTAAGCGTCTACGAGCGTAGTCAACATATTTACGTGTTCACTCATCCTCATGCCTGCTGACGGGCGCTTGGAGAGCTAGTCTGATGGATCTCTTCTTACGTCCTCAGACGAAAACGTAAGCGTAGCCTACTTCATTGGGCTCCTCACAGACACATAGGCGATGTCAGGAAGAGCTCGCTGCGCTTATTAGGCAGCTAGTGCTAAGTTTTGGTTAAAACTTTTAGTTTTGCCAGTTACATTTAGGTGCGTGTTAACGAGATCGCCTCTCGGCTCGCAGCCTAAGCTCGAACCATCCCTGTCGAATCCGTAACGTCCCCTTGTAAAA
NZ_CP039020.1	3028130	3028274	9	144	Parent=rna-EQK04_RS15670:gbkey=tmRNA	ACTTTTTTAAAATCATATGGAGACGGTGGGAGTCGAACCCACGTCCAGAGACATCGATTACTTAAGCGTCTACGAGCGTAGTCAACATATTTACGTGTTCACTCATCCTCATGCCTGCTGACGGGCGCTTGGAGAGCTAGTCTG
NZ_CP039020.1	3028130	3028290	6	160	Parent=rna-EQK04_RS15670:gbkey=tmRNA	ACTTTTTTAAAATCATATGGAGACGGTGGGAGTCGAACCCACGTCCAGAGACATCGATTACTTAAGCGTCTACGAGCGTAGTCAACATATTTACGTGTTCACTCATCCTCATGCCTGCTGACGGGCGCTTGGAGAGCTAGTCTGATGGATCTCTTCTTAC
NZ_CP039020.1	3416056	3416167	6	111	Parent=gene-EQK04_RS17615:Name=WP_007497781.1	AAATCAATTTGGGCAAGGTTCGGGTTTCGAAGGTCAAGATTTTCGCCAGCAACAATATGGAGCAAATCCGTATCCTGCGCAGCAGATGGGTTATTCAGTCCCTCCCCAAAC
NZ_CP039020.1	3436856	3436992	7	136	Parent=gene-EQK04_RS17720:Name=WP_008345491.1	ATTGCATTAGCATCTATTCCACCCATCATGATTATGTGGATTTTCTTCGGCCTTTACATGACAAGTAGTTTATCTCCAGCAGGACATACCTTCATGATCGCATTCTTTGCCATTAACGTGATTCTGGCTCACATTG
NZ_CP039020.1	3436921	3437024	8	103	Parent=gene-EQK04_RS17720:Name=WP_008345491.1	TAGTTTATCTCCAGCAGGACATACCTTCATGATCGCATTCTTTGCCATTAACGTGATTCTGGCTCACATTGCAGCTTTCCTCATCTATGGACTTCCATTCATT
NZ_CP039020.1	3436921	3437027	6	106	Parent=gene-EQK04_RS17720:Name=WP_008345491.1	TAGTTTATCTCCAGCAGGACATACCTTCATGATCGCATTCTTTGCCATTAACGTGATTCTGGCTCACATTGCAGCTTTCCTCATCTATGGACTTCCATTCATTCGC
NZ_CP039020.1	3520868	3521025	6	157	Parent=gene-EQK04_RS18155:Name=WP_017368336.1	ACTCGATCGTTTAACCACCCTTAGAAAAAAGAAAAAATGGTCTCTCCAGCATACGGCAGATCGCCTAGGTATCGCCAAAAGCACCTATGCCGGTTACGAATCTGGGTACCGACGACCTTCGCTTGAAGCAGTGAAACTGCTGGCTGATTTGTATGAT
NZ_CP039020.1	3749771	3750036	19	265	Parent=rna-EQK04_RS19245:gbkey=SRP RNA	ATTTTGCCGTGCTAAGCGGGGAGGTAGCGGTGCCCTGTACTCGCAATCCGCTCTAGCGAGGCCGAATCCCTTCTCAAGGTTCGTTTACTTCAAGGTCTGCCTTAAATAAGTGGTGTTGACGTCTGGGTCCTGCGCAATGGGAATTCATGAACCATGTCAGGTCCGGAAGGAAGCAGCATTAAGTGAAACCTCTCATGTGCCGCAGGGTTGCCTGGGCCGAGCTAACTGTTTAAGTAACGCTTGGGGTAGCGAATCGACAGAAGGT
NZ_CP039020.1	3749771	3750039	6	268	Parent=rna-EQK04_RS19245:gbkey=SRP RNA	ATTTTGCCGTGCTAAGCGGGGAGGTAGCGGTGCCCTGTACTCGCAATCCGCTCTAGCGAGGCCGAATCCCTTCTCAAGGTTCGTTTACTTCAAGGTCTGCCTTAAATAAGTGGTGTTGACGTCTGGGTCCTGCGCAATGGGAATTCATGAACCATGTCAGGTCCGGAAGGAAGCAGCATTAAGTGAAACCTCTCATGTGCCGCAGGGTTGCCTGGGCCGAGCTAACTGTTTAAGTAACGCTTGGGGTAGCGAATCGACAGAAGGTGCA
NZ_CP039020.1	3749771	3750041	560	270	Parent=rna-EQK04_RS19245:gbkey=SRP RNA	ATTTTGCCGTGCTAAGCGGGGAGGTAGCGGTGCCCTGTACTCGCAATCCGCTCTAGCGAGGCCGAATCCCTTCTCAAGGTTCGTTTACTTCAAGGTCTGCCTTAAATAAGTGGTGTTGACGTCTGGGTCCTGCGCAATGGGAATTCATGAACCATGTCAGGTCCGGAAGGAAGCAGCATTAAGTGAAACCTCTCATGTGCCGCAGGGTTGCCTGGGCCGAGCTAACTGTTTAAGTAACGCTTGGGGTAGCGAATCGACAGAAGGTGCACG
NZ_CP039020.1	3749771	3750042	171	271	Parent=rna-EQK04_RS19245:gbkey=SRP RNA	ATTTTGCCGTGCTAAGCGGGGAGGTAGCGGTGCCCTGTACTCGCAATCCGCTCTAGCGAGGCCGAATCCCTTCTCAAGGTTCGTTTACTTCAAGGTCTGCCTTAAATAAGTGGTGTTGACGTCTGGGTCCTGCGCAATGGGAATTCATGAACCATGTCAGGTCCGGAAGGAAGCAGCATTAAGTGAAACCTCTCATGTGCCGCAGGGTTGCCTGGGCCGAGCTAACTGTTTAAGTAACGCTTGGGGTAGCGAATCGACAGAAGGTGCACGG
NZ_CP039020.1	3749771	3750046	6	275	Parent=rna-EQK04_RS19245:gbkey=SRP RNA	ATTTTGCCGTGCTAAGCGGGGAGGTAGCGGTGCCCTGTACTCGCAATCCGCTCTAGCGAGGCCGAATCCCTTCTCAAGGTTCGTTTACTTCAAGGTCTGCCTTAAATAAGTGGTGTTGACGTCTGGGTCCTGCGCAATGGGAATTCATGAACCATGTCAGGTCCGGAAGGAAGCAGCATTAAGTGAAACCTCTCATGTGCCGCAGGGTTGCCTGGGCCGAGCTAACTGTTTAAGTAACGCTTGGGGTAGCGAATCGACAGAAGGTGCACGGTAAA
NZ_CP039020.1	3749772	3750041	199	269	Parent=rna-EQK04_RS19245:gbkey=SRP RNA	TTTTGCCGTGCTAAGCGGGGAGGTAGCGGTGCCCTGTACTCGCAATCCGCTCTAGCGAGGCCGAATCCCTTCTCAAGGTTCGTTTACTTCAAGGTCTGCCTTAAATAAGTGGTGTTGACGTCTGGGTCCTGCGCAATGGGAATTCATGAACCATGTCAGGTCCGGAAGGAAGCAGCATTAAGTGAAACCTCTCATGTGCCGCAGGGTTGCCTGGGCCGAGCTAACTGTTTAAGTAACGCTTGGGGTAGCGAATCGACAGAAGGTGCACG
NZ_CP039020.1	3749938	3750032	19	94	Parent=rna-EQK04_RS19245:gbkey=SRP RNA	AGGAAGCAGCATTAAGTGAAACCTCTCATGTGCCGCAGGGTTGCCTGGGCCGAGCTAACTGTTTAAGTAACGCTTGGGGTAGCGAATCGACAGA

## Sheet: BA06_72h
Ref.genome	Start	End	Reads	Size	Location	Sequence
NZ_CP039020.1	107571	107686	6	115	Parent=gene-EQK04_RS00590:Name=WP_003217241.1	GGTCAAAAGGTAAATCCAGTAGGTCTTCGTATTGGCGTCATTCGTGATTGGGAATCTAAATGGTTCGCAGGAAAAGATTACGCTGACTTCTTACATGAAGACTTGAAAATCCGTG
NZ_CP039020.1	114816	114908	7	92	Parent=gene-EQK04_RS00665:Name=WP_007496336.1	TTGGCAAGAATGATTGTGAACAAGGTTTTCTTCTGGACGGATTTCCGCGAACAGTCGCTCAGGCTGAAGCTTTAGAAGACATTCTAAAGGAC
NZ_CP039020.1	233003	233268	6	265	unknown-RNA1	CTTTTTGTTAGCAAACCTGCTGGGCGGCAACCGAAAGAGTCGATAAACAAACACTCATGAGCCGTTTCTCCCAGATTCGATCGAGCATTGAGCTTTTCATCTTGAACTTTGATGGATAAGAACTTTGAATACTTGAGCTTTCAGCTTTGAACGTTCAGCTTTGAGCTTTTATCATGGATCATCCTAAGATGATCATCAGATGAGGAGGGAATGACCTTTCCCTCGGAGGTGTTTAGTCCTATCGATTTTCGGCTCACTAACAAAA
NZ_CP039020.1	693238	693334	6	96	Parent=gene-EQK04_RS03430:Name=WP_017366788.1	AAACGTCTCTTGTGTCGATGGAGGAAGTGAAAAGCGGCGCATTTCTAGAGAGAAGCTTCGACTTGCAGTCCGAATTTATTGATATTCTGAAAGACA
NZ_CP039020.1	813855	813966	15	111	Parent=gene-EQK04_RS03995:Name=WP_008341997.1	GTCATTCGGATCTGCAAGTTCTTTGGAAAATTCAACATATTCGCCATCCGTCTCTTGTGCCGCAAGCTGGTGGTTGGATTTTTTGTGTTGGTCTTTTTTCAAAGCTTTTCC
NZ_CP039020.1	829150	829291	7	141	Parent=gene-EQK04_RS04100:gbkey=CDS	GATAAACAACAAAACAAAACAAACGCACAACAAGTGAAAAAACAAAACCAAGCTGCTGCACAAGGCGGTCAATATGGCACTGAATTTGCTAGCGAGACTGACGCACAGCACGTAAAAAAATACAACCAAAAAGCTGAGCAA
NZ_CP039020.1	829152	829291	34	139	Parent=gene-EQK04_RS04100:gbkey=CDS	TAAACAACAAAACAAAACAAACGCACAACAAGTGAAAAAACAAAACCAAGCTGCTGCACAAGGCGGTCAATATGGCACTGAATTTGCTAGCGAGACTGACGCACAGCACGTAAAAAAATACAACCAAAAAGCTGAGCAA
NZ_CP039020.1	829152	829292	11	140	Parent=gene-EQK04_RS04100:gbkey=CDS	TAAACAACAAAACAAAACAAACGCACAACAAGTGAAAAAACAAAACCAAGCTGCTGCACAAGGCGGTCAATATGGCACTGAATTTGCTAGCGAGACTGACGCACAGCACGTAAAAAAATACAACCAAAAAGCTGAGCAAA
NZ_CP039020.1	829152	829293	76	141	Parent=gene-EQK04_RS04100:gbkey=CDS	TAAACAACAAAACAAAACAAACGCACAACAAGTGAAAAAACAAAACCAAGCTGCTGCACAAGGCGGTCAATATGGCACTGAATTTGCTAGCGAGACTGACGCACAGCACGTAAAAAAATACAACCAAAAAGCTGAGCAAAA
NZ_CP039020.1	829158	829287	9	129	Parent=gene-EQK04_RS04100:gbkey=CDS	ACAAAACAAAACAAACGCACAACAAGTGAAAAAACAAAACCAAGCTGCTGCACAAGGCGGTCAATATGGCACTGAATTTGCTAGCGAGACTGACGCACAGCACGTAAAAAAATACAACCAAAAAGCTGA
NZ_CP039020.1	829166	829307	104	141	Parent=gene-EQK04_RS04100:gbkey=CDS	AAACAAACGCACAACAAGTGAAAAAACAAAACCAAGCTGCTGCACAAGGCGGTCAATATGGCACTGAATTTGCTAGCGAGACTGACGCACAGCACGTAAAAAAATACAACCAAAAAGCTGAGCAAAACAAACAACAAAACA
NZ_CP039020.1	829174	829298	10	124	Parent=gene-EQK04_RS04100:gbkey=CDS	GCACAACAAGTGAAAAAACAAAACCAAGCTGCTGCACAAGGCGGTCAATATGGCACTGAATTTGCTAGCGAGACTGACGCACAGCACGTAAAAAAATACAACCAAAAAGCTGAGCAAAACAAAC
NZ_CP039020.1	829179	829257	11	78	Parent=gene-EQK04_RS04100:gbkey=CDS	ACAAGTGAAAAAACAAAACCAAGCTGCTGCACAAGGCGGTCAATATGGCACTGAATTTGCTAGCGAGACTGACGCACA
NZ_CP039020.1	829234	829320	11	86	Parent=gene-EQK04_RS04100:gbkey=CDS	TTTGCTAGCGAGACTGACGCACAGCACGTAAAAAAATACAACCAAAAAGCTGAGCAAAACAAACAACAAAACAGCTAATCACTGAA
NZ_CP039020.1	946312	946512	14	200	DucS	TGAAAGTGCTTTCAAAAAGCGCTATCGTGATGAATTGGGTGCGTTCCACTTTGGATTTACGGCGATGAGCCAAATGAGAGAGAAGCGCTTCTGGGAGAAAAGCAAAGCATAAGGGGATATGATATAAGCAATGCTTTGGTGTGTGAAAGATGAGGGGATCATGGGGAGCTTCATCACGCCATTGTTACGCATCCAAACCA
NZ_CP039020.1	946312	946513	41	201	DucS	TGAAAGTGCTTTCAAAAAGCGCTATCGTGATGAATTGGGTGCGTTCCACTTTGGATTTACGGCGATGAGCCAAATGAGAGAGAAGCGCTTCTGGGAGAAAAGCAAAGCATAAGGGGATATGATATAAGCAATGCTTTGGTGTGTGAAAGATGAGGGGATCATGGGGAGCTTCATCACGCCATTGTTACGCATCCAAACCAT
NZ_CP039020.1	946313	946513	1316	200	DucS	GAAAGTGCTTTCAAAAAGCGCTATCGTGATGAATTGGGTGCGTTCCACTTTGGATTTACGGCGATGAGCCAAATGAGAGAGAAGCGCTTCTGGGAGAAAAGCAAAGCATAAGGGGATATGATATAAGCAATGCTTTGGTGTGTGAAAGATGAGGGGATCATGGGGAGCTTCATCACGCCATTGTTACGCATCCAAACCAT
NZ_CP039020.1	946331	946513	12	182	DucS	CGCTATCGTGATGAATTGGGTGCGTTCCACTTTGGATTTACGGCGATGAGCCAAATGAGAGAGAAGCGCTTCTGGGAGAAAAGCAAAGCATAAGGGGATATGATATAAGCAATGCTTTGGTGTGTGAAAGATGAGGGGATCATGGGGAGCTTCATCACGCCATTGTTACGCATCCAAACCAT
NZ_CP039020.1	946333	946513	19	180	DucS	CTATCGTGATGAATTGGGTGCGTTCCACTTTGGATTTACGGCGATGAGCCAAATGAGAGAGAAGCGCTTCTGGGAGAAAAGCAAAGCATAAGGGGATATGATATAAGCAATGCTTTGGTGTGTGAAAGATGAGGGGATCATGGGGAGCTTCATCACGCCATTGTTACGCATCCAAACCAT
NZ_CP039020.1	946336	946514	9	178	DucS	TCGTGATGAATTGGGTGCGTTCCACTTTGGATTTACGGCGATGAGCCAAATGAGAGAGAAGCGCTTCTGGGAGAAAAGCAAAGCATAAGGGGATATGATATAAGCAATGCTTTGGTGTGTGAAAGATGAGGGGATCATGGGGAGCTTCATCACGCCATTGTTACGCATCCAAACCATA
NZ_CP039020.1	946339	946513	34	174	DucS	TGATGAATTGGGTGCGTTCCACTTTGGATTTACGGCGATGAGCCAAATGAGAGAGAAGCGCTTCTGGGAGAAAAGCAAAGCATAAGGGGATATGATATAAGCAATGCTTTGGTGTGTGAAAGATGAGGGGATCATGGGGAGCTTCATCACGCCATTGTTACGCATCCAAACCAT
NZ_CP039020.1	946340	946513	32	173	DucS	GATGAATTGGGTGCGTTCCACTTTGGATTTACGGCGATGAGCCAAATGAGAGAGAAGCGCTTCTGGGAGAAAAGCAAAGCATAAGGGGATATGATATAAGCAATGCTTTGGTGTGTGAAAGATGAGGGGATCATGGGGAGCTTCATCACGCCATTGTTACGCATCCAAACCAT
NZ_CP039020.1	946342	946514	9	172	DucS	TGAATTGGGTGCGTTCCACTTTGGATTTACGGCGATGAGCCAAATGAGAGAGAAGCGCTTCTGGGAGAAAAGCAAAGCATAAGGGGATATGATATAAGCAATGCTTTGGTGTGTGAAAGATGAGGGGATCATGGGGAGCTTCATCACGCCATTGTTACGCATCCAAACCATA
NZ_CP039020.1	946345	946514	6	169	DucS	ATTGGGTGCGTTCCACTTTGGATTTACGGCGATGAGCCAAATGAGAGAGAAGCGCTTCTGGGAGAAAAGCAAAGCATAAGGGGATATGATATAAGCAATGCTTTGGTGTGTGAAAGATGAGGGGATCATGGGGAGCTTCATCACGCCATTGTTACGCATCCAAACCATA
NZ_CP039020.1	966131	966208	20	77	.	TCATTTGATATGCCTTTTGAATTCTTTATTTACTGAAATAAAGAATTCATATGCCTGCTATTTCTGCCGTAAACACC
NZ_CP039020.1	966220	966354	17	134	.	TTGGTTCGTCGTATACATATTTGTATAGGACACAAAAATCAAGAATCAGTGAAGCAAAACAGAAGCTAAGGTTTTTAGATGAAAAACCAACTTGTCATGCGGTTATTGCCTTTAACAAACACCTCATTTACGTA
NZ_CP039020.1	966226	966360	6	134	.	CGTCGTATACATATTTGTATAGGACACAAAAATCAAGAATCAGTGAAGCAAAACAGAAGCTAAGGTTTTTAGATGAAAAACCAACTTGTCATGCGGTTATTGCCTTTAACAAACACCTCATTTACGTATTGGTC
NZ_CP039020.1	989429	989615	10	186	Parent=gene-EQK04_RS04960:Name=WP_026050071.1	TTGGCAACAGCAATCGTAGAGTCGTATTTTGCAGGATAGCCTACGGTGCTGGTAGAGCCAGTGGAACCTGAATTCCCTGCTGCGGCAACGACAACTACTCCGCGATTATTCGCTGTGTCTACAGCATTTTTAAGCGCTGTGGAGCCGTTTGGTCCGCCTAAGCTCATATTGATGACATCCATGTTA
NZ_CP039020.1	989808	989949	23	141	Parent=gene-EQK04_RS04960:Name=WP_026050071.1	AAGGGACGAAGCTAGCACCGCCTGCAACATTTAAGTCAGGGTGTGCGGCGTGGATTCCAGTATCAAGGACAGCTACTTTGACGTTAGCACCTTTATAACCTTGAGCGTGTACGGCTGGAGCTTTGATTTGAGGGATACCAT
NZ_CP039020.1	1094320	1094623	7	303	Parent=gene-EQK04_RS05460:Name=WP_017367012.1	GAAGATCGTGAAAGGACTCTGCGAGACGTTCTCCTTTTCCCAGGAAATAAAGCCGTCCTTCCGTCAGGGCGAAGTTTTAATAAAGTTGGAATAATTTCTCTATCCCTTGCCCATACTGTGGACAACAGTTTTTAAAAAGTGAGGGATTGGTTATGTTATTTCTTCATGACGTATGGGTGAATTGGTTTGAAGGGGAAGAGAATGGCTATAATGTGTGTCATTTTCATGAGTGGCGCAAGGAGGACAGCGTGGAGCTGTTAGATCAAGTACCTTTACTCAAGGTGCAGAGTCCTTTGTTTGATT
NZ_CP039020.1	1094322	1094624	6	302	Parent=gene-EQK04_RS05460:Name=WP_017367012.1	AGATCGTGAAAGGACTCTGCGAGACGTTCTCCTTTTCCCAGGAAATAAAGCCGTCCTTCCGTCAGGGCGAAGTTTTAATAAAGTTGGAATAATTTCTCTATCCCTTGCCCATACTGTGGACAACAGTTTTTAAAAAGTGAGGGATTGGTTATGTTATTTCTTCATGACGTATGGGTGAATTGGTTTGAAGGGGAAGAGAATGGCTATAATGTGTGTCATTTTCATGAGTGGCGCAAGGAGGACAGCGTGGAGCTGTTAGATCAAGTACCTTTACTCAAGGTGCAGAGTCCTTTGTTTGATTA
NZ_CP039020.1	1094325	1094624	13	299	Parent=gene-EQK04_RS05460:Name=WP_017367012.1	TCGTGAAAGGACTCTGCGAGACGTTCTCCTTTTCCCAGGAAATAAAGCCGTCCTTCCGTCAGGGCGAAGTTTTAATAAAGTTGGAATAATTTCTCTATCCCTTGCCCATACTGTGGACAACAGTTTTTAAAAAGTGAGGGATTGGTTATGTTATTTCTTCATGACGTATGGGTGAATTGGTTTGAAGGGGAAGAGAATGGCTATAATGTGTGTCATTTTCATGAGTGGCGCAAGGAGGACAGCGTGGAGCTGTTAGATCAAGTACCTTTACTCAAGGTGCAGAGTCCTTTGTTTGATTA
NZ_CP039020.1	1128094	1128230	11	136	Parent=gene-EQK04_RS05640:Name=WP_017367028.1	TGATGCATCTAATGTCAATCAATGCGGAAGCGGCCGCCTTTTGCTGACTGCTCCGCATGATTGGTTGTCATTCGTGAGGAAGGGGATGCTTTGACTCATGACAGGTTAGATGAGCGGGCGATTGGTTTAGCCGTGG
NZ_CP039020.1	1128094	1128233	9	139	Parent=gene-EQK04_RS05640:Name=WP_017367028.1	TGATGCATCTAATGTCAATCAATGCGGAAGCGGCCGCCTTTTGCTGACTGCTCCGCATGATTGGTTGTCATTCGTGAGGAAGGGGATGCTTTGACTCATGACAGGTTAGATGAGCGGGCGATTGGTTTAGCCGTGGTGA
NZ_CP039020.1	1128138	1128253	14	115	Parent=gene-EQK04_RS05640:Name=WP_017367028.1	TGACTGCTCCGCATGATTGGTTGTCATTCGTGAGGAAGGGGATGCTTTGACTCATGACAGGTTAGATGAGCGGGCGATTGGTTTAGCCGTGGTGATGATGCTTTTTATCTTTTGT
NZ_CP039020.1	1128601	1128703	6	102	Parent=gene-EQK04_RS05640:Name=WP_017367028.1	GCAGCTCGTAGGACATTTATCTTCTACAGCTTCCTGCTCTGCTAAAATCTTATCAACCGCATCGCATACACAGTTTTCATCATGTCGGCCATGGTGTTTTCC
NZ_CP039020.1	1128611	1128712	6	101	Parent=gene-EQK04_RS05640:Name=WP_017367028.1	GGACATTTATCTTCTACAGCTTCCTGCTCTGCTAAAATCTTATCAACCGCATCGCATACACAGTTTTCATCATGTCGGCCATGGTGTTTTCCGCAGCTCAT
NZ_CP039020.1	1128917	1129014	6	97	Parent=gene-EQK04_RS05645:Name=WP_008348431.1	GCAATAGAGATGTCCGCATCGATTGTAGAGACTGTAACGTTTCTAGAGTTTTCGATGACAAGTTTCTGGCGATTTGTTTGTTTGTGGCTAGCTGCTT
NZ_CP039020.1	1129006	1129096	7	90	Parent=gene-EQK04_RS05645:Name=WP_008348431.1	AGCTGCTTGCAATAGATCTTGCGTGACGCGGTCAGCTAGGTCACCATCAGCGATTGAGATGTTTGTAATGGTGATGATCGCTGTTTGAAC
NZ_CP039020.1	1129262	1129344	22	82	Parent=gene-EQK04_RS05645:Name=WP_008348431.1	TTTCTTTCGTAGTTATGGTGGTAATCGCCGTGGTGTGTACAGTTACGATCTAGAGCGACCCAAGAGTATGGTTTAGAATCCA
NZ_CP039020.1	1129376	1129538	6	162	Parent=gene-EQK04_RS05650:Name=WP_008348429.1	TGCTGGAATGATTGGTTTTGTCTCGGGCATTTATCCTAGCAGGCAACCCATTTTTATTTAATCGTTATTTTGCTGCGCTTGACGACGCTGCTGGATACGATCTCGAAGTGAATTTCGTTTAGGGCGCACTTGCGGTTCAGGCTCGACCTCTTCTGCATGTTT
NZ_CP039020.1	1129443	1129535	9	92	Parent=gene-EQK04_RS05650:Name=WP_008348429.1	TTTTGCTGCGCTTGACGACGCTGCTGGATACGATCTCGAAGTGAATTTCGTTTAGGGCGCACTTGCGGTTCAGGCTCGACCTCTTCTGCATG
NZ_CP039020.1	1129462	1129567	21	105	Parent=gene-EQK04_RS05650:Name=WP_008348429.1	GCTGCTGGATACGATCTCGAAGTGAATTTCGTTTAGGGCGCACTTGCGGTTCAGGCTCGACCTCTTCTGCATGTTTTGCTGCCTCTGCCTGACGCTTTTTCTCTT
NZ_CP039020.1	1129615	1129826	6	211	Parent=gene-EQK04_RS05650:Name=WP_008348429.1	GCTTCAAAATCATCTTTCTTTGATCTTCTGAAAGGTTTGCTTTCTGATCATCTGTGACATTATTTTTGTTTAAAATATCACTCACAAGAAGGCTTGTTAATGGATCAACATCAGTGTTGATTTGAAACTCCTTTTTTTCGTTCTCTTCAGCCACGATTATTTCACCTCTTTCATACGTGATGTTAGAAAAAGAAAGGGTCAAAGAATGCCG
NZ_CP039020.1	1129615	1129826	6	211	Parent=gene-EQK04_RS05655:Name=WP_223255614.1	GCTTCAAAATCATCTTTCTTTGATCTTCTGAAAGGTTTGCTTTCTGATCATCTGTGACATTATTTTTGTTTAAAATATCACTCACAAGAAGGCTTGTTAATGGATCAACATCAGTGTTGATTTGAAACTCCTTTTTTTCGTTCTCTTCAGCCACGATTATTTCACCTCTTTCATACGTGATGTTAGAAAAAGAAAGGGTCAAAGAATGCCG
NZ_CP039020.1	1129800	1130224	11	424	Parent=gene-EQK04_RS05655:Name=WP_223255614.1	GAAAAAGAAAGGGTCAAAGAATGCCGGCTTCAACTAAAAGTACATTCAGTGTTTGAGTGAGAATTTGGACGGAGTTCATAATGGATGCATCAGATAATGTAATCGTGACGTTATAACAATTGATGATTTGAATCACTGTTTTCTTTTGAACTGTCACTTGTTGTGCAGCTAAAAGCTGTTCTGTGATGTCTGCAGCCAATTCATCATCTGGTACAAGAATTTGAATTAAAAGAGTAATGATTGTCGTTACGGTCGCTTGAAGGGAGAGTGCGGCTGTTACATCTGTTTTATGAATCGTGACATTTTCGGAATCCTTGATCTCGATGAAATCATCATAATTGCTGATTAATTCGTTTAACAGTTGTGTGTATAATAAATCAGCACTTTCTTCAATAGACA…
NZ_CP039020.1	1129922	1130036	7	114	Parent=gene-EQK04_RS05655:Name=WP_223255614.1	ATGATTTGAATCACTGTTTTCTTTTGAACTGTCACTTGTTGTGCAGCTAAAAGCTGTTCTGTGATGTCTGCAGCCAATTCATCATCTGGTACAAGAATTTGAATTAAAAGAGTA
NZ_CP039020.1	1266378	1266819	8	441	Parent=gene-EQK04_RS06405:Name=WP_008346101.1	GTCGGATCATTTAGAGCGTAGACAGACGAATTCATAGCGGGAGCTGAGATCATGAATATTTATGTACGGAAAGAACAGCTATTAATGTCAATTGATGAAAAGAGAAGACAAATGGTAGAAGCTGCTCAAGTAGAAGGCTATACAGGTGAGACGACAATTAAATATAGTCAAGAACTGGACAACCTGATGAATGAGTATCAGTATCTTCTTTTTCATGAACAACAATCTGTTGCTTCCTTTCATGATCTTGTATCACAAATGAGTCTCCTTTCTGTCAATCGTCCTTCTTATTGACATCAAAAAACCGGTCTTGCCATTAGCAAAACCGGCTGAATGTTTCAGCTATTAGTGTGCAGAAGGGAGCATGATGATCACGGTTGTTCCTTTATTCACTTCGCT…
NZ_CP039020.1	1266378	1266819	8	441	Parent=gene-EQK04_RS06410:Name=WP_008346092.1	GTCGGATCATTTAGAGCGTAGACAGACGAATTCATAGCGGGAGCTGAGATCATGAATATTTATGTACGGAAAGAACAGCTATTAATGTCAATTGATGAAAAGAGAAGACAAATGGTAGAAGCTGCTCAAGTAGAAGGCTATACAGGTGAGACGACAATTAAATATAGTCAAGAACTGGACAACCTGATGAATGAGTATCAGTATCTTCTTTTTCATGAACAACAATCTGTTGCTTCCTTTCATGATCTTGTATCACAAATGAGTCTCCTTTCTGTCAATCGTCCTTCTTATTGACATCAAAAAACCGGTCTTGCCATTAGCAAAACCGGCTGAATGTTTCAGCTATTAGTGTGCAGAAGGGAGCATGATGATCACGGTTGTTCCTTTATTCACTTCGCT…
NZ_CP039020.1	1399305	1399446	7	141	Parent=gene-EQK04_RS07085:Name=WP_017367184.1	CAAATAAGCAAAAGCAAACATCCATTGATGAATTTAAACAGTTCGTCAGACGCCATCCGAAATTAATTCAAGAAGTGCAGACGCAAGAAAAAAGCTGGCAAAGTTTATACGAGAATTGGGTCATGTTTGGTGAGGAAGATG
NZ_CP039020.1	1511690	1511789	8	99	Parent=gene-EQK04_RS07650:Name=WP_008344834.1	CGTATCCAGATCTTTGAAGGTGTTGTAATTAAGCGTCGTGGTGGTGGAATCAGCGAAACTTTCACAGTTCGTAAGATCTCTTACGGTGTAGGCGTTGAG
NZ_CP039020.1	1633116	1633413	45	297	Parent=gene-EQK04_RS08200:Name=WP_017367279.1	TATGTACCTGCAGCAGGAAGTACTTTATGAGAAAGTTGTAATGTATATTGGGAACTTCCGAATAAATCGAAACGAGCTGGAATGCGGACAGTTTTTCCATTGTTCAAAATGTAACTGTCTTTTAAAGCTTTTCCATTGATAATATCCTTTGTTGTGGCTTGAAAACCTGCTGGTAAAGTAAATTCAACTGCACCAATACTAAGAACAGAATTTGGACGGTAAGTCAGGTCAATGTCAGAAAAAGACCATTCTTGTTTACTTGCTCCTGTGATTTTTGCATAAAGGGCAGCTGGCCTT
NZ_CP039020.1	1916065	1916176	8	111	Parent=gene-EQK04_RS09580:Name=WP_007500768.1	ACTCCCTTCCTCACTTTCCTCTAAAAGATGAAGAAGAAGTATAATCAACACAACTTCAAGTATTCCTTCTGTTTCTAGTAATTCTTCGTTCCAGCCATTTAATAGTTGTTC
NZ_CP039020.1	1916362	1916466	6	104	Parent=gene-EQK04_RS09585:Name=WP_007500770.1	TTTGAATGGATGAAGAAAGGATGGGGAAAACATGAGCGAAAAGCGTGCCGAATTAAAAAAAGAGCTGTTAAAGCTGTTTTTCAAACCGCTTAGTCATGCGTTAA
NZ_CP039020.1	1963464	1963599	8	135	Parent=rna-EQK04_RS09855:gbkey=RNase P	CATCATGTTTATGATAACGGATATAACGTTCTGTAAGCCATGTTTTGTTCCATCGTACTACAAACGGCAAAAGCCTCGTACTCAGGTGGTAATCATCTATCTACAGAATTCTCTGTCCTTCTCTCCGTTTGGTTC
NZ_CP039020.1	2088507	2088588	11	81	Parent=gene-EQK04_RS10575:Name=WP_008343838.1	AATACCTTGTTGATAGAGGGTTAACGACTCTTCTATTTGTTTTTGTTTAAACAGGATTTGGGTCAGCATAAATAGTGGGTC
NZ_CP039020.1	2089061	2089160	18	99	Parent=gene-EQK04_RS10575:Name=WP_008343838.1	TAAAAAAATGAACATAGTATTCAAGCATATCCGTTAATTTGGTCTGCGAATGTTCAATTGTTTCTAGAAGCTTCTTAATCTCCTCATCATTCGAGGCTT
NZ_CP039020.1	2103308	2103407	15	99	Parent=gene-EQK04_RS10665:Name=WP_017367550.1	AGCTAATATCACAAGACCTGCCATACACATAGCAATGACATGAATAGGAATCAGATCTCCGATGAACGCCATAATGATAAATCCACTAATATAAAATAT
NZ_CP039020.1	2218766	2218856	6	90	Parent=gene-EQK04_RS11305:Name=WP_008342359.1	TCACGTTCTCTTCTGTCTTCACGATCTCTTGATGCTTGATATGGCTCTGCAATTTCAGCAGCTGTTTCCTCTAAATAGCCATCATCATTA
NZ_CP039020.1	2292699	2292744	10	45	Parent=gene-EQK04_RS11720:Name=WP_017358055.1	GTAGTTTTCAATTCTTTTGATGTTTTTATTGACGTTTGTGATATG
NZ_CP039020.1	2406176	2406275	9	99	Parent=gene-EQK04_RS12345:Name=WP_003216781.1	GTTGATTTTTTCGATAACAACTTTAGTGTAAGGTTGACGATGACCTTGTTTCTTGTGGTTGTTTTTCTTCGGTTTGTACTTGAACACAGTAATTTTCTT
NZ_CP039020.1	2571460	2571714	12	254	Parent=gene-EQK04_RS13205:Name=WP_017367831.1	GCTTGACCCGTTGTATGTATGATATTCCCCTTCACGTCCACAATCGACGCATTCATATCGAGATGCTGCTTTGCTTGATTGAGAATCTTCTTGTTTTGCTCCGCGTTCAAATCTTCAACATTCATTGAAGAAAGGAGAAAACTCGATTCCTTTTCCATTCGTTCGGTTAATTTTGTTTCATAGAAAATATGAAACATATGATCCAAGAAAAGACCAAGCGCAACAAACACAATAAACAGGAGAAAAATGAGCCC
NZ_CP039020.1	2622233	2622410	28	177	Parent=gene-EQK04_RS13450:Name=WP_003216385.1	GATCCGCCACCCATATGTTGTTGAGCGTAAGATACAAGACGCTTAGTGATTTCTCCACCAACTGATCCGTTAGCGCGAGCTGTTGTTTCTGGTCCAAGGTTTACGCCAAATTCTGAAGCGATTTCGTACTTCATTTGGTCGATCGCTTGTGCAGCGCCTGGAACGACTAATTGATTA
NZ_CP039020.1	3028130	3028245	7	115	Parent=rna-EQK04_RS15670:gbkey=tmRNA	ACTTTTTTAAAATCATATGGAGACGGTGGGAGTCGAACCCACGTCCAGAGACATCGATTACTTAAGCGTCTACGAGCGTAGTCAACATATTTACGTGTTCACTCATCCTCATGCC
NZ_CP039020.1	3028131	3028516	36	388	Parent=rna-EQK04_RS15670:gbkey=tmRNA	CTTTTTTAAAATCATATGGAGACGGTGGGAGTCGAACCCACGTCCAGAGACATCGATTACTTAAGCGTCTACGAGCGTAGTCAACATATTTACGTGTTCACTCATCCTCATGCCTGCTGACGGGCGCTTGGAGAGCTAGTCTGATGGATCTCTTCTTACGTCCTCAGACGAAAACGTAAGCGTAGCCTACTTCATTGGGCTCCTCACAGACACATAGGCGATGTCAGGAAGAGCTCGCTGCGCTTATTAGGCAGCTAGTGCTAAGTTTTGGTTAAAACTTTTAGTTTTGCCAGTTACATTTAGGTGCGTGTTAACGAGATCGCCTCTCGGCTCGCAGCCTAAGCTCGAACCATCCCTGTCGAATCCGTAACGTCCCCTTGTAAAA
NZ_CP039020.1	3028130	3028253	10	123	Parent=rna-EQK04_RS15670:gbkey=tmRNA	ACTTTTTTAAAATCATATGGAGACGGTGGGAGTCGAACCCACGTCCAGAGACATCGATTACTTAAGCGTCTACGAGCGTAGTCAACATATTTACGTGTTCACTCATCCTCATGCCTGCTGACG
NZ_CP039020.1	3028130	3028274	10	144	Parent=rna-EQK04_RS15670:gbkey=tmRNA	ACTTTTTTAAAATCATATGGAGACGGTGGGAGTCGAACCCACGTCCAGAGACATCGATTACTTAAGCGTCTACGAGCGTAGTCAACATATTTACGTGTTCACTCATCCTCATGCCTGCTGACGGGCGCTTGGAGAGCTAGTCTG
NZ_CP039020.1	3028137	3028249	8	112	Parent=rna-EQK04_RS15670:gbkey=tmRNA	TAAAATCATATGGAGACGGTGGGAGTCGAACCCACGTCCAGAGACATCGATTACTTAAGCGTCTACGAGCGTAGTCAACATATTTACGTGTTCACTCATCCTCATGCCTGCT
NZ_CP039020.1	3416056	3416167	7	111	Parent=gene-EQK04_RS17615:Name=WP_007497781.1	AAATCAATTTGGGCAAGGTTCGGGTTTCGAAGGTCAAGATTTTCGCCAGCAACAATATGGAGCAAATCCGTATCCTGCGCAGCAGATGGGTTATTCAGTCCCTCCCCAAAC
NZ_CP039020.1	3749771	3750036	15	265	Parent=rna-EQK04_RS19245:gbkey=SRP RNA	ATTTTGCCGTGCTAAGCGGGGAGGTAGCGGTGCCCTGTACTCGCAATCCGCTCTAGCGAGGCCGAATCCCTTCTCAAGGTTCGTTTACTTCAAGGTCTGCCTTAAATAAGTGGTGTTGACGTCTGGGTCCTGCGCAATGGGAATTCATGAACCATGTCAGGTCCGGAAGGAAGCAGCATTAAGTGAAACCTCTCATGTGCCGCAGGGTTGCCTGGGCCGAGCTAACTGTTTAAGTAACGCTTGGGGTAGCGAATCGACAGAAGGT
NZ_CP039020.1	3749771	3750041	470	270	Parent=rna-EQK04_RS19245:gbkey=SRP RNA	ATTTTGCCGTGCTAAGCGGGGAGGTAGCGGTGCCCTGTACTCGCAATCCGCTCTAGCGAGGCCGAATCCCTTCTCAAGGTTCGTTTACTTCAAGGTCTGCCTTAAATAAGTGGTGTTGACGTCTGGGTCCTGCGCAATGGGAATTCATGAACCATGTCAGGTCCGGAAGGAAGCAGCATTAAGTGAAACCTCTCATGTGCCGCAGGGTTGCCTGGGCCGAGCTAACTGTTTAAGTAACGCTTGGGGTAGCGAATCGACAGAAGGTGCACG
NZ_CP039020.1	3749771	3750042	127	271	Parent=rna-EQK04_RS19245:gbkey=SRP RNA	ATTTTGCCGTGCTAAGCGGGGAGGTAGCGGTGCCCTGTACTCGCAATCCGCTCTAGCGAGGCCGAATCCCTTCTCAAGGTTCGTTTACTTCAAGGTCTGCCTTAAATAAGTGGTGTTGACGTCTGGGTCCTGCGCAATGGGAATTCATGAACCATGTCAGGTCCGGAAGGAAGCAGCATTAAGTGAAACCTCTCATGTGCCGCAGGGTTGCCTGGGCCGAGCTAACTGTTTAAGTAACGCTTGGGGTAGCGAATCGACAGAAGGTGCACGG
NZ_CP039020.1	3749771	3750046	6	275	Parent=rna-EQK04_RS19245:gbkey=SRP RNA	ATTTTGCCGTGCTAAGCGGGGAGGTAGCGGTGCCCTGTACTCGCAATCCGCTCTAGCGAGGCCGAATCCCTTCTCAAGGTTCGTTTACTTCAAGGTCTGCCTTAAATAAGTGGTGTTGACGTCTGGGTCCTGCGCAATGGGAATTCATGAACCATGTCAGGTCCGGAAGGAAGCAGCATTAAGTGAAACCTCTCATGTGCCGCAGGGTTGCCTGGGCCGAGCTAACTGTTTAAGTAACGCTTGGGGTAGCGAATCGACAGAAGGTGCACGGTAAA
NZ_CP039020.1	3749772	3750041	169	269	Parent=rna-EQK04_RS19245:gbkey=SRP RNA	TTTTGCCGTGCTAAGCGGGGAGGTAGCGGTGCCCTGTACTCGCAATCCGCTCTAGCGAGGCCGAATCCCTTCTCAAGGTTCGTTTACTTCAAGGTCTGCCTTAAATAAGTGGTGTTGACGTCTGGGTCCTGCGCAATGGGAATTCATGAACCATGTCAGGTCCGGAAGGAAGCAGCATTAAGTGAAACCTCTCATGTGCCGCAGGGTTGCCTGGGCCGAGCTAACTGTTTAAGTAACGCTTGGGGTAGCGAATCGACAGAAGGTGCACG
NZ_CP039020.1	3749792	3750014	10	222	Parent=rna-EQK04_RS19245:gbkey=SRP RNA	AGGTAGCGGTGCCCTGTACTCGCAATCCGCTCTAGCGAGGCCGAATCCCTTCTCAAGGTTCGTTTACTTCAAGGTCTGCCTTAAATAAGTGGTGTTGACGTCTGGGTCCTGCGCAATGGGAATTCATGAACCATGTCAGGTCCGGAAGGAAGCAGCATTAAGTGAAACCTCTCATGTGCCGCAGGGTTGCCTGGGCCGAGCTAACTGTTTAAGTAACGCTTG
NZ_CP039020.1	3749938	3750032	28	94	Parent=rna-EQK04_RS19245:gbkey=SRP RNA	AGGAAGCAGCATTAAGTGAAACCTCTCATGTGCCGCAGGGTTGCCTGGGCCGAGCTAACTGTTTAAGTAACGCTTGGGGTAGCGAATCGACAGA

## Sheet: SCU11_2h
Ref.genome	Start	End	Reads	Size	Location	Sequence
NZ_CP038517.1	12720	12838	8	118	Parent=gene-EQK04_RS00080:Name=WP_087975202.1	TTTCATCATCAACATAAATTTCCAAAGCGTCTTTTTCTGCGATTCCTAACGTACGGCGAAGCTCGATTGGAATCACCACGCGTCCTAATTCGTCAACTTTACGTACAATACCTGTAGA
NZ_CP038517.1	87219	87372	71	153	Parent=gene-EQK04_RS00490:Name=WP_003216956.1	CCCTATTACCACATCACGGACTTTAAGGAGGTGTGTCTCGTGGCTAAAAAAGTAGTTAAAGTTGTTAAATTGCAAATTCCTGCTGGAAAAGCTAACCCAGCTCCACCAGTTGGACCTGCACTAGGTCAAGCCGGTGTTAATATCATGGGATTC
NZ_CP038517.1	89241	89328	8	87	Parent=gene-EQK04_RS00505:Name=WP_008345418.1	CGTACTTGACGTAAAAAAACTTAAAATGGAGGAATTACAAATGGCTTTAAATATCGAAGAAATCATTGCTTCAGTTAAAGAAGCAAC
NZ_CP038517.1	89250	89337	63	87	Parent=gene-EQK04_RS00505:Name=WP_008345418.1	CGTAAAAAAACTTAAAATGGAGGAATTACAAATGGCTTTAAATATCGAAGAAATCATTGCTTCAGTTAAAGAAGCAACTGTACTTGA
NZ_CP038517.1	89255	89343	6	88	Parent=gene-EQK04_RS00505:Name=WP_008345418.1	AAAAACTTAAAATGGAGGAATTACAAATGGCTTTAAATATCGAAGAAATCATTGCTTCAGTTAAAGAAGCAACTGTACTTGAGTTAAA
NZ_CP038517.1	89257	89356	10	99	Parent=gene-EQK04_RS00505:Name=WP_008345418.1	AAACTTAAAATGGAGGAATTACAAATGGCTTTAAATATCGAAGAAATCATTGCTTCAGTTAAAGAAGCAACTGTACTTGAGTTAAACGACTTAGTAAAA
NZ_CP038517.1	98347	98436	19	89	Parent=gene-EQK04_RS00530:Name=WP_003216962.1	ATAACAACATGCCTACAATTAATCAGCTAATACGCAAAGGACGCGTGAGTAAAGTTGAAAACTCAAAGTCTCCTGCACTTAACAAAGGA
NZ_CP038517.1	100732	100879	10	147	Parent=gene-EQK04_RS00540:Name=WP_007496301.1	ACACAAACAAACACTGAAACTGGTCAAACGATCATCTCTGGTATGGGTGAGCTTCACCTTGATATCATTGTTGACCGTATGAAGCGTGAGTTCAAGGTTGAAGCTAACGTAGGAGCTCCTCAAGTTGCGTACCGTGAAACATTCCGT
NZ_CP038517.1	116283	116470	8	187	Parent=gene-EQK04_RS00675:Name=WP_003217190.1	TGATTTGAAGAAGGGAGAACACTTGAATGGCGAAAGACGATGTAATTGAAGTGGAAGGTACTGTAGCAGAAACTTTGCCAAATGCAATGTTCAAAGTTGAACTAGAGAATGGTCATACAGTTTTGGCTCATGTATCAGGAAAAATCCGTATGCACTTCATTCGCATTTTACCTGGAGACAAAGTTAC
NZ_CP038517.1	116283	116470	8	187	Parent=gene-EQK04_RS19310:gbkey=CDS	TGATTTGAAGAAGGGAGAACACTTGAATGGCGAAAGACGATGTAATTGAAGTGGAAGGTACTGTAGCAGAAACTTTGCCAAATGCAATGTTCAAAGTTGAACTAGAGAATGGTCATACAGTTTTGGCTCATGTATCAGGAAAAATCCGTATGCACTTCATTCGCATTTTACCTGGAGACAAAGTTAC
NZ_CP038517.1	122679	122763	25	84	Parent=gene-EQK04_RS00725:Name=WP_003217042.1	CACAAACCAACTTATACACCACACGTTGATACAGGTGATCACGTGATCATCATCAATGCTGAGAAAATTGAATTAACTGGTAAG
NZ_CP038517.1	130985	131024	7	39	Parent=gene-EQK04_RS00770:Name=WP_017366465.1	TATTGTAAGAAGTCTTGACCCAATTTGCTTTTGGAGGGT
NZ_CP038517.1	155518	155668	18	150	Parent=gene-EQK04_RS00905:Name=WP_007498553.1	GGTTGAATATACTATGGAAACAATGATTAAAAAGAGAATTAAGCAAGTGAAAAAAGGCGACCAGAACGCATTTGCAGACATCGTAGACCTGTATAAAGACAAAATTTATCAGCTGTGCTACCGTATGCTTGGGAATGCACATGAAGCAGA
NZ_CP038517.1	233003	233268	18	265	unknown-RNA1	CTTTTTGTTAGCAAACCTGCTGGGCGGCAACCGAAAGAGTCGATAAACAAACACTCATGAGCCGTTTCTCCCAGATTCGATCGAGCATTGAGCTTTTCATCTTGAACTTTGATGGATAAGAACTTTGAATACTTGAGCTTTCAGCTTTGAACGTTCAGCTTTGAGCTTTTATCATGGATCATCCTAAGATGATCATCAGATGAGGAGGGAATGACCTTTCCCTCGGAGGTGTTTAGTCCTATCGATTTTCGGCTCACTAACAAAA
NZ_CP038517.1	233004	233267	6	263	unknown-RNA1	TTTTTGTTAGCAAACCTGCTGGGCGGCAACCGAAAGAGTCGATAAACAAACACTCATGAGCCGTTTCTCCCAGATTCGATCGAGCATTGAGCTTTTCATCTTGAACTTTGATGGATAAGAACTTTGAATACTTGAGCTTTCAGCTTTGAACGTTCAGCTTTGAGCTTTTATCATGGATCATCCTAAGATGATCATCAGATGAGGAGGGAATGACCTTTCCCTCGGAGGTGTTTAGTCCTATCGATTTTCGGCTCACTAACAAA
NZ_CP038517.1	519114	519263	9	149	Parent=gene-EQK04_RS02545:Name=WP_003214229.1	GATAGTATAATACATTGTGTGGTAAACGCACGAGGAGGCAACAATCATGGAACAAGGTACAGTAAAATGGTTTAACGCAGAAAAAGGTTTTGGATTTATCGAACGTGAAGAAGGCGACGATGTATTCGTACATTTCTCAGCTATCCAAG
NZ_CP038517.1	519114	519320	10	206	Parent=gene-EQK04_RS02545:Name=WP_003214229.1	GATAGTATAATACATTGTGTGGTAAACGCACGAGGAGGCAACAATCATGGAACAAGGTACAGTAAAATGGTTTAACGCAGAAAAAGGTTTTGGATTTATCGAACGTGAAGAAGGCGACGATGTATTCGTACATTTCTCAGCTATCCAAGGTGACGGATTCAAATCTTTAGACGAAGGTCAAAAAGTAACATTTGACGTAGAGCAAG
NZ_CP038517.1	519151	519298	24	147	Parent=gene-EQK04_RS02545:Name=WP_003214229.1	GCAACAATCATGGAACAAGGTACAGTAAAATGGTTTAACGCAGAAAAAGGTTTTGGATTTATCGAACGTGAAGAAGGCGACGATGTATTCGTACATTTCTCAGCTATCCAAGGTGACGGATTCAAATCTTTAGACGAAGGTCAAAAA
NZ_CP038517.1	519153	519229	73	76	Parent=gene-EQK04_RS02545:Name=WP_003214229.1	AACAATCATGGAACAAGGTACAGTAAAATGGTTTAACGCAGAAAAAGGTTTTGGATTTATCGAACGTGAAGAAGGC
NZ_CP038517.1	519168	519382	11	214	Parent=gene-EQK04_RS02545:Name=WP_003214229.1	AGGTACAGTAAAATGGTTTAACGCAGAAAAAGGTTTTGGATTTATCGAACGTGAAGAAGGCGACGATGTATTCGTACATTTCTCAGCTATCCAAGGTGACGGATTCAAATCTTTAGACGAAGGTCAAAAAGTAACATTTGACGTAGAGCAAGGTTCTCGTGGAGCTCAAGCTGCTAACGTTCAAAAAACTGCTTAATCTTCTTTTTTCAAAACA
NZ_CP038517.1	519170	519320	46	150	Parent=gene-EQK04_RS02545:Name=WP_003214229.1	GTACAGTAAAATGGTTTAACGCAGAAAAAGGTTTTGGATTTATCGAACGTGAAGAAGGCGACGATGTATTCGTACATTTCTCAGCTATCCAAGGTGACGGATTCAAATCTTTAGACGAAGGTCAAAAAGTAACATTTGACGTAGAGCAAG
NZ_CP038517.1	551115	551267	7	152	Parent=gene-EQK04_RS02725:Name=WP_008346693.1	GTAAACAGTGAAGTTACGGTACAAGCAAGTCGAACCGTCTCGGAAACGAGAACATATACGACGTCAAACATCCCATCAAGTATTACATATGCAAAGGATGGATGGGTCGGTATTCTCTATCAATCGTCAATTGAAGAGTTAGGTTTAGGAAA
NZ_CP038517.1	810618	810771	8	153	Parent=gene-EQK04_RS03975:Name=WP_008341670.1	AGTGGGGAAATGGGGACCTCGCTCAGCAGAAGCTCAGCGCTTTGTCGACGAGAAAAAGCCGGATAAAGATGCACCCGATTTTGAGGAAGCATTTAAAGTGTTTGCGAAAGAAGCCGCACATCACTATACGACAGATCGTTACTTATGGAAAGA
NZ_CP038517.1	857090	857235	21	145	Parent=gene-EQK04_RS04305:Name=WP_007497007.1	GAAACAAAACAAAAAGACAGAAGCGATTAAAGCCCGTGTTGATAATCAGTTAAGCTTGTCAGATAAAGTACTGTACAGAGATCTTCTTCGATTCCATAAGCTATCTGATTTTAAACCAGTGAATCCATCTGATTATTTCTATGGT
NZ_CP038517.1	857098	857243	7	145	Parent=gene-EQK04_RS04305:Name=WP_007497007.1	ACAAAAAGACAGAAGCGATTAAAGCCCGTGTTGATAATCAGTTAAGCTTGTCAGATAAAGTACTGTACAGAGATCTTCTTCGATTCCATAAGCTATCTGATTTTAAACCAGTGAATCCATCTGATTATTTCTATGGTAAAACAAA
NZ_CP038517.1	879704	879817	7	113	Parent=gene-EQK04_RS04430:Name=WP_008349061.1	TCTTGACCTTCTACTTCGATGAATCCGAAACCTTTTTCAGAGTTGAACCATTTTACTTTACCTTCTAACATGAAATTTCCTCCTAAAGCGATCTTAACGCTTAAATTCACTAT
NZ_CP038517.1	879709	879800	7	91	Parent=gene-EQK04_RS04430:Name=WP_008349061.1	ACCTTCTACTTCGATGAATCCGAAACCTTTTTCAGAGTTGAACCATTTTACTTTACCTTCTAACATGAAATTTCCTCCTAAAGCGATCTTA
NZ_CP038517.1	879712	879862	27	150	Parent=gene-EQK04_RS04430:Name=WP_008349061.1	TTCTACTTCGATGAATCCGAAACCTTTTTCAGAGTTGAACCATTTTACTTTACCTTCTAACATGAAATTTCCTCCTAAAGCGATCTTAACGCTTAAATTCACTATTCTTGCTCTTACACAAACTTCAAAGACGAAAACTCTTTCAAAACT
NZ_CP038517.1	879727	879781	98	54	Parent=gene-EQK04_RS04430:Name=WP_008349061.1	TCCGAAACCTTTTTCAGAGTTGAACCATTTTACTTTACCTTCTAACATGAAATT
NZ_CP038517.1	926424	926461	43	37	Parent=gene-EQK04_RS04635:Name=WP_017360343.1	TCGACCTGAAAAAAGGCGTCACATCATCAGAAAAAGA
NZ_CP038517.1	946312	946513	21	201	DucS	TGAAAGTGCTTTCAAAAAGCGCTATCGTGATGAATTGGGTGCGTTCCACTTTGGATTTACGGCGATGAGCCAAATGAGAGAGAAGCGCTTCTGGGAGAAAAGCAAAGCATAAGGGGATATGATATAAGCAATGCTTTGGTGTGTGAAAGATGAGGGGATCATGGGGAGCTTCATCACGCCATTGTTACGCATCCAAACCAT
NZ_CP038517.1	946313	946513	289	200	DucS	GAAAGTGCTTTCAAAAAGCGCTATCGTGATGAATTGGGTGCGTTCCACTTTGGATTTACGGCGATGAGCCAAATGAGAGAGAAGCGCTTCTGGGAGAAAAGCAAAGCATAAGGGGATATGATATAAGCAATGCTTTGGTGTGTGAAAGATGAGGGGATCATGGGGAGCTTCATCACGCCATTGTTACGCATCCAAACCAT
NZ_CP038517.1	946333	946513	11	180	DucS	CTATCGTGATGAATTGGGTGCGTTCCACTTTGGATTTACGGCGATGAGCCAAATGAGAGAGAAGCGCTTCTGGGAGAAAAGCAAAGCATAAGGGGATATGATATAAGCAATGCTTTGGTGTGTGAAAGATGAGGGGATCATGGGGAGCTTCATCACGCCATTGTTACGCATCCAAACCAT
NZ_CP038517.1	946339	946513	32	174	DucS	TGATGAATTGGGTGCGTTCCACTTTGGATTTACGGCGATGAGCCAAATGAGAGAGAAGCGCTTCTGGGAGAAAAGCAAAGCATAAGGGGATATGATATAAGCAATGCTTTGGTGTGTGAAAGATGAGGGGATCATGGGGAGCTTCATCACGCCATTGTTACGCATCCAAACCAT
NZ_CP038517.1	946340	946513	28	173	DucS	GATGAATTGGGTGCGTTCCACTTTGGATTTACGGCGATGAGCCAAATGAGAGAGAAGCGCTTCTGGGAGAAAAGCAAAGCATAAGGGGATATGATATAAGCAATGCTTTGGTGTGTGAAAGATGAGGGGATCATGGGGAGCTTCATCACGCCATTGTTACGCATCCAAACCAT
NZ_CP038517.1	1103603	1103660	7	57	Parent=gene-EQK04_RS05500:Name=WP_007499012.1	ATGATGGAGGCCATGAGAAAGACGTACGAAGGAATCCATACGTATAAAGACGAAGAA
NZ_CP038517.1	1105300	1105439	13	139	Parent=gene-EQK04_RS05515:Name=WP_008348474.1	GTTGGCAAAATGGAAATCGAAAGAATAAATGAACATACAGTCAAATTTTATATTTCCTACGGTGATATTGAAGATCGCGGTTTTGACCGTGAAGAGATTTGGTATAATCGTGAGCGCAGTGAAGAGCTGTTCTGGGAAG
NZ_CP038517.1	1168910	1169093	12	183	Parent=gene-EQK04_RS05885:Name=WP_017367065.1	ACTTATCCAAACAGCTGAAGGTGCATTGACTGAAACTCACTCAATCCTTCAACGTGTACGTGAGCTTGTTGTTCAAGCTGGAAACACGGGTACACAAGACGATACAGATCTTGGTGCAATTCAAGAAGAAATCAAGAACCTTGTCCAAGAAATTGGTAATGGTTCTGAGAAGAATGGTATCTC
NZ_CP038517.1	1171214	1171322	23	108	Parent=gene-EQK04_RS05895:Name=WP_017367067.1	GTATCTCACTTATCCAAACAGCTGAGGGTGCATTGACTGAAACACACTCAATCCTTCAACGTGTTCGTGAACTAGTGGTTCAAGCTGGAAACACGGGTACACAAGACG
NZ_CP038517.1	1171340	1171484	12	144	Parent=gene-EQK04_RS05895:Name=WP_017367067.1	TTCAAGAGGAAATCAACAACCTTATCAAAGAAATCGGTGGCGGAACGGATGGAAATGGAATTTCTGATCGTACTGAATTCAACGGTAAAAAATTGTTGAATGGCGACTTTGAAACTGATACATTAACATTCCAAATTGGTGCAA
NZ_CP038517.1	1400780	1401001	11	221	Parent=gene-EQK04_RS07100:Name=WP_007499807.1	TCTTCACGATACAGTGGTTGATTTCAAAAAAGCAGAAACAGCGATTCAATCCATCTTAGATGAGATTAGTATTGAAATCGGTCAAGCTGTATCAGCATATATTAAAGTTCCAACAGGGAACCCATATTTTGATGGTCTATCATCATGCGGCGGTGGCTGTGGATCAGGAGGCAGCTGTGGCTGTAAAGTATCTTGACGAGACTTGAACGTCTCGTCTTTTA
NZ_CP038517.1	1501258	1501363	8	105	Parent=gene-EQK04_RS07595:Name=WP_003212028.1	TGAAAATGGAGGCTTCATTTAAAGAAGATTTAGGCGCTGATTCCCTTGATGTAGTTGAGCTAGTTATGGAACTTGAAGATGAGTTCGATATGGAAATTTCTGACG
NZ_CP038517.1	1501297	1501399	14	102	Parent=gene-EQK04_RS07595:Name=WP_003212028.1	ATTCCCTTGATGTAGTTGAGCTAGTTATGGAACTTGAAGATGAGTTCGATATGGAAATTTCTGACGAAGATGCTGAAAAAATTGCAACAGTCGGTGACGCTG
NZ_CP038517.1	1511692	1511902	16	210	Parent=gene-EQK04_RS07650:Name=WP_008344834.1	CAGATCTTTGAAGGTGTTGTAATTAAGCGTCGTGGTGGTGGAATCAGCGAAACTTTCACAGTTCGTAAGATCTCTTACGGTGTAGGCGTTGAGCGTACATTCCCTGTACACACACCAAAAATCGCTAAGATCGAAGTTGTACGTCACGGTAAGGTACGTCGTGCGAAACTTTACTACCTACGTGAACTTCGCGGTAAAGCGGCTCGTATC
NZ_CP038517.1	1553559	1553695	18	136	Parent=gene-EQK04_RS07880:Name=WP_007499561.1	GCAAGCACAAGATTCAGTGAAAGAAGAAGCAATCCGTTCTGGTATGTTCTATGTAAACCAACGCTGGCTTGGTGGAACGTTAACAAACTTTGAAACAATCCAAAAACGTATCAAACGTTTAAAAGATATTGAAAAA
NZ_CP038517.1	1581007	1581290	15	283	Parent=gene-EQK04_RS07995:Name=WP_008354438.1	AACATGATTTGGAGGTGAAACAGGATGGCTATTACTCAAGAGCGTAAAACTCAATTAATTAATGAGTTCAAAACACACGAATCTGATACTGGATCTCCAGAAGTTCAGATCGCTGTCCTAACAGAATCAATTAACAACTTGAACGAGCATTTACGTACTCATAAGAAAGATCACCACTCACGTCGCGGTCTTTTGAAAATGGTAGGTAGACGTCGTAATCTTCTTACGTATCTACGTAATAAAGACGTAACTCGTTACCGTGAGTTAATTAACAAACTAGGCT
NZ_CP038517.1	1581011	1581130	102	119	Parent=gene-EQK04_RS07995:Name=WP_008354438.1	TGATTTGGAGGTGAAACAGGATGGCTATTACTCAAGAGCGTAAAACTCAATTAATTAATGAGTTCAAAACACACGAATCTGATACTGGATCTCCAGAAGTTCAGATCGCTGTCCTAACA
NZ_CP038517.1	1612704	1612848	7	144	Parent=gene-EQK04_RS08120:Name=WP_230680548.1	CTGGAAAAGTGCTGAAGATGGGTGAATTGAAAGATGGCGAATCGTTTAAAACAGACTTGACTGATCTTTCCCAAGTCGATATTCGCTTAGGAAATGCATCGGGAATCGATATTAAAGTCAATGACGAAACGCTGAAGTACGAAT
NZ_CP038517.1	1703267	1703353	15	86	Parent=gene-EQK04_RS08570:Name=WP_003212379.1	AAACCGTCCCAAAAGAAAATCAATCAAATGATGAAAGCCATGAACAACCAAGCGAAATAATACGTACGTTATTATGATCATAGATG
NZ_CP038517.1	1703269	1703443	14	174	Parent=gene-EQK04_RS08570:Name=WP_003212379.1	ACCGTCCCAAAAGAAAATCAATCAAATGATGAAAGCCATGAACAACCAAGCGAAATAATACGTACGTTATTATGATCATAGATGGAACATGGTCCCTAAAGATTGGACAAGCGTTGTCCTTTCTTTATTGAAGTCACCTTCATCAGACGCATAAAACCACTGTACTTGCATGAA
NZ_CP038517.1	1867807	1867958	13	151	Parent=gene-EQK04_RS09325:Name=WP_017359484.1	TTCCGAAAAATTGGCAAAGCAATACTCCAAAAAGCAAGTGAAGCGAAACCCTGAAGTCTATACATGCGGGGGCGACAAAGATAACTTTCGCTATCCGTATTGCTACGGTGATTTCACTTATGCTGAAAAAGTAAAAGAAAAAACGAAAACA
NZ_CP038517.1	1885618	1885724	11	106	Parent=gene-EQK04_RS09415:Name=WP_007500721.1	TTCCCCCTGCTCAACATAATCGCCCGGCTGTTTTAGCCACTGAGCAATTGTTCCTTCCGAGATTGATTCCGCTAGTTCAGGTACTTTAATTTCCGCCATTTTTCAT
NZ_CP038517.1	1943968	1944069	11	101	Parent=gene-EQK04_RS09755:Name=WP_008346368.1	CTTCCCTTCTTTGCTACATCTACCAGTTGCTCTAGATCACTGTACACCTCTTGAAATGTCCGATGTAATACCGTTTCAAAATCCTTATTATCCATGCCGGC
NZ_CP038517.1	1963463	1963600	9	137	Parent=rna-EQK04_RS09855:gbkey=RNase P	ACGGATATAACGTTCTGTAAGCCATGTTTTGTTCCATCGTACTACAAACGGCAAAAGCCTCGTACTCAGGTGGTAATCATCTATCTACAGAATTCTCTGTCCTTCTCTCCGTTTGGTTCCTTTGAGAAAGTTCCCCT
NZ_CP038517.1	1963463	1963614	9	151	Parent=rna-EQK04_RS09855:gbkey=RNase P	ACGGATATAACGTTCTGTAAGCCATGTTTTGTTCCATCGTACTACAAACGGCAAAAGCCTCGTACTCAGGTGGTAATCATCTATCTACAGAATTCTCTGTCCTTCTCTCCGTTTGGTTCCTTTGAGAAAGTTCCCCTACCAAGTTTGGGTT
NZ_CP038517.1	1963466	1963861	35	395	Parent=rna-EQK04_RS09855:gbkey=RNase P	GGATATAACGTTCTGTAAGCCATGTTTTGTTCCATCGTACTACAAACGGCAAAAGCCTCGTACTCAGGTGGTAATCATCTATCTACAGAATTCTCTGTCCTTCTCTCCGTTTGGTTCCTTTGAGAAAGTTCCCCTACCAAGTTTGGGTTTCTCGCTCGAGGGGTTTACCGCGTTCCACTCTCACCATTTCTAGTGAGACTTCGTCACTGTGGCACTTTCAAGGATACTTTGCCATATCCTAAAAGGACGTAGGCATTTTTCCTGCCGTCAGCCTTTCCCAGGCTGCCCTGGCTTATTTTTTCGCCAGGCACGAACACTACGGGCATCTCAGCACCGTGCGAGCATGGACTTTCCTCTGCAATGTCAAAGCATTACAGCGATTACCCGAACGTTAA
NZ_CP038517.1	1963489	1963858	37	370	Parent=rna-EQK04_RS09855:gbkey=RNase P	GTTTTGTTCCATCGTACTACAAACGGCAAAAGCCTCGTACTCAGGTGGTAATCATCTATCTACAGAATTCTCTGTCCTTCTCTCCGTTTGGTTCCTTTGAGAAAGTTCCCCTACCAAGTTTGGGTTTCTCGCTCGAGGGGTTTACCGCGTTCCACTCTCACCATTTCTAGTGAGACTTCGTCACTGTGGCACTTTCAAGGATACTTTGCCATATCCTAAAAGGACGTAGGCATTTTTCCTGCCGTCAGCCTTTCCCAGGCTGCCCTGGCTTATTTTTTCGCCAGGCACGAACACTACGGGCATCTCAGCACCGTGCGAGCATGGACTTTCCTCTGCAATGTCAAAGCATTACAGCGATTACCCGAACGTT
NZ_CP038517.1	1963464	1963599	7	135	Parent=rna-EQK04_RS09855:gbkey=RNase P	CGGATATAACGTTCTGTAAGCCATGTTTTGTTCCATCGTACTACAAACGGCAAAAGCCTCGTACTCAGGTGGTAATCATCTATCTACAGAATTCTCTGTCCTTCTCTCCGTTTGGTTCCTTTGAGAAAGTTCCCC
NZ_CP038517.1	1963464	1963602	7	138	Parent=rna-EQK04_RS09855:gbkey=RNase P	CGGATATAACGTTCTGTAAGCCATGTTTTGTTCCATCGTACTACAAACGGCAAAAGCCTCGTACTCAGGTGGTAATCATCTATCTACAGAATTCTCTGTCCTTCTCTCCGTTTGGTTCCTTTGAGAAAGTTCCCCTAC
NZ_CP038517.1	1963493	1963592	18	99	Parent=rna-EQK04_RS09855:gbkey=RNase P	GTTCCATCGTACTACAAACGGCAAAAGCCTCGTACTCAGGTGGTAATCATCTATCTACAGAATTCTCTGTCCTTCTCTCCGTTTGGTTCCTTTGAGAAA
NZ_CP038517.1	1963555	1963613	13	58	Parent=rna-EQK04_RS09855:gbkey=RNase P	TTCTCTGTCCTTCTCTCCGTTTGGTTCCTTTGAGAAAGTTCCCCTACCAAGTTTGGGT
NZ_CP038517.1	2027323	2027458	14	135	Parent=gene-EQK04_RS10215:Name=WP_008344519.1	GTCTTCTACATAGTGTGCCTCAACAAGAGACGCAGGAATAAATCCGCGAACACCAATGTCGACCACTAGACCACCTTTGACAACGTCTTTTACTTCTGCTTCAAATACTTCTTTTGTTTCAAACTTTTTCTCTAG
NZ_CP038517.1	2066012	2066111	14	99	Parent=gene-EQK04_RS10435:Name=WP_007501040.1	TTCGCTAATTTTTCAAAGTTTGCTACTGTACCTGGAGCAGCCTCTGGGTAAAGTTCAAACTCAATTTTCTTTCCATTCGTTAATTGTATGTATCCTTTT
NZ_CP038517.1	2170930	2171069	7	139	Parent=gene-EQK04_RS11010:Name=WP_007501195.1	TCTGTTAATGTTTTACTTCCATAAACTCCTGGCTCTCTCTTGCCGAGCCTATTTAAGTTGGGCCCATTCAGCACTAGAAAATGAGGCATATGACCACTCCTTCACCCTAATTCACTCTATATCGATGTCTGTTTCTTTT
NZ_CP038517.1	2204024	2204148	21	124	Parent=gene-EQK04_RS11225:Name=WP_008360061.1	TGTTTTTTATCACGTGAGCAATACTTTTTGAATTCAACGCGATCTGGATTGTTTCGCTTATTCTTTTTAGTAATATAGTTACGCTCACCGCATTCAGTGCAAGCTAGAGTAATATTTACGCGCA
NZ_CP038517.1	2214300	2214352	28	52	Parent=gene-EQK04_RS11275:Name=WP_007501264.1	TTGTTTAAGTTTGTTACATAAGTGTTATGGTGTTTTGTGTGGTGAATCGTCA
NZ_CP038517.1	2251330	2251408	14	78	Parent=gene-EQK04_RS11480:Name=WP_007501319.1	AATCTCTTTTTGAACTTTATCTACTAAATCTAAGCGATTAGCTTTCGAAAATTCATGGAGGGAGTCTTTACGTTGCTT
NZ_CP038517.1	2281106	2281224	6	118	Parent=gene-EQK04_RS11650:Name=WP_007501361.1	CTGTCGAACGTTGCTTAGAATTCATACAGACACTCTCCTTCTTGGATTTGATTTTGAGCCCATAGCAATTTTTGATAATACTGGTTGGATTTCTGGTATTGTTGAGAGGTTTCTAAGG
NZ_CP038517.1	2318893	2318999	9	106	Parent=gene-EQK04_RS11890:Name=WP_017358082.1	TTTTCTCATTAAGTTTAATACAGATGGGAAAACATCTCTGTAGCCGATGATTCCTTTGACTGTACGTTCTTTAATGACAATGTCATTCGGCATAATTTCTGCGCCT
NZ_CP038517.1	2319369	2319498	6	129	Parent=gene-EQK04_RS11890:Name=WP_017358082.1	CTTGCTCATATGAAATTTCGTCTGGTAACAAATGAAGTAATTCTTCATCGACAGATACATATTCAGAGAATCCTCCACCGCCACCAGCAAGTCCTAAGAAGCCCATGTTTTCATCTAAGTTGTAAGCAC
NZ_CP038517.1	2336250	2336340	13	90	Parent=gene-EQK04_RS11975:Name=WP_007501428.1	TCACTTCTTTATCTTCATAAACACCTGTTGTAAATTCACACCCAGCGATGTTTTCTTGTGTGGCATTCTTTAGTTGGTCTCTTAAAATCG
NZ_CP038517.1	2336261	2336348	13	87	Parent=gene-EQK04_RS11975:Name=WP_007501428.1	TCTTCATAAACACCTGTTGTAAATTCACACCCAGCGATGTTTTCTTGTGTGGCATTCTTTAGTTGGTCTCTTAAAATCGTCACTTCT
NZ_CP038517.1	2340395	2340506	12	111	Parent=gene-EQK04_RS12000:Name=WP_007501433.1	GCTCTTCTTTAGCAGAATCATATTCCGAGTTTTCAGAGAGGTCTCCAAAACTTCTAGCGATTTTAATACGCTCTACAACCTCTTTACGTTTAACCGTTTTCAAATATTCAA
NZ_CP038517.1	2469783	2469921	6	138	Parent=gene-EQK04_RS12630:Name=WP_008345914.1	AGTTTTCCTCTTAGCAGCTCACTGCCTGGGATGTGCGAGTGGCCAAAGCAGATAATGTCTGCGCCTAGCTCTTCTGCACGGTAGTAGACTTGAAGCAAGGATTGTTTGATGCCATGCAGATGTCCGTGAGTGAGAAAT
NZ_CP038517.1	2527874	2528028	30	154	Parent=gene-EQK04_RS13000:Name=WP_007501629.1	TTCATTTTATCGCCCATTTCTTGATCAAGTTCTTCAAGAACTGGAGCAATCATTTTACAAGGTCCGCACCAAGGTGCCCAAAAGTCTGCAAGAACAACACCTTCTGCAGTTTCTTGTGAAAATGTTGCGTCAGTAGCTTTTACGATTGCCATTA
NZ_CP038517.1	2551670	2551903	10	233	Parent=gene-EQK04_RS13115:Name=WP_003216324.1	CCTCCTATGTTTCCTATTCCAGATTACTTGATGTTTGCAAGTTGTTGTTTGATACGTTTGAAATCTCCAGCACTTACGATTGCGCTCTTACGCAATTTACGTTTTTGCTTTGTAGATTTGTTAGCGAACAAGTGACTTGTGTACGCATGAGAACGTTTAAGTTTACCAGAACCTGTTTTTTTGAAACGTTTAGCAGATCCGCGGTGAGTTTTCATTTTTGGCATTGGATGTTT
NZ_CP038517.1	2551676	2551897	6	221	Parent=gene-EQK04_RS13115:Name=WP_003216324.1	ATGTTTCCTATTCCAGATTACTTGATGTTTGCAAGTTGTTGTTTGATACGTTTGAAATCTCCAGCACTTACGATTGCGCTCTTACGCAATTTACGTTTTTGCTTTGTAGATTTGTTAGCGAACAAGTGACTTGTGTACGCATGAGAACGTTTAAGTTTACCAGAACCTGTTTTTTTGAAACGTTTAGCAGATCCGCGGTGAGTTTTCATTTTTGGCATTGG
NZ_CP038517.1	2553306	2553450	7	144	Parent=gene-EQK04_RS13125:Name=WP_017358258.1	GGTAGATACTGAGATGTTCAGGTTAATTGGCAAAGACGGCACAGAATACAAATCACTTGCAACAAATAATATGTATGTAAATGATACCGATTCAAGTTTCTTCTTAAAACAAATAAATCCTAAATTATCTAAAAAAGGCAGAAT
NZ_CP038517.1	2723219	2723356	10	137	Parent=gene-EQK04_RS13970:Name=WP_007501934.1	ATTCCTCGAATTTTTCATGGAGTGTAAAGAAATCTTTTCCCTTTACATACCAGTGATAGTTATGTAATTTTACGTAAAGCACAGTCCAATCTGCTACTTGTTTATTGACGACGTTTAATAATTTTTCAGACATGTTG
NZ_CP038517.1	2754912	2755012	15	100	Parent=gene-EQK04_RS14225:Name=WP_017367919.1	ATCCATCAAATACATCGCCAAAAAAGACGAAAACAAGCGTCAGGATTCCTGATACCATCAATATGTATAAGTACAGCGTCTGAAGAGGCAGCCCAAACAC
NZ_CP038517.1	2816763	2816819	13	56	Parent=gene-EQK04_RS14595:Name=WP_008345797.1	AAGACTTTTTCATTTAAGGAGACACCACGATTCTTTTGTCATCGTCCCCTGTTTCA
NZ_CP038517.1	2816763	2816819	13	56	Parent=gene-EQK04_RS14600:Name=WP_007500517.1	AAGACTTTTTCATTTAAGGAGACACCACGATTCTTTTGTCATCGTCCCCTGTTTCA
NZ_CP038517.1	2847202	2847332	10	130	Parent=gene-EQK04_RS14760:Name=WP_003213123.1	TTTGTTAATGTTATGAAGAGAAGCCGTTGTTTCTCTAATTTCGTTTTCAAGTTTCCATAATAGTTGTTTAAGTTCTTCGATTTCATACTTTTCCATCGATTCCACTCTCCTTTTTTGGAAGATCAATGTA
NZ_CP038517.1	2867486	2867622	6	136	Parent=gene-EQK04_RS14855:Name=WP_003213769.1	CCTTTTAGGTCAGAGATCATTCTATTTAGACGATCAACTTGGTTTAACACTTCTTGACTTTCAACACCATATTGCTTAGCGGTCGCTCTTAGTTCTTCTGGGGTTACGCGAATAATTCCTGACATATTCCTCATTA
NZ_CP038517.1	3050461	3050529	11	68	Parent=gene-EQK04_RS15805:Name=WP_007500174.1	TACCTCAACTTCAGGATTGTTTAATGCTGCACGAAATACGTTACGTCCAATACGTCCAAATCCGTTAA
NZ_CP038517.1	3050464	3050556	6	92	Parent=gene-EQK04_RS15805:Name=WP_007500174.1	CTCAACTTCAGGATTGTTTAATGCTGCACGAAATACGTTACGTCCAATACGTCCAAATCCGTTAATACCGACTTTTACTGCCATGATGTTTC
NZ_CP038517.1	3539992	3540126	25	134	Parent=gene-EQK04_RS18250:Name=WP_017368350.1	TTTCATCGTATAAGTTGAAGCGGAGCCTTGTCATACAGTGCGTGACATGCTTAACATTCTTTTCACCGCCGACAAGCTCTAGAACTTCTTTTGCTGTTTGTTTGTGGTTCATTGTGTTACCCTCCAATCGTTGA
NZ_CP038517.1	3693609	3693737	10	128	Parent=gene-EQK04_RS18965:Name=WP_008347534.1	TTCACATGGGAAAAACACTCGTATTCGGACACAAAAACCCTGACACAGACACGATTTGCTCTGCTATCGCTTACGCTGATCTGAAAAACAAAATTGGCGTTCAAGCAGAAGCTGTCAGACTTGGAGAA
NZ_CP038517.1	3693609	3693749	6	140	Parent=gene-EQK04_RS18965:Name=WP_008347534.1	TTCACATGGGAAAAACACTCGTATTCGGACACAAAAACCCTGACACAGACACGATTTGCTCTGCTATCGCTTACGCTGATCTGAAAAACAAAATTGGCGTTCAAGCAGAAGCTGTCAGACTTGGAGAAATCAATGGAGAA
NZ_CP038517.1	3693620	3693746	24	126	Parent=gene-EQK04_RS18965:Name=WP_008347534.1	AAAACACTCGTATTCGGACACAAAAACCCTGACACAGACACGATTTGCTCTGCTATCGCTTACGCTGATCTGAAAAACAAAATTGGCGTTCAAGCAGAAGCTGTCAGACTTGGAGAAATCAATGGA
NZ_CP038517.1	3693626	3693699	8	73	Parent=gene-EQK04_RS18965:Name=WP_008347534.1	CTCGTATTCGGACACAAAAACCCTGACACAGACACGATTTGCTCTGCTATCGCTTACGCTGATCTGAAAAACA
NZ_CP038517.1	3749771	3750036	22	265	Parent=rna-EQK04_RS19245:gbkey=SRP RNA	TTTGCCGTGCTAAGCGGGGAGGTAGCGGTGCCCTGTACTCGCAATCCGCTCTAGCGAGGCCGAATCCCTTCTCAAGGTTCGTTTACTTCAAGGTCTGCCTTAAATAAGTGGTGTTGACGTCTGGGTCCTGCGCAATGGGAATTCATGAACCATGTCAGGTCCGGAAGGAAGCAGCATTAAGTGAAACCTCTCATGTGCCGCAGGGTTGCCTGGGCCGAGCTAACTGTTTAAGTAACGCTTGGGGTAGCGAATCGACAGAAGGTGC
NZ_CP038517.1	3749771	3750041	58	270	Parent=rna-EQK04_RS19245:gbkey=SRP RNA	TTTGCCGTGCTAAGCGGGGAGGTAGCGGTGCCCTGTACTCGCAATCCGCTCTAGCGAGGCCGAATCCCTTCTCAAGGTTCGTTTACTTCAAGGTCTGCCTTAAATAAGTGGTGTTGACGTCTGGGTCCTGCGCAATGGGAATTCATGAACCATGTCAGGTCCGGAAGGAAGCAGCATTAAGTGAAACCTCTCATGTGCCGCAGGGTTGCCTGGGCCGAGCTAACTGTTTAAGTAACGCTTGGGGTAGCGAATCGACAGAAGGTGCACGGT
NZ_CP038517.1	3749771	3750042	424	271	Parent=rna-EQK04_RS19245:gbkey=SRP RNA	TTTGCCGTGCTAAGCGGGGAGGTAGCGGTGCCCTGTACTCGCAATCCGCTCTAGCGAGGCCGAATCCCTTCTCAAGGTTCGTTTACTTCAAGGTCTGCCTTAAATAAGTGGTGTTGACGTCTGGGTCCTGCGCAATGGGAATTCATGAACCATGTCAGGTCCGGAAGGAAGCAGCATTAAGTGAAACCTCTCATGTGCCGCAGGGTTGCCTGGGCCGAGCTAACTGTTTAAGTAACGCTTGGGGTAGCGAATCGACAGAAGGTGCACGGTA
NZ_CP038517.1	3749771	3750046	19	275	Parent=rna-EQK04_RS19245:gbkey=SRP RNA	TTTGCCGTGCTAAGCGGGGAGGTAGCGGTGCCCTGTACTCGCAATCCGCTCTAGCGAGGCCGAATCCCTTCTCAAGGTTCGTTTACTTCAAGGTCTGCCTTAAATAAGTGGTGTTGACGTCTGGGTCCTGCGCAATGGGAATTCATGAACCATGTCAGGTCCGGAAGGAAGCAGCATTAAGTGAAACCTCTCATGTGCCGCAGGGTTGCCTGGGCCGAGCTAACTGTTTAAGTAACGCTTGGGGTAGCGAATCGACAGAAGGTGCACGGTAAATC
NZ_CP038517.1	3749772	3750041	58	269	Parent=rna-EQK04_RS19245:gbkey=SRP RNA	TTGCCGTGCTAAGCGGGGAGGTAGCGGTGCCCTGTACTCGCAATCCGCTCTAGCGAGGCCGAATCCCTTCTCAAGGTTCGTTTACTTCAAGGTCTGCCTTAAATAAGTGGTGTTGACGTCTGGGTCCTGCGCAATGGGAATTCATGAACCATGTCAGGTCCGGAAGGAAGCAGCATTAAGTGAAACCTCTCATGTGCCGCAGGGTTGCCTGGGCCGAGCTAACTGTTTAAGTAACGCTTGGGGTAGCGAATCGACAGAAGGTGCACGGT
NZ_CP038517.1	3749938	3750032	16	94	Parent=rna-EQK04_RS19245:gbkey=SRP RNA	GAAGCAGCATTAAGTGAAACCTCTCATGTGCCGCAGGGTTGCCTGGGCCGAGCTAACTGTTTAAGTAACGCTTGGGGTAGCGAATCGACAGAAG

## Sheet: SCU11_12h
Ref.genome	Start	End	Reads	Size	Location	Sequence
NZ_CP038517.1	12720	12838	11	118	Parent=gene-EQK04_RS00080:Name=WP_087975202.1	TTTCATCATCAACATAAATTTCCAAAGCGTCTTTTTCTGCGATTCCTAACGTACGGCGAAGCTCGATTGGAATCACCACGCGTCCTAATTCGTCAACTTTACGTACAATACCTGTAGA
NZ_CP038517.1	77342	77440	12	98	Parent=gene-EQK04_RS00425:Name=WP_003217214.1	GTGAAGGTATGTTAAAAAGAATCGTTCAGGCGTTTTTTATCATTTTCGGTGCAGTTGTAGGGATTTTTATCATTCCAGAGTTATTTCTGCTGTTAAAT
NZ_CP038517.1	87219	87372	11	153	Parent=gene-EQK04_RS00490:Name=WP_003216956.1	CCCTATTACCACATCACGGACTTTAAGGAGGTGTGTCTCGTGGCTAAAAAAGTAGTTAAAGTTGTTAAATTGCAAATTCCTGCTGGAAAAGCTAACCCAGCTCCACCAGTTGGACCTGCACTAGGTCAAGCCGGTGTTAATATCATGGGATTC
NZ_CP038517.1	155518	155668	8	150	Parent=gene-EQK04_RS00905:Name=WP_007498553.1	GGTTGAATATACTATGGAAACAATGATTAAAAAGAGAATTAAGCAAGTGAAAAAAGGCGACCAGAACGCATTTGCAGACATCGTAGACCTGTATAAAGACAAAATTTATCAGCTGTGCTACCGTATGCTTGGGAATGCACATGAAGCAGA
NZ_CP038517.1	164455	164551	9	96	Parent=gene-EQK04_RS00940:Name=WP_026050037.1	TTGATACGATTATTTGTTGGTTAACGGGGTACAGTCCAGAAGAGCTACAGGAACAGATAGATAAACAGATAGACATTGAAACCTTCTTTGCTGAGG
NZ_CP038517.1	232969	233267	14	298	.	AGAAAAAAAGGATGTCAGCTAGTGACATCCTTTTCTTTTTGTTAGCAAACCTGCTGGGCGGCAACCGAAAGAGTCGATAAACAAACACTCATGAGCCGTTTCTCCCAGATTCGATCGAGCATTGAGCTTTTCATCTTGAACTTTGATGGATAAGAACTTTGAATACTTGAGCTTTCAGCTTTGAACGTTCAGCTTTGAGCTTTTATCATGGATCATCCTAAGATGATCATCAGATGAGGAGGGAATGACCTTTCCCTCGGAGGTGTTTAGTCCTATCGATTTTCGGCTCACTAACAAA
NZ_CP038517.1	233003	233268	91	265	unknown-RNA1	CTTTTTGTTAGCAAACCTGCTGGGCGGCAACCGAAAGAGTCGATAAACAAACACTCATGAGCCGTTTCTCCCAGATTCGATCGAGCATTGAGCTTTTCATCTTGAACTTTGATGGATAAGAACTTTGAATACTTGAGCTTTCAGCTTTGAACGTTCAGCTTTGAGCTTTTATCATGGATCATCCTAAGATGATCATCAGATGAGGAGGGAATGACCTTTCCCTCGGAGGTGTTTAGTCCTATCGATTTTCGGCTCACTAACAAAA
NZ_CP038517.1	233004	233267	82	263	unknown-RNA1	TTTTTGTTAGCAAACCTGCTGGGCGGCAACCGAAAGAGTCGATAAACAAACACTCATGAGCCGTTTCTCCCAGATTCGATCGAGCATTGAGCTTTTCATCTTGAACTTTGATGGATAAGAACTTTGAATACTTGAGCTTTCAGCTTTGAACGTTCAGCTTTGAGCTTTTATCATGGATCATCCTAAGATGATCATCAGATGAGGAGGGAATGACCTTTCCCTCGGAGGTGTTTAGTCCTATCGATTTTCGGCTCACTAACAAA
NZ_CP038517.1	233004	233268	9	264	unknown-RNA1	TTTTTGTTAGCAAACCTGCTGGGCGGCAACCGAAAGAGTCGATAAACAAACACTCATGAGCCGTTTCTCCCAGATTCGATCGAGCATTGAGCTTTTCATCTTGAACTTTGATGGATAAGAACTTTGAATACTTGAGCTTTCAGCTTTGAACGTTCAGCTTTGAGCTTTTATCATGGATCATCCTAAGATGATCATCAGATGAGGAGGGAATGACCTTTCCCTCGGAGGTGTTTAGTCCTATCGATTTTCGGCTCACTAACAAAA
NZ_CP038517.1	233090	233135	27	45	.	TTGAGCTTTTCATCTTGAACTTTGATGGATAAGAACTTTGAATAC
NZ_CP038517.1	320963	321012	11	49	Parent=gene-EQK04_RS01730:Name=WP_017366585.1	GAAAATCATCGGTGGGAAGGATTTTGAGAGCGCTATCCCTGTCATCAAA
NZ_CP038517.1	321782	321942	7	160	Parent=gene-EQK04_RS01730:Name=WP_017366585.1	ATAATTTGAAACGGGAGCGTGACAAAGATGACAACACCTTACAAGCATGAACCATTCACGGATTTTAGCCAGGAAGAAAATCGCCAAGCGTTTGAACAAGCATTAGCCAAAGTAACAGAATCGCTTGGGCAAACCTACCCGCTTGTGATTAATGGAGAAA
NZ_CP038517.1	321782	321942	7	160	Parent=gene-EQK04_RS01735:Name=WP_007498254.1	ATAATTTGAAACGGGAGCGTGACAAAGATGACAACACCTTACAAGCATGAACCATTCACGGATTTTAGCCAGGAAGAAAATCGCCAAGCGTTTGAACAAGCATTAGCCAAAGTAACAGAATCGCTTGGGCAAACCTACCCGCTTGTGATTAATGGAGAAA
NZ_CP038517.1	321995	322097	20	102	Parent=gene-EQK04_RS01735:Name=WP_007498254.1	GTCGTGGGTACCGTATCAAAAGCTGGGAAAGAAGAGGCAGAGCAAGCGATTCAAGCTGCAGCAAAAGCGTTTGAAACATGGCGCTACACGTCTCCAGAAGAA
NZ_CP038517.1	321996	322176	12	180	Parent=gene-EQK04_RS01735:Name=WP_007498254.1	TCGTGGGTACCGTATCAAAAGCTGGGAAAGAAGAGGCAGAGCAAGCGATTCAAGCTGCAGCAAAAGCGTTTGAAACATGGCGCTACACGTCTCCAGAAGAAAGAGCCGGCGTCTTATTCCGCGCTGCGGCAAGCATTCGCCGTAAAAAGCATGAGTATTCAGCCCTTCTCGTAAAAGAAG
NZ_CP038517.1	519151	519298	6	147	Parent=gene-EQK04_RS02545:Name=WP_003214229.1	GCAACAATCATGGAACAAGGTACAGTAAAATGGTTTAACGCAGAAAAAGGTTTTGGATTTATCGAACGTGAAGAAGGCGACGATGTATTCGTACATTTCTCAGCTATCCAAGGTGACGGATTCAAATCTTTAGACGAAGGTCAAAAA
NZ_CP038517.1	519153	519229	21	76	Parent=gene-EQK04_RS02545:Name=WP_003214229.1	AACAATCATGGAACAAGGTACAGTAAAATGGTTTAACGCAGAAAAAGGTTTTGGATTTATCGAACGTGAAGAAGGC
NZ_CP038517.1	519170	519320	7	150	Parent=gene-EQK04_RS02545:Name=WP_003214229.1	GTACAGTAAAATGGTTTAACGCAGAAAAAGGTTTTGGATTTATCGAACGTGAAGAAGGCGACGATGTATTCGTACATTTCTCAGCTATCCAAGGTGACGGATTCAAATCTTTAGACGAAGGTCAAAAAGTAACATTTGACGTAGAGCAAG
NZ_CP038517.1	551115	551267	25	152	Parent=gene-EQK04_RS02725:Name=WP_008346693.1	GTAAACAGTGAAGTTACGGTACAAGCAAGTCGAACCGTCTCGGAAACGAGAACATATACGACGTCAAACATCCCATCAAGTATTACATATGCAAAGGATGGATGGGTCGGTATTCTCTATCAATCGTCAATTGAAGAGTTAGGTTTAGGAAA
NZ_CP038517.1	621713	621866	7	153	Parent=gene-EQK04_RS03130:Name=WP_017366749.1	AGAATCTATCAGACCGATGACGAGCATATTTTATATGTTGAATATAAAGACTCAACTACAGCATTTAACGGTGAAAAGAAAGCGGAAATTGAAGGCAAAGGCAGACTGAATAACGAAATTTCCAGCTTGATTTTTCAAATGCTACATGAGAAA
NZ_CP038517.1	857090	857235	24	145	Parent=gene-EQK04_RS04305:Name=WP_007497007.1	GAAACAAAACAAAAAGACAGAAGCGATTAAAGCCCGTGTTGATAATCAGTTAAGCTTGTCAGATAAAGTACTGTACAGAGATCTTCTTCGATTCCATAAGCTATCTGATTTTAAACCAGTGAATCCATCTGATTATTTCTATGGT
NZ_CP038517.1	857098	857243	8	145	Parent=gene-EQK04_RS04305:Name=WP_007497007.1	ACAAAAAGACAGAAGCGATTAAAGCCCGTGTTGATAATCAGTTAAGCTTGTCAGATAAAGTACTGTACAGAGATCTTCTTCGATTCCATAAGCTATCTGATTTTAAACCAGTGAATCCATCTGATTATTTCTATGGTAAAACAAA
NZ_CP038517.1	879712	879862	6	150	Parent=gene-EQK04_RS04430:Name=WP_008349061.1	TTCTACTTCGATGAATCCGAAACCTTTTTCAGAGTTGAACCATTTTACTTTACCTTCTAACATGAAATTTCCTCCTAAAGCGATCTTAACGCTTAAATTCACTATTCTTGCTCTTACACAAACTTCAAAGACGAAAACTCTTTCAAAACT
NZ_CP038517.1	879727	879781	11	54	Parent=gene-EQK04_RS04430:Name=WP_008349061.1	TCCGAAACCTTTTTCAGAGTTGAACCATTTTACTTTACCTTCTAACATGAAATT
NZ_CP038517.1	926424	926461	28	37	Parent=gene-EQK04_RS04635:Name=WP_017360343.1	TCGACCTGAAAAAAGGCGTCACATCATCAGAAAAAGA
NZ_CP038517.1	946205	946513	8	308	Parent=gene-EQK04_RS04740:Name=WP_008348927.1	TTAATTGAAAGGGCGATCATATTCGCCCTTTTTTTCATTCATATCGCCGCTTGTATATCTTTAAAAAAAGGGTTGTCGAAGCTCGTAAATTCTGCGATAATACTTATTGAAAGTGCTTTCAAAAAGCGCTATCGTGATGAATTGGGTGCGTTCCACTTTGGATTTACGGCGATGAGCCAAATGAGAGAGAAGCGCTTCTGGGAGAAAAGCAAAGCATAAGGGGATATGATATAAGCAATGCTTTGGTGTGTGAAAGATGAGGGGATCATGGGGAGCTTCATCACGCCATTGTTACGCATCCAAACCAT
NZ_CP038517.1	946308	946515	16	207	DucS	TTATTGAAAGTGCTTTCAAAAAGCGCTATCGTGATGAATTGGGTGCGTTCCACTTTGGATTTACGGCGATGAGCCAAATGAGAGAGAAGCGCTTCTGGGAGAAAAGCAAAGCATAAGGGGATATGATATAAGCAATGCTTTGGTGTGTGAAAGATGAGGGGATCATGGGGAGCTTCATCACGCCATTGTTACGCATCCAAACCATAC
NZ_CP038517.1	946312	946513	45	201	DucS	TGAAAGTGCTTTCAAAAAGCGCTATCGTGATGAATTGGGTGCGTTCCACTTTGGATTTACGGCGATGAGCCAAATGAGAGAGAAGCGCTTCTGGGAGAAAAGCAAAGCATAAGGGGATATGATATAAGCAATGCTTTGGTGTGTGAAAGATGAGGGGATCATGGGGAGCTTCATCACGCCATTGTTACGCATCCAAACCAT
NZ_CP038517.1	946313	946513	1531	200	DucS	GAAAGTGCTTTCAAAAAGCGCTATCGTGATGAATTGGGTGCGTTCCACTTTGGATTTACGGCGATGAGCCAAATGAGAGAGAAGCGCTTCTGGGAGAAAAGCAAAGCATAAGGGGATATGATATAAGCAATGCTTTGGTGTGTGAAAGATGAGGGGATCATGGGGAGCTTCATCACGCCATTGTTACGCATCCAAACCAT
NZ_CP038517.1	946331	946513	14	182	DucS	CGCTATCGTGATGAATTGGGTGCGTTCCACTTTGGATTTACGGCGATGAGCCAAATGAGAGAGAAGCGCTTCTGGGAGAAAAGCAAAGCATAAGGGGATATGATATAAGCAATGCTTTGGTGTGTGAAAGATGAGGGGATCATGGGGAGCTTCATCACGCCATTGTTACGCATCCAAACCAT
NZ_CP038517.1	946333	946513	32	180	DucS	CTATCGTGATGAATTGGGTGCGTTCCACTTTGGATTTACGGCGATGAGCCAAATGAGAGAGAAGCGCTTCTGGGAGAAAAGCAAAGCATAAGGGGATATGATATAAGCAATGCTTTGGTGTGTGAAAGATGAGGGGATCATGGGGAGCTTCATCACGCCATTGTTACGCATCCAAACCAT
NZ_CP038517.1	946336	946513	6	177	DucS	TCGTGATGAATTGGGTGCGTTCCACTTTGGATTTACGGCGATGAGCCAAATGAGAGAGAAGCGCTTCTGGGAGAAAAGCAAAGCATAAGGGGATATGATATAAGCAATGCTTTGGTGTGTGAAAGATGAGGGGATCATGGGGAGCTTCATCACGCCATTGTTACGCATCCAAACCAT
NZ_CP038517.1	946336	946514	9	178	DucS	TCGTGATGAATTGGGTGCGTTCCACTTTGGATTTACGGCGATGAGCCAAATGAGAGAGAAGCGCTTCTGGGAGAAAAGCAAAGCATAAGGGGATATGATATAAGCAATGCTTTGGTGTGTGAAAGATGAGGGGATCATGGGGAGCTTCATCACGCCATTGTTACGCATCCAAACCATA
NZ_CP038517.1	946339	946513	77	174	DucS	TGATGAATTGGGTGCGTTCCACTTTGGATTTACGGCGATGAGCCAAATGAGAGAGAAGCGCTTCTGGGAGAAAAGCAAAGCATAAGGGGATATGATATAAGCAATGCTTTGGTGTGTGAAAGATGAGGGGATCATGGGGAGCTTCATCACGCCATTGTTACGCATCCAAACCAT
NZ_CP038517.1	946340	946513	67	173	DucS	GATGAATTGGGTGCGTTCCACTTTGGATTTACGGCGATGAGCCAAATGAGAGAGAAGCGCTTCTGGGAGAAAAGCAAAGCATAAGGGGATATGATATAAGCAATGCTTTGGTGTGTGAAAGATGAGGGGATCATGGGGAGCTTCATCACGCCATTGTTACGCATCCAAACCAT
NZ_CP038517.1	946342	946514	25	172	DucS	TGAATTGGGTGCGTTCCACTTTGGATTTACGGCGATGAGCCAAATGAGAGAGAAGCGCTTCTGGGAGAAAAGCAAAGCATAAGGGGATATGATATAAGCAATGCTTTGGTGTGTGAAAGATGAGGGGATCATGGGGAGCTTCATCACGCCATTGTTACGCATCCAAACCATA
NZ_CP038517.1	946345	946514	24	169	DucS	ATTGGGTGCGTTCCACTTTGGATTTACGGCGATGAGCCAAATGAGAGAGAAGCGCTTCTGGGAGAAAAGCAAAGCATAAGGGGATATGATATAAGCAATGCTTTGGTGTGTGAAAGATGAGGGGATCATGGGGAGCTTCATCACGCCATTGTTACGCATCCAAACCATA
NZ_CP038517.1	946346	946514	11	168	DucS	TTGGGTGCGTTCCACTTTGGATTTACGGCGATGAGCCAAATGAGAGAGAAGCGCTTCTGGGAGAAAAGCAAAGCATAAGGGGATATGATATAAGCAATGCTTTGGTGTGTGAAAGATGAGGGGATCATGGGGAGCTTCATCACGCCATTGTTACGCATCCAAACCATA
NZ_CP038517.1	983425	983536	12	111	Parent=gene-EQK04_RS04930:Name=WP_008359029.1	TTTTTTATTCTATTTATTACCTTATTTAAGATAACTTACTTGTGAGCATTCCTCACATTCATTACCGTAACACTCGTGCTGTTCCATTAAATCATTTCCACATTTTGTGCA
NZ_CP038517.1	1094320	1094623	11	303	Parent=gene-EQK04_RS05460:Name=WP_017367012.1	GAAGATCGTGAAAGGACTCTGCGAGACGTTCTCCTTTTCCCAGGAAATAAAGCCGTCCTTCCGTCAGGGCGAAGTTTTAATAAAGTTGGAATAATTTCTCTATCCCTTGCCCATACTGTGGACAACAGTTTTTAAAAAGTGAGGGATTGGTTATGTTATTTCTTCATGACGTATGGGTGAATTGGTTTGAAGGGGAAGAGAATGGCTATAATGTGTGTCATTTTCATGAGTGGCGCAAGGAGGACAGCGTGGAGCTGTTAGATCAAGTACCTTTACTCAAGGTGCAGAGTCCTTTGTTTGATT
NZ_CP038517.1	1094322	1094624	18	302	Parent=gene-EQK04_RS05460:Name=WP_017367012.1	AGATCGTGAAAGGACTCTGCGAGACGTTCTCCTTTTCCCAGGAAATAAAGCCGTCCTTCCGTCAGGGCGAAGTTTTAATAAAGTTGGAATAATTTCTCTATCCCTTGCCCATACTGTGGACAACAGTTTTTAAAAAGTGAGGGATTGGTTATGTTATTTCTTCATGACGTATGGGTGAATTGGTTTGAAGGGGAAGAGAATGGCTATAATGTGTGTCATTTTCATGAGTGGCGCAAGGAGGACAGCGTGGAGCTGTTAGATCAAGTACCTTTACTCAAGGTGCAGAGTCCTTTGTTTGATTA
NZ_CP038517.1	1094325	1094624	21	299	Parent=gene-EQK04_RS05460:Name=WP_017367012.1	TCGTGAAAGGACTCTGCGAGACGTTCTCCTTTTCCCAGGAAATAAAGCCGTCCTTCCGTCAGGGCGAAGTTTTAATAAAGTTGGAATAATTTCTCTATCCCTTGCCCATACTGTGGACAACAGTTTTTAAAAAGTGAGGGATTGGTTATGTTATTTCTTCATGACGTATGGGTGAATTGGTTTGAAGGGGAAGAGAATGGCTATAATGTGTGTCATTTTCATGAGTGGCGCAAGGAGGACAGCGTGGAGCTGTTAGATCAAGTACCTTTACTCAAGGTGCAGAGTCCTTTGTTTGATTA
NZ_CP038517.1	1103120	1103256	12	136	Parent=gene-EQK04_RS05500:Name=WP_007499012.1	TCGGGAATAGATAAGGAAGTGGTTCTTAACTACATCATAAGGAGCGGATCCATGAATTGGTATGAAAAGCTCAGTGAATACTTCCCGATAGAAGAAATGAAGTCAAAAGAGCATATGGAAGCTTTATTAAAGGAAA
NZ_CP038517.1	1103141	1103262	19	121	Parent=gene-EQK04_RS05500:Name=WP_007499012.1	GTTCTTAACTACATCATAAGGAGCGGATCCATGAATTGGTATGAAAAGCTCAGTGAATACTTCCCGATAGAAGAAATGAAGTCAAAAGAGCATATGGAAGCTTTATTAAAGGAAAGAAGTG
NZ_CP038517.1	1103214	1103252	12	38	Parent=gene-EQK04_RS05500:Name=WP_007499012.1	AAATGAAGTCAAAAGAGCATATGGAAGCTTTATTAAAG
NZ_CP038517.1	1103585	1103707	6	122	Parent=gene-EQK04_RS05500:Name=WP_007499012.1	ACAGATAATGAGGAAGAAATGATGGAGGCCATGAGAAAGACGTACGAAGGAATCCATACGTATAAAGACGAAGAATGGTATGGACAATCGTATGAGGATGTTGATGATGTGCTGAAGCTCGT
NZ_CP038517.1	1103599	1103683	6	84	Parent=gene-EQK04_RS05500:Name=WP_007499012.1	AGAAATGATGGAGGCCATGAGAAAGACGTACGAAGGAATCCATACGTATAAAGACGAAGAATGGTATGGACAATCGTATGAGGA
NZ_CP038517.1	1103603	1103660	46	57	Parent=gene-EQK04_RS05500:Name=WP_007499012.1	ATGATGGAGGCCATGAGAAAGACGTACGAAGGAATCCATACGTATAAAGACGAAGAA
NZ_CP038517.1	1103603	1103789	9	186	Parent=gene-EQK04_RS05500:Name=WP_007499012.1	ATGATGGAGGCCATGAGAAAGACGTACGAAGGAATCCATACGTATAAAGACGAAGAATGGTATGGACAATCGTATGAGGATGTTGATGATGTGCTGAAGCTCGTTGAAAATAGAAAACAAAAAAATATTTTCGATCATCTCGACTAAATGAGAATGTTCAGACTTCAAACATCTGCACAAAAAGAA
NZ_CP038517.1	1103622	1103757	7	135	Parent=gene-EQK04_RS05500:Name=WP_007499012.1	AGACGTACGAAGGAATCCATACGTATAAAGACGAAGAATGGTATGGACAATCGTATGAGGATGTTGATGATGTGCTGAAGCTCGTTGAAAATAGAAAACAAAAAAATATTTTCGATCATCTCGACTAAATGAGAA
NZ_CP038517.1	1103662	1103759	9	97	Parent=gene-EQK04_RS05500:Name=WP_007499012.1	GTATGGACAATCGTATGAGGATGTTGATGATGTGCTGAAGCTCGTTGAAAATAGAAAACAAAAAAATATTTTCGATCATCTCGACTAAATGAGAATG
NZ_CP038517.1	1103662	1103791	7	129	Parent=gene-EQK04_RS05500:Name=WP_007499012.1	GTATGGACAATCGTATGAGGATGTTGATGATGTGCTGAAGCTCGTTGAAAATAGAAAACAAAAAAATATTTTCGATCATCTCGACTAAATGAGAATGTTCAGACTTCAAACATCTGCACAAAAAGAATG
NZ_CP038517.1	1105300	1105439	20	139	Parent=gene-EQK04_RS05515:Name=WP_008348474.1	GTTGGCAAAATGGAAATCGAAAGAATAAATGAACATACAGTCAAATTTTATATTTCCTACGGTGATATTGAAGATCGCGGTTTTGACCGTGAAGAGATTTGGTATAATCGTGAGCGCAGTGAAGAGCTGTTCTGGGAAG
NZ_CP038517.1	1170226	1171360	25	1134	Parent=gene-EQK04_RS05890:Name=WP_017367066.1	CTTGTCCAAGAAATTGGAAATGGTACTGATAAAAACGGTATCTCTGATCGTACAGAATTTAACGGAAAGAAATTACTTGACGGTACTTTCAGCGCAGCTGGTGCTACACCAAAATCATTAACTTTCCAAATTGGTGCAAATAAAGCACAAAAATTAGAAGTTAATATTGAAGCAATGTCTTCTACAGCACTTGGTGCGGTTGATCCCGGTACTGGTGCTCTTATTGCAGACCACGCAGTAGCTGACATCGATGTAACACAATTTGCTAATCCAGCTGCTGCCGGCGCACTTTCTTTTGATGATCAATTAGATATCGTTGATGGAGCGATCAAACAAGTATCTGATCAACGTTCTAAACTCGGTGCAGTTCAAAACCGTCTAGAGCACACAATCAACAAC…
NZ_CP038517.1	1170226	1171360	25	1134	Parent=gene-EQK04_RS05895:Name=WP_017367067.1	CTTGTCCAAGAAATTGGAAATGGTACTGATAAAAACGGTATCTCTGATCGTACAGAATTTAACGGAAAGAAATTACTTGACGGTACTTTCAGCGCAGCTGGTGCTACACCAAAATCATTAACTTTCCAAATTGGTGCAAATAAAGCACAAAAATTAGAAGTTAATATTGAAGCAATGTCTTCTACAGCACTTGGTGCGGTTGATCCCGGTACTGGTGCTCTTATTGCAGACCACGCAGTAGCTGACATCGATGTAACACAATTTGCTAATCCAGCTGCTGCCGGCGCACTTTCTTTTGATGATCAATTAGATATCGTTGATGGAGCGATCAAACAAGTATCTGATCAACGTTCTAAACTCGGTGCAGTTCAAAACCGTCTAGAGCACACAATCAACAAC…
NZ_CP038517.1	1333919	1334061	31	142	Parent=gene-EQK04_RS06760:Name=WP_008345159.1	ATTAAAATAGAATTACAGGAGGTATATGGTGTTGATACTGCACAAAACGTGATGGTTGCAGTCAACGAAATATATACGAGGGGAAATGCTGAAGTGCGTAGCGGGGACACTGTTGCACTCATTCCTCCTGTAAGTGGTGGAT
NZ_CP038517.1	1370566	1370954	9	388	Parent=gene-EQK04_RS06940:Name=WP_008345085.1	ATGTCGTTGCGGTTATGCGATCGCTTCATACGATATAAGCAAGAACCATTTCTCTTATCGATTGTATTTTTTATCAATGAAAACTGACAAGGAATGAATCATTCTCTGGAAGGGGCGTTGACCAATGAAGCAAATCGTGAAGCATGGGTATAGACAAGAGAAGAAGAATCGCATCGCTGTGTGGAGATTAGAGGTTGATTATGAGCTTTCTACGCTTCATGAAGCCATCGAGCAAAAAGACGATATCCAAGTAGAACGCAGCAAACGAAAGCTTGAGCGCCTAAGAAAAGAATGGGAGCAGCTTCAAGGGTAAAACAAGGTGAGGTAAAAACGAACCAATTCATCGGTTCGTTTTTGTATGAAGCTGCTTTTTTCTTGCTTTTACGTA
NZ_CP038517.1	1382718	1382775	7	57	Parent=gene-EQK04_RS07015:Name=WP_003212509.1	CTACTCGATAAACTTGAGAGAGAACTATCCGCACTTCATGATGCGTTCACAAAAAAA
NZ_CP038517.1	1391634	1391845	6	211	Parent=gene-EQK04_RS07040:Name=WP_007499825.1	AAGATATCATGAAGTGGTCAACACTCATGTTCGTTTATTCATTAAACTACTTAACGATCTTTTTCGTTGCGATGATTATTATTACACTATTCTAGAGTGAAATACACTTTGATCACATCAAAACAATGGCTATATCTTATAACACAACATTTTCTTACAACTATGAAAGCCGCCTGATATTCAGTTCTATTTAGGCGGCTTTCTGTTTATA
NZ_CP038517.1	1400780	1401001	21	221	Parent=gene-EQK04_RS07100:Name=WP_007499807.1	TCTTCACGATACAGTGGTTGATTTCAAAAAAGCAGAAACAGCGATTCAATCCATCTTAGATGAGATTAGTATTGAAATCGGTCAAGCTGTATCAGCATATATTAAAGTTCCAACAGGGAACCCATATTTTGATGGTCTATCATCATGCGGCGGTGGCTGTGGATCAGGAGGCAGCTGTGGCTGTAAAGTATCTTGACGAGACTTGAACGTCTCGTCTTTTA
NZ_CP038517.1	1511692	1511902	6	210	Parent=gene-EQK04_RS07650:Name=WP_008344834.1	CAGATCTTTGAAGGTGTTGTAATTAAGCGTCGTGGTGGTGGAATCAGCGAAACTTTCACAGTTCGTAAGATCTCTTACGGTGTAGGCGTTGAGCGTACATTCCCTGTACACACACCAAAAATCGCTAAGATCGAAGTTGTACGTCACGGTAAGGTACGTCGTGCGAAACTTTACTACCTACGTGAACTTCGCGGTAAAGCGGCTCGTATC
NZ_CP038517.1	1527860	1527962	15	102	Parent=gene-EQK04_RS07735:Name=WP_017359091.1	GACTGAATGGAATGACCGGGGGTTAAGATGAATCGTACTTTAATGCAATTAAGAACAAAAACAGTTGAGTTTTGGCGAAATCGATCAAAATTACAAAAAATA
NZ_CP038517.1	1553559	1553695	8	136	Parent=gene-EQK04_RS07880:Name=WP_007499561.1	GCAAGCACAAGATTCAGTGAAAGAAGAAGCAATCCGTTCTGGTATGTTCTATGTAAACCAACGCTGGCTTGGTGGAACGTTAACAAACTTTGAAACAATCCAAAAACGTATCAAACGTTTAAAAGATATTGAAAAA
NZ_CP038517.1	1581007	1581290	10	283	Parent=gene-EQK04_RS07995:Name=WP_008354438.1	AACATGATTTGGAGGTGAAACAGGATGGCTATTACTCAAGAGCGTAAAACTCAATTAATTAATGAGTTCAAAACACACGAATCTGATACTGGATCTCCAGAAGTTCAGATCGCTGTCCTAACAGAATCAATTAACAACTTGAACGAGCATTTACGTACTCATAAGAAAGATCACCACTCACGTCGCGGTCTTTTGAAAATGGTAGGTAGACGTCGTAATCTTCTTACGTATCTACGTAATAAAGACGTAACTCGTTACCGTGAGTTAATTAACAAACTAGGCT
NZ_CP038517.1	1581011	1581130	46	119	Parent=gene-EQK04_RS07995:Name=WP_008354438.1	TGATTTGGAGGTGAAACAGGATGGCTATTACTCAAGAGCGTAAAACTCAATTAATTAATGAGTTCAAAACACACGAATCTGATACTGGATCTCCAGAAGTTCAGATCGCTGTCCTAACA
NZ_CP038517.1	1612704	1612848	6	144	Parent=gene-EQK04_RS08120:Name=WP_230680548.1	CTGGAAAAGTGCTGAAGATGGGTGAATTGAAAGATGGCGAATCGTTTAAAACAGACTTGACTGATCTTTCCCAAGTCGATATTCGCTTAGGAAATGCATCGGGAATCGATATTAAAGTCAATGACGAAACGCTGAAGTACGAAT
NZ_CP038517.1	1654727	1654784	26	57	Parent=gene-EQK04_RS08330:Name=WP_007499421.1	GTTTTACGAAATGGCAAAGTACACAAGAGAAGATATCGTAAAATTAGTAAATGAGGA
NZ_CP038517.1	1703267	1703353	7	86	Parent=gene-EQK04_RS08570:Name=WP_003212379.1	AAACCGTCCCAAAAGAAAATCAATCAAATGATGAAAGCCATGAACAACCAAGCGAAATAATACGTACGTTATTATGATCATAGATG
NZ_CP038517.1	1749186	1749494	7	308	Parent=gene-EQK04_RS08835:Name=WP_017367356.1	GACTGGCTGAGAGCCGACAAACGAAATGGCTTTTACCTTTTCATGTTCAAGCAGACCGTTTACTACATCGTGAGCGCCATTGACAATGTTGAGTACACCTTTTGGAAGTCCCGCTTCTTCAAATAGTTCTGCTAACCGTGCAGCAAGGATTGGCGTCCGTTCTGAAGGTTTTAAAACAAATGTATTTCCGCAAGCGATGGCAAGCGGGAACATCCAGCATGGGACCATCATCGGAAAGTTAAACGGAGTAATGCCGCCGATGACGCCAATTGGGTAGCGGTACATGCCAGACTCTAGACCAGTCGCAA
NZ_CP038517.1	1871327	1871423	14	96	Parent=gene-EQK04_RS09340:Name=WP_017367438.1	TTTGTGAGGAAATATCTTGCTGAAATTGGTGATATTCCATTGCATCTGGTAATCTTCCGTAAATGAGCAGATAGGCTGTTTCTAAGTACGTCTTGT
NZ_CP038517.1	1879061	1879119	6	58	Parent=gene-EQK04_RS09395:Name=WP_173962605.1	ACACTTCAAATCAGTTCAAAACTCGAATCTTTTCTCCAAGGGACGAAAAAACTCTACA
NZ_CP038517.1	1906336	1906455	7	119	Parent=gene-EQK04_RS09520:Name=WP_100218313.1	TGTCTTGTTTGGTGATTGTTCCTTGTTTTGAACTAAGGCATTCAACTTTTTTAAATACTCATTTTCCATGCGCAAATGTTCTACTTCTGCCTGTAACGCTTCCATTGATCCTTTCGTTA
NZ_CP038517.1	1906336	1906455	7	119	Parent=gene-EQK04_RS09520:Name=WP_100218313.1	TGTCTTGTTTGGTGATTGTTCCTTGTTTTGAACTAAGGCATTCAACTTTTTTAAATACTCATTTTCCATGCGCAAATGTTCTACTTCTGCCTGTAACGCTTCCATTGATCCTTTCGTTA
NZ_CP038517.1	1932210	1932480	7	270	Parent=gene-EQK04_RS09695:Name=WP_173962606.1	GGTTGAATCTCTTCTCTATACTCGTCCTCAATGACAGGTGTGATTTTACGACCAAATTTGAGAAAGGATTGGTTTTCTGCACTTGATAGAACCTCTTGCTTATATTGCTCAAAGGGGTCTACCCGCTCTTTGTTGTCTTCTTGCGATAATTCCCAGCTGCGCGTATCATCTGATGTATCATAAACTGCTGTATAAGGTGCTTTATCAGATGAAGAAAGTTCAGATGGCTTGTCTGTCATCAAAGCCGATGGAGGAGAGATTAAACCAAAA
NZ_CP038517.1	1963463	1963614	6	151	Parent=rna-EQK04_RS09855:gbkey=RNase P	ACGGATATAACGTTCTGTAAGCCATGTTTTGTTCCATCGTACTACAAACGGCAAAAGCCTCGTACTCAGGTGGTAATCATCTATCTACAGAATTCTCTGTCCTTCTCTCCGTTTGGTTCCTTTGAGAAAGTTCCCCTACCAAGTTTGGGTT
NZ_CP038517.1	1963464	1963599	14	135	Parent=rna-EQK04_RS09855:gbkey=RNase P	CGGATATAACGTTCTGTAAGCCATGTTTTGTTCCATCGTACTACAAACGGCAAAAGCCTCGTACTCAGGTGGTAATCATCTATCTACAGAATTCTCTGTCCTTCTCTCCGTTTGGTTCCTTTGAGAAAGTTCCCC
NZ_CP038517.1	1963466	1963861	14	395	Parent=rna-EQK04_RS09855:gbkey=RNase P	GGATATAACGTTCTGTAAGCCATGTTTTGTTCCATCGTACTACAAACGGCAAAAGCCTCGTACTCAGGTGGTAATCATCTATCTACAGAATTCTCTGTCCTTCTCTCCGTTTGGTTCCTTTGAGAAAGTTCCCCTACCAAGTTTGGGTTTCTCGCTCGAGGGGTTTACCGCGTTCCACTCTCACCATTTCTAGTGAGACTTCGTCACTGTGGCACTTTCAAGGATACTTTGCCATATCCTAAAAGGACGTAGGCATTTTTCCTGCCGTCAGCCTTTCCCAGGCTGCCCTGGCTTATTTTTTCGCCAGGCACGAACACTACGGGCATCTCAGCACCGTGCGAGCATGGACTTTCCTCTGCAATGTCAAAGCATTACAGCGATTACCCGAACGTTAAT
NZ_CP038517.1	1963489	1963858	15	370	Parent=rna-EQK04_RS09855:gbkey=RNase P	GTTTTGTTCCATCGTACTACAAACGGCAAAAGCCTCGTACTCAGGTGGTAATCATCTATCTACAGAATTCTCTGTCCTTCTCTCCGTTTGGTTCCTTTGAGAAAGTTCCCCTACCAAGTTTGGGTTTCTCGCTCGAGGGGTTTACCGCGTTCCACTCTCACCATTTCTAGTGAGACTTCGTCACTGTGGCACTTTCAAGGATACTTTGCCATATCCTAAAAGGACGTAGGCATTTTTCCTGCCGTCAGCCTTTCCCAGGCTGCCCTGGCTTATTTTTTCGCCAGGCACGAACACTACGGGCATCTCAGCACCGTGCGAGCATGGACTTTCCTCTGCAATGTCAAAGCATTACAGCGATTACCCGAACGTT
NZ_CP038517.1	1963464	1963602	10	138	Parent=rna-EQK04_RS09855:gbkey=RNase P	CGGATATAACGTTCTGTAAGCCATGTTTTGTTCCATCGTACTACAAACGGCAAAAGCCTCGTACTCAGGTGGTAATCATCTATCTACAGAATTCTCTGTCCTTCTCTCCGTTTGGTTCCTTTGAGAAAGTTCCCCTAC
NZ_CP038517.1	1963465	1963615	8	150	Parent=rna-EQK04_RS09855:gbkey=RNase P	GGATATAACGTTCTGTAAGCCATGTTTTGTTCCATCGTACTACAAACGGCAAAAGCCTCGTACTCAGGTGGTAATCATCTATCTACAGAATTCTCTGTCCTTCTCTCCGTTTGGTTCCTTTGAGAAAGTTCCCCTACCAAGTTTGGGTTT
NZ_CP038517.1	1963465	1963628	7	163	Parent=rna-EQK04_RS09855:gbkey=RNase P	GGATATAACGTTCTGTAAGCCATGTTTTGTTCCATCGTACTACAAACGGCAAAAGCCTCGTACTCAGGTGGTAATCATCTATCTACAGAATTCTCTGTCCTTCTCTCCGTTTGGTTCCTTTGAGAAAGTTCCCCTACCAAGTTTGGGTTTCTCGCTCGAGGGG
NZ_CP038517.1	1963555	1963613	8	58	Parent=rna-EQK04_RS09855:gbkey=RNase P	TTCTCTGTCCTTCTCTCCGTTTGGTTCCTTTGAGAAAGTTCCCCTACCAAGTTTGGGT
NZ_CP038517.1	2027323	2027458	11	135	Parent=gene-EQK04_RS10215:Name=WP_008344519.1	GTCTTCTACATAGTGTGCCTCAACAAGAGACGCAGGAATAAATCCGCGAACACCAATGTCGACCACTAGACCACCTTTGACAACGTCTTTTACTTCTGCTTCAAATACTTCTTTTGTTTCAAACTTTTTCTCTAG
NZ_CP038517.1	2088766	2088899	9	133	Parent=gene-EQK04_RS10575:Name=WP_008343838.1	TTCATAGCATTTCAAATCATCATAGTTTGCACCGATGACAAATTCACAGTGGATGATTCTCAGCGTGTACGTTCTGTAGGCAGAGTACGTATCTAACGCTTGCAAAGCATAGTGCATCGAAAAGTGGGTTTGT
NZ_CP038517.1	2088972	2089139	12	167	Parent=gene-EQK04_RS10575:Name=WP_008343838.1	GCTTTTTTTCTGCGGAACGGTAATAAGCAATGGCACTCAAATAGTTTCTCTGTTCAAATTCAAACATTCCTGTAAAAAAATGAACATAGTATTCAAGCATATCCGTTAATTTGGTCTGCGAATGTTCAATTGTTTCTAGAAGCTTCTTAATCTCCTCATCATTCGAG
NZ_CP038517.1	2088982	2089147	6	165	Parent=gene-EQK04_RS10575:Name=WP_008343838.1	TGCGGAACGGTAATAAGCAATGGCACTCAAATAGTTTCTCTGTTCAAATTCAAACATTCCTGTAAAAAAATGAACATAGTATTCAAGCATATCCGTTAATTTGGTCTGCGAATGTTCAATTGTTTCTAGAAGCTTCTTAATCTCCTCATCATTCGAGGCTTTTTT
NZ_CP038517.1	2089061	2089160	19	99	Parent=gene-EQK04_RS10575:Name=WP_008343838.1	TATTCAAGCATATCCGTTAATTTGGTCTGCGAATGTTCAATTGTTTCTAGAAGCTTCTTAATCTCCTCATCATTCGAGGCTTTTTTTGCCGGTTCAAAA
NZ_CP038517.1	2105066	2105191	7	125	Parent=gene-EQK04_RS10670:Name=WP_017367551.1	TTTGCCTTTATTTATTTTTGATAACCATCCCTTTGAACATGCAATGTATTCTAATGGATACGTATCAATACTGGTGCTTCCTAATGCCATCACTCCATTTATGTCCTCTATCATCTCTTCTTTCG
NZ_CP038517.1	2109154	2109293	41	139	Parent=gene-EQK04_RS10685:Name=WP_017367554.1	AAAGGAAGCCACCATTATTTTTGAAGCAGGATATGGAATTTCAGGCGATACGTGGGCGAATATCGCTCGTGATATTGACCCAGAGCTTGGTGTTTTCTTATATGACCGTTTAGGTAATGGAAAAAGCAGCGAAAGCAAA
NZ_CP038517.1	2109158	2109280	68	122	Parent=gene-EQK04_RS10685:Name=WP_017367554.1	GAAGCCACCATTATTTTTGAAGCAGGATATGGAATTTCAGGCGATACGTGGGCGAATATCGCTCGTGATATTGACCCAGAGCTTGGTGTTTTCTTATATGACCGTTTAGGTAATGGAAAAAG
NZ_CP038517.1	2109162	2109301	7	139	Parent=gene-EQK04_RS10685:Name=WP_017367554.1	CCACCATTATTTTTGAAGCAGGATATGGAATTTCAGGCGATACGTGGGCGAATATCGCTCGTGATATTGACCCAGAGCTTGGTGTTTTCTTATATGACCGTTTAGGTAATGGAAAAAGCAGCGAAAGCAAAGAAGGAAG
NZ_CP038517.1	2279081	2279359	6	278	Parent=gene-EQK04_RS11635:Name=WP_003217499.1	ACTCTCCTTTTTTAAACTCAGGTGACTGATATTATATCACTTGCGCTATAGGCTTACTACTATTTTCCGTAAAAAACACCCCTTCTGATCAAAGAAGAGGTGTCTTATTTGCAAGGCTGTTCATTCCAAAACCATAACCCTCCACCTACGACCAAAATGACGACAAGGAACACAACAAGAAAAGCGTAACCGATTCCTGCTCCTTGAGCTGGATAAGGCGAACACGCAGGGTAAGGATAAGGACATCCCCACATATCAGTTACCTCCTTCTAAGAAGA
NZ_CP038517.1	2279084	2279360	7	276	Parent=gene-EQK04_RS11635:Name=WP_003217499.1	CTCCTTTTTTAAACTCAGGTGACTGATATTATATCACTTGCGCTATAGGCTTACTACTATTTTCCGTAAAAAACACCCCTTCTGATCAAAGAAGAGGTGTCTTATTTGCAAGGCTGTTCATTCCAAAACCATAACCCTCCACCTACGACCAAAATGACGACAAGGAACACAACAAGAAAAGCGTAACCGATTCCTGCTCCTTGAGCTGGATAAGGCGAACACGCAGGGTAAGGATAAGGACATCCCCACATATCAGTTACCTCCTTCTAAGAAGAT
NZ_CP038517.1	2279095	2279361	7	266	Parent=gene-EQK04_RS11635:Name=WP_003217499.1	AACTCAGGTGACTGATATTATATCACTTGCGCTATAGGCTTACTACTATTTTCCGTAAAAAACACCCCTTCTGATCAAAGAAGAGGTGTCTTATTTGCAAGGCTGTTCATTCCAAAACCATAACCCTCCACCTACGACCAAAATGACGACAAGGAACACAACAAGAAAAGCGTAACCGATTCCTGCTCCTTGAGCTGGATAAGGCGAACACGCAGGGTAAGGATAAGGACATCCCCACATATCAGTTACCTCCTTCTAAGAAGATA
NZ_CP038517.1	2281106	2281224	6	118	Parent=gene-EQK04_RS11650:Name=WP_007501361.1	CTGTCGAACGTTGCTTAGAATTCATACAGACACTCTCCTTCTTGGATTTGATTTTGAGCCCATAGCAATTTTTGATAATACTGGTTGGATTTCTGGTATTGTTGAGAGGTTTCTAAGG
NZ_CP038517.1	2288617	2288749	14	132	Parent=gene-EQK04_RS11695:Name=WP_017358050.1	GGAATTTGATATGACAGAAACAAGAAATGAAATCAAACTACATGTTCTTTTTGGTGCTTTAGCAGTAGGATTCCTTATGCTAGCTCTTTTTTCCTTCTCGCTACAAGTACTGCCAGTTGCTGATCTAGCAAA
NZ_CP038517.1	2288625	2288757	119	132	Parent=gene-EQK04_RS11695:Name=WP_017358050.1	ATATGACAGAAACAAGAAATGAAATCAAACTACATGTTCTTTTTGGTGCTTTAGCAGTAGGATTCCTTATGCTAGCTCTTTTTTCCTTCTCGCTACAAGTACTGCCAGTTGCTGATCTAGCAAAAGAATTTG
NZ_CP038517.1	2318893	2318999	10	106	Parent=gene-EQK04_RS11890:Name=WP_017358082.1	TTTTCTCATTAAGTTTAATACAGATGGGAAAACATCTCTGTAGCCGATGATTCCTTTGACTGTACGTTCTTTAATGACAATGTCATTCGGCATAATTTCTGCGCCT
NZ_CP038517.1	2319369	2319498	8	129	Parent=gene-EQK04_RS11890:Name=WP_017358082.1	CTTGCTCATATGAAATTTCGTCTGGTAACAAATGAAGTAATTCTTCATCGACAGATACATATTCAGAGAATCCTCCACCGCCACCAGCAAGTCCTAAGAAGCCCATGTTTTCATCTAAGTTGTAAGCAC
NZ_CP038517.1	2331612	2331727	25	115	Parent=gene-EQK04_RS11940:Name=WP_223255647.1	TTTTCCAAGTGTGATAACGGCTTTTTCCTGCTCGACAAGCCTCTTATGTTTTCTTTTCGCGTATTTTACCATATGACGCGAAGCATCGATTCCATATACTTTCCCTCGATCAAGT
NZ_CP038517.1	2353097	2353342	13	245	.	CGAAAAAACATCCCGCCCTATGCAAGCAAAAAACTACTTACACAGGGACGAGATGCTCTCGCGGTACCACCCTGATTATAGACATATGCGTCTATCACCTTCACATCCGATAACGCCGGAAGAGAGCGGCAGTGTTTATCTGCACTCGGGACTAGCTTCCGTTAAAGGTCTGATAAGGCTTTTCTCAGCAAACAAAGCCTCTCTCTGCAACAGCTTTTTAACGTACTCGGGTCCGTCATTGAATT
NZ_CP038517.1	2367073	2367115	8	42	Parent=rna-EQK04_RS12140:gbkey=ncRNA	TTCCTTCGTTTTGAACCCCGCACCATGCAGGTGGGTGCTTTC
NZ_CP038517.1	2367076	2367114	9	38	Parent=rna-EQK04_RS12140:gbkey=ncRNA	CTTCGTTTTGAACCCCGCACCATGCAGGTGGGTGCTTT
NZ_CP038517.1	2438615	2438726	10	111	Parent=gene-EQK04_RS12495:Name=WP_017358145.1	TCACATATATATACGCCAGGTCCTGCGACCAGTTTACGCACTTGATCTTGCGTTTTTCCGCAAAACGAGCATTTTAATTGACCTTTTTCCTCGTTGAATTTAAACATTCTT
NZ_CP038517.1	2449989	2450059	9	70	Parent=gene-EQK04_RS12545:Name=WP_008342856.1	TCTTCAACGTTTATCGATATCTATTTAGCTTGCGTGAATGTTCTCATCGGTAAAGACTACTTTTTCTCCT
NZ_CP038517.1	2469783	2469921	10	138	Parent=gene-EQK04_RS12630:Name=WP_008345914.1	AGTTTTCCTCTTAGCAGCTCACTGCCTGGGATGTGCGAGTGGCCAAAGCAGATAATGTCTGCGCCTAGCTCTTCTGCACGGTAGTAGACTTGAAGCAAGGATTGTTTGATGCCATGCAGATGTCCGTGAGTGAGAAAT
NZ_CP038517.1	2527874	2528028	12	154	Parent=gene-EQK04_RS13000:Name=WP_007501629.1	TTCATTTTATCGCCCATTTCTTGATCAAGTTCTTCAAGAACTGGAGCAATCATTTTACAAGGTCCGCACCAAGGTGCCCAAAAGTCTGCAAGAACAACACCTTCTGCAGTTTCTTGTGAAAATGTTGCGTCAGTAGCTTTTACGATTGCCATTA
NZ_CP038517.1	2551676	2551897	7	221	Parent=gene-EQK04_RS13115:Name=WP_003216324.1	ATGTTTCCTATTCCAGATTACTTGATGTTTGCAAGTTGTTGTTTGATACGTTTGAAATCTCCAGCACTTACGATTGCGCTCTTACGCAATTTACGTTTTTGCTTTGTAGATTTGTTAGCGAACAAGTGACTTGTGTACGCATGAGAACGTTTAAGTTTACCAGAACCTGTTTTTTTGAAACGTTTAGCAGATCCGCGGTGAGTTTTCATTTTTGGCATTGG
NZ_CP038517.1	2571460	2571714	12	254	Parent=gene-EQK04_RS13205:Name=WP_017367831.1	TATGATATTCCCCTTCACGTCCACAATCGACGCATTCATATCGAGATGCTGCTTTGCTTGATTGAGAATCTTCTTGTTTTGCTCCGCGTTCAAATCTTCAACATTCATTGAAGAAAGGAGAAAACTCGATTCCTTTTCCATTCGTTCGGTTAATTTTGTTTCATAGAAAATATGAAACATATGATCCAAGAAAAGACCAAGCGCAACAAACACAATAAACAGGAGAAAAATGAGCCCAGAAAAAAGGCGGGTTC
NZ_CP038517.1	2754912	2755012	16	100	Parent=gene-EQK04_RS14225:Name=WP_017367919.1	ATCCATCAAATACATCGCCAAAAAAGACGAAAACAAGCGTCAGGATTCCTGATACCATCAATATGTATAAGTACAGCGTCTGAAGAGGCAGCCCAAACAC
NZ_CP038517.1	2816763	2816819	12	56	Parent=gene-EQK04_RS14595:Name=WP_008345797.1	AAGACTTTTTCATTTAAGGAGACACCACGATTCTTTTGTCATCGTCCCCTGTTTCA
NZ_CP038517.1	2816763	2816819	12	56	Parent=gene-EQK04_RS14600:Name=WP_007500517.1	AAGACTTTTTCATTTAAGGAGACACCACGATTCTTTTGTCATCGTCCCCTGTTTCA
NZ_CP038517.1	2847175	2847283	12	108	Parent=gene-EQK04_RS14760:Name=WP_003213123.1	TTCATATTTGTCGTATTGATCAATGCTTTTGTTAATGTTATGAAGAGAAGCCGTTGTTTCTCTAATTTCGTTTTCAAGTTTCCATAATAGTTGTTTAAGTTCTTCGAT
NZ_CP038517.1	2847202	2847332	26	130	Parent=gene-EQK04_RS14760:Name=WP_003213123.1	TTTGTTAATGTTATGAAGAGAAGCCGTTGTTTCTCTAATTTCGTTTTCAAGTTTCCATAATAGTTGTTTAAGTTCTTCGATTTCATACTTTTCCATCGATTCCACTCTCCTTTTTTGGAAGATCAATGTA
NZ_CP038517.1	2847209	2847339	13	130	Parent=gene-EQK04_RS14760:Name=WP_003213123.1	ATGTTATGAAGAGAAGCCGTTGTTTCTCTAATTTCGTTTTCAAGTTTCCATAATAGTTGTTTAAGTTCTTCGATTTCATACTTTTCCATCGATTCCACTCTCCTTTTTTGGAAGATCAATGTATTTGTGT
NZ_CP038517.1	2847214	2847345	8	131	Parent=gene-EQK04_RS14760:Name=WP_003213123.1	ATGAAGAGAAGCCGTTGTTTCTCTAATTTCGTTTTCAAGTTTCCATAATAGTTGTTTAAGTTCTTCGATTTCATACTTTTCCATCGATTCCACTCTCCTTTTTTGGAAGATCAATGTATTTGTGTATGTTG
NZ_CP038517.1	2942748	2942867	38	119	Parent=gene-EQK04_RS15260:Name=WP_017368018.1	TGTTTTCCCGATCATTTGATGTTCATCTGAGAAATCCTCTGGTGTAAAGATATGCTCATAATTCGTCTCATCAATTAAGAAACTGCCACCCTTTTTTACATCTTCCATTGCTTTCATCC
NZ_CP038517.1	3028130	3028418	7	288	Parent=rna-EQK04_RS15670:gbkey=tmRNA	TGGAGACGGTGGGAGTCGAACCCACGTCCAGAGACATCGATTACTTAAGCGTCTACGAGCGTAGTCAACATATTTACGTGTTCACTCATCCTCATGCCTGCTGACGGGCGCTTGGAGAGCTAGTCTGATGGATCTCTTCTTACGTCCTCAGACGAAAACGTAAGCGTAGCCTACTTCATTGGGCTCCTCACAGACACATAGGCGATGTCAGGAAGAGCTCGCTGCGCTTATTAGGCAGCTAGTGCTAAGTTTTGGTTAAAACTTTTAGTTTTGCCAGTTACATTTAGG
NZ_CP038517.1	3028219	3028424	7	205	Parent=rna-EQK04_RS15670:gbkey=tmRNA	CCTCATGCCTGCTGACGGGCGCTTGGAGAGCTAGTCTGATGGATCTCTTCTTACGTCCTCAGACGAAAACGTAAGCGTAGCCTACTTCATTGGGCTCCTCACAGACACATAGGCGATGTCAGGAAGAGCTCGCTGCGCTTATTAGGCAGCTAGTGCTAAGTTTTGGTTAAAACTTTTAGTTTTGCCAGTTACATTTAGGTGCGTG
NZ_CP038517.1	3028235	3028423	6	188	Parent=rna-EQK04_RS15670:gbkey=tmRNA	GGGCGCTTGGAGAGCTAGTCTGATGGATCTCTTCTTACGTCCTCAGACGAAAACGTAAGCGTAGCCTACTTCATTGGGCTCCTCACAGACACATAGGCGATGTCAGGAAGAGCTCGCTGCGCTTATTAGGCAGCTAGTGCTAAGTTTTGGTTAAAACTTTTAGTTTTGCCAGTTACATTTAGGTGCGT
NZ_CP038517.1	3028235	3028424	6	189	Parent=rna-EQK04_RS15670:gbkey=tmRNA	GGGCGCTTGGAGAGCTAGTCTGATGGATCTCTTCTTACGTCCTCAGACGAAAACGTAAGCGTAGCCTACTTCATTGGGCTCCTCACAGACACATAGGCGATGTCAGGAAGAGCTCGCTGCGCTTATTAGGCAGCTAGTGCTAAGTTTTGGTTAAAACTTTTAGTTTTGCCAGTTACATTTAGGTGCGTG
NZ_CP038517.1	3028131	3028516	105	388	Parent=rna-EQK04_RS15670:gbkey=tmRNA	TGGAGACGGTGGGAGTCGAACCCACGTCCAGAGACATCGATTACTTAAGCGTCTACGAGCGTAGTCAACATATTTACGTGTTCACTCATCCTCATGCCTGCTGACGGGCGCTTGGAGAGCTAGTCTGATGGATCTCTTCTTACGTCCTCAGACGAAAACGTAAGCGTAGCCTACTTCATTGGGCTCCTCACAGACACATAGGCGATGTCAGGAAGAGCTCGCTGCGCTTATTAGGCAGCTAGTGCTAAGTTTTGGTTAAAACTTTTAGTTTTGCCAGTTACATTTAGGTGCGTGTTAACGAGATCGCCTCTCGGCTCGCAGCCTAAGCTCGAACCATCCCTGTCGAATCCGTAACGTCCCCTTGTAAAAGGGATATACGGGATGG
NZ_CP038517.1	3028241	3028400	7	159	Parent=rna-EQK04_RS15670:gbkey=tmRNA	TTGGAGAGCTAGTCTGATGGATCTCTTCTTACGTCCTCAGACGAAAACGTAAGCGTAGCCTACTTCATTGGGCTCCTCACAGACACATAGGCGATGTCAGGAAGAGCTCGCTGCGCTTATTAGGCAGCTAGTGCTAAGTTTTGGTTAAAACTTTTAGTT
NZ_CP038517.1	3028241	3028401	40	160	Parent=rna-EQK04_RS15670:gbkey=tmRNA	TTGGAGAGCTAGTCTGATGGATCTCTTCTTACGTCCTCAGACGAAAACGTAAGCGTAGCCTACTTCATTGGGCTCCTCACAGACACATAGGCGATGTCAGGAAGAGCTCGCTGCGCTTATTAGGCAGCTAGTGCTAAGTTTTGGTTAAAACTTTTAGTTT
NZ_CP038517.1	3028243	3028420	8	177	Parent=rna-EQK04_RS15670:gbkey=tmRNA	GGAGAGCTAGTCTGATGGATCTCTTCTTACGTCCTCAGACGAAAACGTAAGCGTAGCCTACTTCATTGGGCTCCTCACAGACACATAGGCGATGTCAGGAAGAGCTCGCTGCGCTTATTAGGCAGCTAGTGCTAAGTTTTGGTTAAAACTTTTAGTTTTGCCAGTTACATTTAGGTG
NZ_CP038517.1	3028243	3028424	19	181	Parent=rna-EQK04_RS15670:gbkey=tmRNA	GGAGAGCTAGTCTGATGGATCTCTTCTTACGTCCTCAGACGAAAACGTAAGCGTAGCCTACTTCATTGGGCTCCTCACAGACACATAGGCGATGTCAGGAAGAGCTCGCTGCGCTTATTAGGCAGCTAGTGCTAAGTTTTGGTTAAAACTTTTAGTTTTGCCAGTTACATTTAGGTGCGTG
NZ_CP038517.1	3028246	3028424	7	178	Parent=rna-EQK04_RS15670:gbkey=tmRNA	GAGCTAGTCTGATGGATCTCTTCTTACGTCCTCAGACGAAAACGTAAGCGTAGCCTACTTCATTGGGCTCCTCACAGACACATAGGCGATGTCAGGAAGAGCTCGCTGCGCTTATTAGGCAGCTAGTGCTAAGTTTTGGTTAAAACTTTTAGTTTTGCCAGTTACATTTAGGTGCGTG
NZ_CP038517.1	3200701	3200767	9	66	Parent=gene-EQK04_RS16530:Name=WP_225310430.1	TTTCTTTGCTTTCATCATCTGCTTTTTCACTTGCAGACTTGTCTTCCGTCTTTTCGTCTGTTGCAT
NZ_CP038517.1	3397835	3398226	7	391	Parent=gene-EQK04_RS17520:Name=WP_017368255.1	TTTCCCATCACACTTGCCATTGCACTCACACTTGGCGTTTTTGCGGCGGGATCGGAGGAACTGGTGATTTCACCACTGCTGCCTGATTTATCAAACTCCTTTCAGCACTCTCTTGATGTTCTCGCTCTTTCCATCAGCATTTATGGGTTAGCTGTGCTGGTTGGAGCTCCGCTACTCGTTCCTTTAGGGGACCGATATTCAAGAGAGCTTTGTTTGATAATTGGGCTGTCTTTCTTTTTAATTGGAACAGTGATGTGTGCTGCTGCCCCAAATTTGGCCGTGTTTTTTGCAGGCCGTGCTATTTCTGGGCTGGCAACTGGTGTATTTGTGCCAACAGCCTATGCTCTTGTGGGCGACCGGGTTCCATACGAATACCGCGGCAAAGTGATGG
NZ_CP038517.1	3487150	3487231	12	81	Parent=gene-EQK04_RS17985:Name=WP_017368316.1	CCATCGGAATCGAAGGTGCCTCTAAAAACGTATGGGTCGACCATAATGAACTCTACAACACTTTAAACTCTGATAAAGATG
NZ_CP038517.1	3539992	3540126	10	134	Parent=gene-EQK04_RS18250:Name=WP_017368350.1	TTTCATCGTATAAGTTGAAGCGGAGCCTTGTCATACAGTGCGTGACATGCTTAACATTCTTTTCACCGCCGACAAGCTCTAGAACTTCTTTTGCTGTTTGTTTGTGGTTCATTGTGTTACCCTCCAATCGTTGA
NZ_CP038517.1	3552689	3552767	6	78	Parent=gene-EQK04_RS18315:Name=WP_017368358.1	TTCTGTTAAGGTACTTGCGCTTTGTTTCATCGCTGCTTCTTCTTTTTTCTTTAGGTAGTTTTTTAATGCTTTTTGGGT
NZ_CP038517.1	3676570	3676690	7	120	Parent=gene-EQK04_RS18885:Name=WP_007497400.1	TTCACGATCTAATAAATCTGCGATACGGATTCCGACGCGGGCAGCTTTGTCCATATAAGCTGGTCCGATTCCTTTTTTCGTCGTACCGATCTTGTTAGCCCCTTTCCGCTCTTCTTCTAC
NZ_CP038517.1	3693609	3693737	6	128	Parent=gene-EQK04_RS18965:Name=WP_008347534.1	TTCACATGGGAAAAACACTCGTATTCGGACACAAAAACCCTGACACAGACACGATTTGCTCTGCTATCGCTTACGCTGATCTGAAAAACAAAATTGGCGTTCAAGCAGAAGCTGTCAGACTTGGAGAA
NZ_CP038517.1	3693620	3693746	6	126	Parent=gene-EQK04_RS18965:Name=WP_008347534.1	AAAACACTCGTATTCGGACACAAAAACCCTGACACAGACACGATTTGCTCTGCTATCGCTTACGCTGATCTGAAAAACAAAATTGGCGTTCAAGCAGAAGCTGTCAGACTTGGAGAAATCAATGGA
NZ_CP038517.1	3749771	3750036	50	265	Parent=rna-EQK04_RS19245:gbkey=SRP RNA	TTTGCCGTGCTAAGCGGGGAGGTAGCGGTGCCCTGTACTCGCAATCCGCTCTAGCGAGGCCGAATCCCTTCTCAAGGTTCGTTTACTTCAAGGTCTGCCTTAAATAAGTGGTGTTGACGTCTGGGTCCTGCGCAATGGGAATTCATGAACCATGTCAGGTCCGGAAGGAAGCAGCATTAAGTGAAACCTCTCATGTGCCGCAGGGTTGCCTGGGCCGAGCTAACTGTTTAAGTAACGCTTGGGGTAGCGAATCGACAGAAGGTGC
NZ_CP038517.1	3749771	3750038	8	267	Parent=rna-EQK04_RS19245:gbkey=SRP RNA	TTTGCCGTGCTAAGCGGGGAGGTAGCGGTGCCCTGTACTCGCAATCCGCTCTAGCGAGGCCGAATCCCTTCTCAAGGTTCGTTTACTTCAAGGTCTGCCTTAAATAAGTGGTGTTGACGTCTGGGTCCTGCGCAATGGGAATTCATGAACCATGTCAGGTCCGGAAGGAAGCAGCATTAAGTGAAACCTCTCATGTGCCGCAGGGTTGCCTGGGCCGAGCTAACTGTTTAAGTAACGCTTGGGGTAGCGAATCGACAGAAGGTGCAC
NZ_CP038517.1	3749771	3750039	13	268	Parent=rna-EQK04_RS19245:gbkey=SRP RNA	TTTGCCGTGCTAAGCGGGGAGGTAGCGGTGCCCTGTACTCGCAATCCGCTCTAGCGAGGCCGAATCCCTTCTCAAGGTTCGTTTACTTCAAGGTCTGCCTTAAATAAGTGGTGTTGACGTCTGGGTCCTGCGCAATGGGAATTCATGAACCATGTCAGGTCCGGAAGGAAGCAGCATTAAGTGAAACCTCTCATGTGCCGCAGGGTTGCCTGGGCCGAGCTAACTGTTTAAGTAACGCTTGGGGTAGCGAATCGACAGAAGGTGCACG
NZ_CP038517.1	3749771	3750041	221	270	Parent=rna-EQK04_RS19245:gbkey=SRP RNA	TTTGCCGTGCTAAGCGGGGAGGTAGCGGTGCCCTGTACTCGCAATCCGCTCTAGCGAGGCCGAATCCCTTCTCAAGGTTCGTTTACTTCAAGGTCTGCCTTAAATAAGTGGTGTTGACGTCTGGGTCCTGCGCAATGGGAATTCATGAACCATGTCAGGTCCGGAAGGAAGCAGCATTAAGTGAAACCTCTCATGTGCCGCAGGGTTGCCTGGGCCGAGCTAACTGTTTAAGTAACGCTTGGGGTAGCGAATCGACAGAAGGTGCACGGT
NZ_CP038517.1	3749771	3750042	1164	271	Parent=rna-EQK04_RS19245:gbkey=SRP RNA	TTTGCCGTGCTAAGCGGGGAGGTAGCGGTGCCCTGTACTCGCAATCCGCTCTAGCGAGGCCGAATCCCTTCTCAAGGTTCGTTTACTTCAAGGTCTGCCTTAAATAAGTGGTGTTGACGTCTGGGTCCTGCGCAATGGGAATTCATGAACCATGTCAGGTCCGGAAGGAAGCAGCATTAAGTGAAACCTCTCATGTGCCGCAGGGTTGCCTGGGCCGAGCTAACTGTTTAAGTAACGCTTGGGGTAGCGAATCGACAGAAGGTGCACGGTA
NZ_CP038517.1	3749771	3750043	12	272	Parent=rna-EQK04_RS19245:gbkey=SRP RNA	TTTGCCGTGCTAAGCGGGGAGGTAGCGGTGCCCTGTACTCGCAATCCGCTCTAGCGAGGCCGAATCCCTTCTCAAGGTTCGTTTACTTCAAGGTCTGCCTTAAATAAGTGGTGTTGACGTCTGGGTCCTGCGCAATGGGAATTCATGAACCATGTCAGGTCCGGAAGGAAGCAGCATTAAGTGAAACCTCTCATGTGCCGCAGGGTTGCCTGGGCCGAGCTAACTGTTTAAGTAACGCTTGGGGTAGCGAATCGACAGAAGGTGCACGGTAA
NZ_CP038517.1	3749771	3750046	37	275	Parent=rna-EQK04_RS19245:gbkey=SRP RNA	TTTGCCGTGCTAAGCGGGGAGGTAGCGGTGCCCTGTACTCGCAATCCGCTCTAGCGAGGCCGAATCCCTTCTCAAGGTTCGTTTACTTCAAGGTCTGCCTTAAATAAGTGGTGTTGACGTCTGGGTCCTGCGCAATGGGAATTCATGAACCATGTCAGGTCCGGAAGGAAGCAGCATTAAGTGAAACCTCTCATGTGCCGCAGGGTTGCCTGGGCCGAGCTAACTGTTTAAGTAACGCTTGGGGTAGCGAATCGACAGAAGGTGCACGGTAAATC
NZ_CP038517.1	3749772	3750041	356	269	Parent=rna-EQK04_RS19245:gbkey=SRP RNA	TTGCCGTGCTAAGCGGGGAGGTAGCGGTGCCCTGTACTCGCAATCCGCTCTAGCGAGGCCGAATCCCTTCTCAAGGTTCGTTTACTTCAAGGTCTGCCTTAAATAAGTGGTGTTGACGTCTGGGTCCTGCGCAATGGGAATTCATGAACCATGTCAGGTCCGGAAGGAAGCAGCATTAAGTGAAACCTCTCATGTGCCGCAGGGTTGCCTGGGCCGAGCTAACTGTTTAAGTAACGCTTGGGGTAGCGAATCGACAGAAGGTGCACGGT
NZ_CP038517.1	3749938	3750032	30	94	Parent=rna-EQK04_RS19245:gbkey=SRP RNA	GAAGCAGCATTAAGTGAAACCTCTCATGTGCCGCAGGGTTGCCTGGGCCGAGCTAACTGTTTAAGTAACGCTTGGGGTAGCGAATCGACAGAAG
NZ_CP038517.1	3749942	3750032	9	90	Parent=rna-EQK04_RS19245:gbkey=SRP RNA	CAGCATTAAGTGAAACCTCTCATGTGCCGCAGGGTTGCCTGGGCCGAGCTAACTGTTTAAGTAACGCTTGGGGTAGCGAATCGACAGAAG

## Sheet: SCU11_24h
Ref.genome	Start	End	Reads	Size	Location	Sequence
NZ_CP038517.1	87219	87372	8	153	Parent=gene-EQK04_RS00490:Name=WP_003216956.1	CCCTATTACCACATCACGGACTTTAAGGAGGTGTGTCTCGTGGCTAAAAAAGTAGTTAAAGTTGTTAAATTGCAAATTCCTGCTGGAAAAGCTAACCCAGCTCCACCAGTTGGACCTGCACTAGGTCAAGCCGGTGTTAATATCATGGGATTC
NZ_CP038517.1	89250	89337	7	87	Parent=gene-EQK04_RS00505:Name=WP_008345418.1	CGTAAAAAAACTTAAAATGGAGGAATTACAAATGGCTTTAAATATCGAAGAAATCATTGCTTCAGTTAAAGAAGCAACTGTACTTGA
NZ_CP038517.1	155518	155668	33	150	Parent=gene-EQK04_RS00905:Name=WP_007498553.1	GGTTGAATATACTATGGAAACAATGATTAAAAAGAGAATTAAGCAAGTGAAAAAAGGCGACCAGAACGCATTTGCAGACATCGTAGACCTGTATAAAGACAAAATTTATCAGCTGTGCTACCGTATGCTTGGGAATGCACATGAAGCAGA
NZ_CP038517.1	231957	232047	7	90	Parent=gene-EQK04_RS01295:Name=WP_017366531.1	AGGCACGGCAAGCAAAAAGGGAACCTTTAGTGTGAAGATCAAGCATCAAAACAAAAATAAAGTGCTTCACATCAAGATATCAAAAGGAAA
NZ_CP038517.1	233003	233267	22	264	.	CTTTTTGTTAGCAAACCTGCTGGGCGGCAACCGAAAGAGTCGATAAACAAACACTCATGAGCCGTTTCTCCCAGATTCGATCGAGCATTGAGCTTTTCATCTTGAACTTTGATGGATAAGAACTTTGAATACTTGAGCTTTCAGCTTTGAACGTTCAGCTTTGAGCTTTTATCATGGATCATCCTAAGATGATCATCAGATGAGGAGGGAATGACCTTTCCCTCGGAGGTGTTTAGTCCTATCGATTTTCGGCTCACTAACAAA
NZ_CP038517.1	233003	233268	254	265	.	CTTTTTGTTAGCAAACCTGCTGGGCGGCAACCGAAAGAGTCGATAAACAAACACTCATGAGCCGTTTCTCCCAGATTCGATCGAGCATTGAGCTTTTCATCTTGAACTTTGATGGATAAGAACTTTGAATACTTGAGCTTTCAGCTTTGAACGTTCAGCTTTGAGCTTTTATCATGGATCATCCTAAGATGATCATCAGATGAGGAGGGAATGACCTTTCCCTCGGAGGTGTTTAGTCCTATCGATTTTCGGCTCACTAACAAAA
NZ_CP038517.1	233004	233268	19	264	.	TTTTTGTTAGCAAACCTGCTGGGCGGCAACCGAAAGAGTCGATAAACAAACACTCATGAGCCGTTTCTCCCAGATTCGATCGAGCATTGAGCTTTTCATCTTGAACTTTGATGGATAAGAACTTTGAATACTTGAGCTTTCAGCTTTGAACGTTCAGCTTTGAGCTTTTATCATGGATCATCCTAAGATGATCATCAGATGAGGAGGGAATGACCTTTCCCTCGGAGGTGTTTAGTCCTATCGATTTTCGGCTCACTAACAAAA
NZ_CP038517.1	233004	233267	238	263	.	TTTTTGTTAGCAAACCTGCTGGGCGGCAACCGAAAGAGTCGATAAACAAACACTCATGAGCCGTTTCTCCCAGATTCGATCGAGCATTGAGCTTTTCATCTTGAACTTTGATGGATAAGAACTTTGAATACTTGAGCTTTCAGCTTTGAACGTTCAGCTTTGAGCTTTTATCATGGATCATCCTAAGATGATCATCAGATGAGGAGGGAATGACCTTTCCCTCGGAGGTGTTTAGTCCTATCGATTTTCGGCTCACTAACAAA
NZ_CP038517.1	233005	233268	14	263	.	TTTTGTTAGCAAACCTGCTGGGCGGCAACCGAAAGAGTCGATAAACAAACACTCATGAGCCGTTTCTCCCAGATTCGATCGAGCATTGAGCTTTTCATCTTGAACTTTGATGGATAAGAACTTTGAATACTTGAGCTTTCAGCTTTGAACGTTCAGCTTTGAGCTTTTATCATGGATCATCCTAAGATGATCATCAGATGAGGAGGGAATGACCTTTCCCTCGGAGGTGTTTAGTCCTATCGATTTTCGGCTCACTAACAAAA
NZ_CP038517.1	233005	233267	57	262	.	TTTTGTTAGCAAACCTGCTGGGCGGCAACCGAAAGAGTCGATAAACAAACACTCATGAGCCGTTTCTCCCAGATTCGATCGAGCATTGAGCTTTTCATCTTGAACTTTGATGGATAAGAACTTTGAATACTTGAGCTTTCAGCTTTGAACGTTCAGCTTTGAGCTTTTATCATGGATCATCCTAAGATGATCATCAGATGAGGAGGGAATGACCTTTCCCTCGGAGGTGTTTAGTCCTATCGATTTTCGGCTCACTAACAAA
NZ_CP038517.1	295522	295841	7	319	Parent=gene-EQK04_RS01600:Name=WP_017366565.1	TTGTGCATCAACCGCAACATCCGCAGTGGATCGTCTTCTGTGATTTCGATGAGACCTATTATTCTCACGGAATGACCGAGGAGCAGAGAGAGGATGTAAAACGGCTGGAAGCTTTTGTGGCAGAAAAGAGCGAAGCCGGACAGCTCATGCTGGGCTGGGTGACGGGAAGCAGCCTCGATTCTGTTACGAGCAAAATGGAGAAGGGTGGTTTCTATCAATTCCCGCATTTCATTGCGTCGAATTTAGGAACTGAAATCGTGTATACATCAGATGGGAAATTTGGACAGCCAGATGCAGAATGGATGAAACGGCTTGATGC
NZ_CP038517.1	333957	334257	9	300	Parent=gene-EQK04_RS01795:Name=WP_017366592.1	CGTACACGGGATGACAATCGGTCTTAATACATTATTGCAGAGAAAGGGAGCAGATTTAGCCCTTTTTGTAACGGAAGGTTTTCAAGACATTTTGTCATTACAGCGTTTACGTCTACCCATTCCTTATGACTTCAATTCTCAATTGCCAGAACCATTGATACCACGAAAACATGTATATCCAATCTCTGAAAGGCTAATACACGATGGTTCGATCAAAAAACCTCTCCAACTGCAGCAATTAGATGATGCTGTCCAGCAGGTCATCTCTAAAAAACTAGCAGGCATTGTCATTTCTTTTTT
NZ_CP038517.1	519153	519229	7	76	Parent=gene-EQK04_RS02545:Name=WP_003214229.1	AACAATCATGGAACAAGGTACAGTAAAATGGTTTAACGCAGAAAAAGGTTTTGGATTTATCGAACGTGAAGAAGGC
NZ_CP038517.1	551115	551267	9	152	Parent=gene-EQK04_RS02725:Name=WP_008346693.1	GTAAACAGTGAAGTTACGGTACAAGCAAGTCGAACCGTCTCGGAAACGAGAACATATACGACGTCAAACATCCCATCAAGTATTACATATGCAAAGGATGGATGGGTCGGTATTCTCTATCAATCGTCAATTGAAGAGTTAGGTTTAGGAAA
NZ_CP038517.1	857090	857235	6	145	Parent=gene-EQK04_RS04305:Name=WP_007497007.1	GAAACAAAACAAAAAGACAGAAGCGATTAAAGCCCGTGTTGATAATCAGTTAAGCTTGTCAGATAAAGTACTGTACAGAGATCTTCTTCGATTCCATAAGCTATCTGATTTTAAACCAGTGAATCCATCTGATTATTTCTATGGT
NZ_CP038517.1	926424	926461	13	37	Parent=gene-EQK04_RS04635:Name=WP_017360343.1	TCGACCTGAAAAAAGGCGTCACATCATCAGAAAAAGA
NZ_CP038517.1	946308	946515	26	207	DucS	TTATTGAAAGTGCTTTCAAAAAGCGCTATCGTGATGAATTGGGTGCGTTCCACTTTGGATTTACGGCGATGAGCCAAATGAGAGAGAAGCGCTTCTGGGAGAAAAGCAAAGCATAAGGGGATATGATATAAGCAATGCTTTGGTGTGTGAAAGATGAGGGGATCATGGGGAGCTTCATCACGCCATTGTTACGCATCCAAACCATAC
NZ_CP038517.1	946312	946513	46	201	DucS	TGAAAGTGCTTTCAAAAAGCGCTATCGTGATGAATTGGGTGCGTTCCACTTTGGATTTACGGCGATGAGCCAAATGAGAGAGAAGCGCTTCTGGGAGAAAAGCAAAGCATAAGGGGATATGATATAAGCAATGCTTTGGTGTGTGAAAGATGAGGGGATCATGGGGAGCTTCATCACGCCATTGTTACGCATCCAAACCAT
NZ_CP038517.1	946313	946513	988	200	DucS	GAAAGTGCTTTCAAAAAGCGCTATCGTGATGAATTGGGTGCGTTCCACTTTGGATTTACGGCGATGAGCCAAATGAGAGAGAAGCGCTTCTGGGAGAAAAGCAAAGCATAAGGGGATATGATATAAGCAATGCTTTGGTGTGTGAAAGATGAGGGGATCATGGGGAGCTTCATCACGCCATTGTTACGCATCCAAACCAT
NZ_CP038517.1	946315	946514	7	199	DucS	AAGTGCTTTCAAAAAGCGCTATCGTGATGAATTGGGTGCGTTCCACTTTGGATTTACGGCGATGAGCCAAATGAGAGAGAAGCGCTTCTGGGAGAAAAGCAAAGCATAAGGGGATATGATATAAGCAATGCTTTGGTGTGTGAAAGATGAGGGGATCATGGGGAGCTTCATCACGCCATTGTTACGCATCCAAACCATA
NZ_CP038517.1	946331	946513	9	182	DucS	CGCTATCGTGATGAATTGGGTGCGTTCCACTTTGGATTTACGGCGATGAGCCAAATGAGAGAGAAGCGCTTCTGGGAGAAAAGCAAAGCATAAGGGGATATGATATAAGCAATGCTTTGGTGTGTGAAAGATGAGGGGATCATGGGGAGCTTCATCACGCCATTGTTACGCATCCAAACCAT
NZ_CP038517.1	946333	946513	15	180	DucS	CTATCGTGATGAATTGGGTGCGTTCCACTTTGGATTTACGGCGATGAGCCAAATGAGAGAGAAGCGCTTCTGGGAGAAAAGCAAAGCATAAGGGGATATGATATAAGCAATGCTTTGGTGTGTGAAAGATGAGGGGATCATGGGGAGCTTCATCACGCCATTGTTACGCATCCAAACCAT
NZ_CP038517.1	946336	946514	10	178	DucS	TCGTGATGAATTGGGTGCGTTCCACTTTGGATTTACGGCGATGAGCCAAATGAGAGAGAAGCGCTTCTGGGAGAAAAGCAAAGCATAAGGGGATATGATATAAGCAATGCTTTGGTGTGTGAAAGATGAGGGGATCATGGGGAGCTTCATCACGCCATTGTTACGCATCCAAACCATA
NZ_CP038517.1	946339	946513	107	174	DucS	TGATGAATTGGGTGCGTTCCACTTTGGATTTACGGCGATGAGCCAAATGAGAGAGAAGCGCTTCTGGGAGAAAAGCAAAGCATAAGGGGATATGATATAAGCAATGCTTTGGTGTGTGAAAGATGAGGGGATCATGGGGAGCTTCATCACGCCATTGTTACGCATCCAAACCAT
NZ_CP038517.1	946340	946513	79	173	DucS	GATGAATTGGGTGCGTTCCACTTTGGATTTACGGCGATGAGCCAAATGAGAGAGAAGCGCTTCTGGGAGAAAAGCAAAGCATAAGGGGATATGATATAAGCAATGCTTTGGTGTGTGAAAGATGAGGGGATCATGGGGAGCTTCATCACGCCATTGTTACGCATCCAAACCAT
NZ_CP038517.1	946342	946514	32	172	DucS	TGAATTGGGTGCGTTCCACTTTGGATTTACGGCGATGAGCCAAATGAGAGAGAAGCGCTTCTGGGAGAAAAGCAAAGCATAAGGGGATATGATATAAGCAATGCTTTGGTGTGTGAAAGATGAGGGGATCATGGGGAGCTTCATCACGCCATTGTTACGCATCCAAACCATA
NZ_CP038517.1	946345	946514	17	169	DucS	ATTGGGTGCGTTCCACTTTGGATTTACGGCGATGAGCCAAATGAGAGAGAAGCGCTTCTGGGAGAAAAGCAAAGCATAAGGGGATATGATATAAGCAATGCTTTGGTGTGTGAAAGATGAGGGGATCATGGGGAGCTTCATCACGCCATTGTTACGCATCCAAACCATA
NZ_CP038517.1	946346	946514	10	168	DucS	TTGGGTGCGTTCCACTTTGGATTTACGGCGATGAGCCAAATGAGAGAGAAGCGCTTCTGGGAGAAAAGCAAAGCATAAGGGGATATGATATAAGCAATGCTTTGGTGTGTGAAAGATGAGGGGATCATGGGGAGCTTCATCACGCCATTGTTACGCATCCAAACCATA
NZ_CP038517.1	989429	989615	7	186	Parent=gene-EQK04_RS04960:Name=WP_026050071.1	TTGGCAACAGCAATCGTAGAGTCGTATTTTGCAGGATAGCCTACGGTGCTGGTAGAGCCAGTGGAACCTGAATTCCCTGCTGCGGCAACGACAACTACTCCGCGATTATTCGCTGTGTCTACAGCATTTTTAAGCGCTGTGGAGCCGTTTGGTCCGCCTAAGCTCATATTGATGACATCCATGTTA
NZ_CP038517.1	989808	989949	69	141	Parent=gene-EQK04_RS04960:Name=WP_026050071.1	AAGGGACGAAGCTAGCACCGCCTGCAACATTTAAGTCAGGGTGTGCGGCGTGGATTCCAGTATCAAGGACAGCTACTTTGACGTTAGCACCTTTATAACCTTGAGCGTGTACGGCTGGAGCTTTGATTTGAGGGATACCAT
NZ_CP038517.1	1094322	1094624	14	302	Parent=gene-EQK04_RS05460:Name=WP_017367012.1	AGATCGTGAAAGGACTCTGCGAGACGTTCTCCTTTTCCCAGGAAATAAAGCCGTCCTTCCGTCAGGGCGAAGTTTTAATAAAGTTGGAATAATTTCTCTATCCCTTGCCCATACTGTGGACAACAGTTTTTAAAAAGTGAGGGATTGGTTATGTTATTTCTTCATGACGTATGGGTGAATTGGTTTGAAGGGGAAGAGAATGGCTATAATGTGTGTCATTTTCATGAGTGGCGCAAGGAGGACAGCGTGGAGCTGTTAGATCAAGTACCTTTACTCAAGGTGCAGAGTCCTTTGTTTGATTA
NZ_CP038517.1	1094325	1094624	7	299	Parent=gene-EQK04_RS05460:Name=WP_017367012.1	TCGTGAAAGGACTCTGCGAGACGTTCTCCTTTTCCCAGGAAATAAAGCCGTCCTTCCGTCAGGGCGAAGTTTTAATAAAGTTGGAATAATTTCTCTATCCCTTGCCCATACTGTGGACAACAGTTTTTAAAAAGTGAGGGATTGGTTATGTTATTTCTTCATGACGTATGGGTGAATTGGTTTGAAGGGGAAGAGAATGGCTATAATGTGTGTCATTTTCATGAGTGGCGCAAGGAGGACAGCGTGGAGCTGTTAGATCAAGTACCTTTACTCAAGGTGCAGAGTCCTTTGTTTGATTA
NZ_CP038517.1	1105300	1105439	17	139	Parent=gene-EQK04_RS05515:Name=WP_008348474.1	GTTGGCAAAATGGAAATCGAAAGAATAAATGAACATACAGTCAAATTTTATATTTCCTACGGTGATATTGAAGATCGCGGTTTTGACCGTGAAGAGATTTGGTATAATCGTGAGCGCAGTGAAGAGCTGTTCTGGGAAG
NZ_CP038517.1	1333919	1334061	11	142	Parent=gene-EQK04_RS06760:Name=WP_008345159.1	ATTAAAATAGAATTACAGGAGGTATATGGTGTTGATACTGCACAAAACGTGATGGTTGCAGTCAACGAAATATATACGAGGGGAAATGCTGAAGTGCGTAGCGGGGACACTGTTGCACTCATTCCTCCTGTAAGTGGTGGAT
NZ_CP038517.1	1352267	1352516	6	249	Parent=gene-EQK04_RS06845:Name=WP_008345127.1	TTTTAAGTGAGCTGCTTGTCTTAGCAAAACCTCAATCGATTCAATTTCAAGAAGTACAGCTCCATGATTTGCTAGAGCAGGTGATTACCTTATTAAACACAAATGCCGTTCTTTCAAATATTGATCTCAAACAGCCATTTAAAAAGCAGGATGCTGGTACGATATTAGCAGACGCCAATCAAATGAAGCAGCTGTTCATTAACTTAATCAAAAATGCGATCGAGGCAATGCCTGAAGGCGGCAGTATAT
NZ_CP038517.1	1352270	1352516	8	246	Parent=gene-EQK04_RS06845:Name=WP_008345127.1	TAAGTGAGCTGCTTGTCTTAGCAAAACCTCAATCGATTCAATTTCAAGAAGTACAGCTCCATGATTTGCTAGAGCAGGTGATTACCTTATTAAACACAAATGCCGTTCTTTCAAATATTGATCTCAAACAGCCATTTAAAAAGCAGGATGCTGGTACGATATTAGCAGACGCCAATCAAATGAAGCAGCTGTTCATTAACTTAATCAAAAATGCGATCGAGGCAATGCCTGAAGGCGGCAGTATAT
NZ_CP038517.1	1391634	1391845	26	211	Parent=gene-EQK04_RS07040:Name=WP_007499825.1	AAGATATCATGAAGTGGTCAACACTCATGTTCGTTTATTCATTAAACTACTTAACGATCTTTTTCGTTGCGATGATTATTATTACACTATTCTAGAGTGAAATACACTTTGATCACATCAAAACAATGGCTATATCTTATAACACAACATTTTCTTACAACTATGAAAGCCGCCTGATATTCAGTTCTATTTAGGCGGCTTTCTGTTTATA
NZ_CP038517.1	1391635	1391845	7	210	Parent=gene-EQK04_RS07040:Name=WP_007499825.1	AGATATCATGAAGTGGTCAACACTCATGTTCGTTTATTCATTAAACTACTTAACGATCTTTTTCGTTGCGATGATTATTATTACACTATTCTAGAGTGAAATACACTTTGATCACATCAAAACAATGGCTATATCTTATAACACAACATTTTCTTACAACTATGAAAGCCGCCTGATATTCAGTTCTATTTAGGCGGCTTTCTGTTTATA
NZ_CP038517.1	1400775	1401000	8	225	Parent=gene-EQK04_RS07100:Name=WP_007499807.1	CTAGATCTTCACGATACAGTGGTTGATTTCAAAAAAGCAGAAACAGCGATTCAATCCATCTTAGATGAGATTAGTATTGAAATCGGTCAAGCTGTATCAGCATATATTAAAGTTCCAACAGGGAACCCATATTTTGATGGTCTATCATCATGCGGCGGTGGCTGTGGATCAGGAGGCAGCTGTGGCTGTAAAGTATCTTGACGAGACTTGAACGTCTCGTCTTTT
NZ_CP038517.1	1400780	1401001	37	221	Parent=gene-EQK04_RS07100:Name=WP_007499807.1	TCTTCACGATACAGTGGTTGATTTCAAAAAAGCAGAAACAGCGATTCAATCCATCTTAGATGAGATTAGTATTGAAATCGGTCAAGCTGTATCAGCATATATTAAAGTTCCAACAGGGAACCCATATTTTGATGGTCTATCATCATGCGGCGGTGGCTGTGGATCAGGAGGCAGCTGTGGCTGTAAAGTATCTTGACGAGACTTGAACGTCTCGTCTTTTA
NZ_CP038517.1	1581011	1581130	10	119	Parent=gene-EQK04_RS07995:Name=WP_008354438.1	TGATTTGGAGGTGAAACAGGATGGCTATTACTCAAGAGCGTAAAACTCAATTAATTAATGAGTTCAAAACACACGAATCTGATACTGGATCTCCAGAAGTTCAGATCGCTGTCCTAACA
NZ_CP038517.1	1633116	1633413	14	297	Parent=gene-EQK04_RS08200:Name=WP_017367279.1	TACCTGCAGCAGGAAGTACTTTATGAGAAAGTTGTAATGTATATTGGGAACTTCCGAATAAATCGAAACGAGCTGGAATGCGGACAGTTTTTCCATTGTTCAAAATGTAACTGTCTTTTAAAGCTTTTCCATTGATAATATCCTTTGTTGTGGCTTGAAAACCTGCTGGTAAAGTAAATTCAACTGCACCAATACTAAGAACAGAATTTGGACGGTAAGTCAGGTCAATGTCAGAAAAAGACCATTCTTGTTTACTTGCTCCTGTGATTTTTGCATAAAGGGCAGCTGGCCTTGCAT
NZ_CP038517.1	1703267	1703353	6	86	Parent=gene-EQK04_RS08570:Name=WP_003212379.1	AAACCGTCCCAAAAGAAAATCAATCAAATGATGAAAGCCATGAACAACCAAGCGAAATAATACGTACGTTATTATGATCATAGATG
NZ_CP038517.1	1749186	1749494	18	308	Parent=gene-EQK04_RS08835:Name=WP_017367356.1	GACTGGCTGAGAGCCGACAAACGAAATGGCTTTTACCTTTTCATGTTCAAGCAGACCGTTTACTACATCGTGAGCGCCATTGACAATGTTGAGTACACCTTTTGGAAGTCCCGCTTCTTCAAATAGTTCTGCTAACCGTGCAGCAAGGATTGGCGTCCGTTCTGAAGGTTTTAAAACAAATGTATTTCCGCAAGCGATGGCAAGCGGGAACATCCAGCATGGGACCATCATCGGAAAGTTAAACGGAGTAATGCCGCCGATGACGCCAATTGGGTAGCGGTACATGCCAGACTCTAGACCAGTCGCAA
NZ_CP038517.1	1871012	1871088	9	76	Parent=gene-EQK04_RS09340:Name=WP_017367438.1	TTTGGTCAAATGCTTTGATTTCGTCTTGTGCCGGAGTGCGGCCTGTTAACATCGCTAGAAAGTTTTCAGTGTAGGA
NZ_CP038517.1	1871327	1871423	8	96	Parent=gene-EQK04_RS09340:Name=WP_017367438.1	TTTGTGAGGAAATATCTTGCTGAAATTGGTGATATTCCATTGCATCTGGTAATCTTCCGTAAATGAGCAGATAGGCTGTTTCTAAGTACGTCTTGT
NZ_CP038517.1	1885618	1885724	9	106	Parent=gene-EQK04_RS09415:Name=WP_007500721.1	TTCCCCCTGCTCAACATAATCGCCCGGCTGTTTTAGCCACTGAGCAATTGTTCCTTCCGAGATTGATTCCGCTAGTTCAGGTACTTTAATTTCCGCCATTTTTCAT
NZ_CP038517.1	1963464	1963602	6	138	Parent=rna-EQK04_RS09855:gbkey=ncRNA	CGGATATAACGTTCTGTAAGCCATGTTTTGTTCCATCGTACTACAAACGGCAAAAGCCTCGTACTCAGGTGGTAATCATCTATCTACAGAATTCTCTGTCCTTCTCTCCGTTTGGTTCCTTTGAGAAAGTTCCCCTAC
NZ_CP038517.1	2088766	2088899	11	133	Parent=gene-EQK04_RS10575:Name=WP_008343838.1	TTCATAGCATTTCAAATCATCATAGTTTGCACCGATGACAAATTCACAGTGGATGATTCTCAGCGTGTACGTTCTGTAGGCAGAGTACGTATCTAACGCTTGCAAAGCATAGTGCATCGAAAAGTGGGTTTGT
NZ_CP038517.1	2088972	2089139	14	167	Parent=gene-EQK04_RS10575:Name=WP_008343838.1	GCTTTTTTTCTGCGGAACGGTAATAAGCAATGGCACTCAAATAGTTTCTCTGTTCAAATTCAAACATTCCTGTAAAAAAATGAACATAGTATTCAAGCATATCCGTTAATTTGGTCTGCGAATGTTCAATTGTTTCTAGAAGCTTCTTAATCTCCTCATCATTCGAG
NZ_CP038517.1	2088982	2089147	7	165	Parent=gene-EQK04_RS10575:Name=WP_008343838.1	TGCGGAACGGTAATAAGCAATGGCACTCAAATAGTTTCTCTGTTCAAATTCAAACATTCCTGTAAAAAAATGAACATAGTATTCAAGCATATCCGTTAATTTGGTCTGCGAATGTTCAATTGTTTCTAGAAGCTTCTTAATCTCCTCATCATTCGAGGCTTTTTT
NZ_CP038517.1	2089061	2089160	13	99	Parent=gene-EQK04_RS10575:Name=WP_008343838.1	TATTCAAGCATATCCGTTAATTTGGTCTGCGAATGTTCAATTGTTTCTAGAAGCTTCTTAATCTCCTCATCATTCGAGGCTTTTTTTGCCGGTTCAAAA
NZ_CP038517.1	2109154	2109293	9	139	Parent=gene-EQK04_RS10685:Name=WP_017367554.1	AAAGGAAGCCACCATTATTTTTGAAGCAGGATATGGAATTTCAGGCGATACGTGGGCGAATATCGCTCGTGATATTGACCCAGAGCTTGGTGTTTTCTTATATGACCGTTTAGGTAATGGAAAAAGCAGCGAAAGCAAA
NZ_CP038517.1	2109158	2109280	9	122	Parent=gene-EQK04_RS10685:Name=WP_017367554.1	GAAGCCACCATTATTTTTGAAGCAGGATATGGAATTTCAGGCGATACGTGGGCGAATATCGCTCGTGATATTGACCCAGAGCTTGGTGTTTTCTTATATGACCGTTTAGGTAATGGAAAAAG
NZ_CP038517.1	2279096	2279359	6	263	Parent=gene-EQK04_RS11635:Name=WP_003217499.1	ACTCAGGTGACTGATATTATATCACTTGCGCTATAGGCTTACTACTATTTTCCGTAAAAAACACCCCTTCTGATCAAAGAAGAGGTGTCTTATTTGCAAGGCTGTTCATTCCAAAACCATAACCCTCCACCTACGACCAAAATGACGACAAGGAACACAACAAGAAAAGCGTAACCGATTCCTGCTCCTTGAGCTGGATAAGGCGAACACGCAGGGTAAGGATAAGGACATCCCCACATATCAGTTACCTCCTTCTAAGAAGA
NZ_CP038517.1	2281091	2281213	6	122	Parent=gene-EQK04_RS11650:Name=WP_007501361.1	GGTTTCTCTCTTCAACTGTCGAACGTTGCTTAGAATTCATACAGACACTCTCCTTCTTGGATTTGATTTTGAGCCCATAGCAATTTTTGATAATACTGGTTGGATTTCTGGTATTGTTGAGA
NZ_CP038517.1	2288625	2288757	18	132	Parent=gene-EQK04_RS11695:Name=WP_017358050.1	ATATGACAGAAACAAGAAATGAAATCAAACTACATGTTCTTTTTGGTGCTTTAGCAGTAGGATTCCTTATGCTAGCTCTTTTTTCCTTCTCGCTACAAGTACTGCCAGTTGCTGATCTAGCAAAAGAATTTG
NZ_CP038517.1	2331612	2331727	11	115	Parent=gene-EQK04_RS11940:Name=WP_223255647.1	TTTTCCAAGTGTGATAACGGCTTTTTCCTGCTCGACAAGCCTCTTATGTTTTCTTTTCGCGTATTTTACCATATGACGCGAAGCATCGATTCCATATACTTTCCCTCGATCAAGT
NZ_CP038517.1	2353097	2353342	6	245	.	CGAAAAAACATCCCGCCCTATGCAAGCAAAAAACTACTTACACAGGGACGAGATGCTCTCGCGGTACCACCCTGATTATAGACATATGCGTCTATCACCTTCACATCCGATAACGCCGGAAGAGAGCGGCAGTGTTTATCTGCACTCGGGACTAGCTTCCGTTAAAGGTCTGATAAGGCTTTTCTCAGCAAACAAAGCCTCTCTCTGCAACAGCTTTTTAACGTACTCGGGTCCGTCATTGAATT
NZ_CP038517.1	2571460	2571714	9	254	Parent=gene-EQK04_RS13205:Name=WP_017367831.1	TATGATATTCCCCTTCACGTCCACAATCGACGCATTCATATCGAGATGCTGCTTTGCTTGATTGAGAATCTTCTTGTTTTGCTCCGCGTTCAAATCTTCAACATTCATTGAAGAAAGGAGAAAACTCGATTCCTTTTCCATTCGTTCGGTTAATTTTGTTTCATAGAAAATATGAAACATATGATCCAAGAAAAGACCAAGCGCAACAAACACAATAAACAGGAGAAAAATGAGCCCAGAAAAAAGGCGGGTTC
NZ_CP038517.1	2723219	2723356	7	137	Parent=gene-EQK04_RS13970:Name=WP_007501934.1	ATTCCTCGAATTTTTCATGGAGTGTAAAGAAATCTTTTCCCTTTACATACCAGTGATAGTTATGTAATTTTACGTAAAGCACAGTCCAATCTGCTACTTGTTTATTGACGACGTTTAATAATTTTTCAGACATGTTG
NZ_CP038517.1	2753512	2753556	6	44	Parent=gene-EQK04_RS14220:Name=WP_008344044.1	TCTTTTTCACTTCAGAATCGTATTGACGCTCACGACGCTGGATC
NZ_CP038517.1	2754912	2755012	32	100	Parent=gene-EQK04_RS14225:Name=WP_017367919.1	ATCCATCAAATACATCGCCAAAAAAGACGAAAACAAGCGTCAGGATTCCTGATACCATCAATATGTATAAGTACAGCGTCTGAAGAGGCAGCCCAAACAC
NZ_CP038517.1	2816763	2816819	9	56	Parent=gene-EQK04_RS14595:Name=WP_008345797.1	AAGACTTTTTCATTTAAGGAGACACCACGATTCTTTTGTCATCGTCCCCTGTTTCA
NZ_CP038517.1	2816763	2816819	9	56	Parent=gene-EQK04_RS14600:Name=WP_007500517.1	AAGACTTTTTCATTTAAGGAGACACCACGATTCTTTTGTCATCGTCCCCTGTTTCA
NZ_CP038517.1	2942748	2942867	67	119	Parent=gene-EQK04_RS15260:Name=WP_017368018.1	TGTTTTCCCGATCATTTGATGTTCATCTGAGAAATCCTCTGGTGTAAAGATATGCTCATAATTCGTCTCATCAATTAAGAAACTGCCACCCTTTTTTACATCTTCCATTGCTTTCATCC
NZ_CP038517.1	2944007	2944084	8	77	Parent=gene-EQK04_RS15265:Name=WP_008347045.1	TTTCCCTACTGGTGTTCTTGCGCCAGCTACAATCACTGCTTCTCTCATTTTGACTCCCCCCCTAGTTACGTAAAGGT
NZ_CP038517.1	2944007	2944084	8	77	Parent=gene-EQK04_RS15270:Name=WP_017368019.1	TTTCCCTACTGGTGTTCTTGCGCCAGCTACAATCACTGCTTCTCTCATTTTGACTCCCCCCCTAGTTACGTAAAGGT
NZ_CP038517.1	3028241	3028401	12	160	Parent=rna-EQK04_RS15670:gbkey=tmRNA	TTGGAGAGCTAGTCTGATGGATCTCTTCTTACGTCCTCAGACGAAAACGTAAGCGTAGCCTACTTCATTGGGCTCCTCACAGACACATAGGCGATGTCAGGAAGAGCTCGCTGCGCTTATTAGGCAGCTAGTGCTAAGTTTTGGTTAAAACTTTTAGTTT
NZ_CP038517.1	3028243	3028424	6	181	Parent=rna-EQK04_RS15670:gbkey=tmRNA	GGAGAGCTAGTCTGATGGATCTCTTCTTACGTCCTCAGACGAAAACGTAAGCGTAGCCTACTTCATTGGGCTCCTCACAGACACATAGGCGATGTCAGGAAGAGCTCGCTGCGCTTATTAGGCAGCTAGTGCTAAGTTTTGGTTAAAACTTTTAGTTTTGCCAGTTACATTTAGGTGCGTG
NZ_CP038517.1	3142728	3142818	8	90	Parent=gene-EQK04_RS16245:Name=WP_017368124.1	TCCATCCAACCACCAGCTTATACAGGAACGCCTTCTGAAGCTGAATTACAGCAAGTAGAAAGAATGCTCGGTTCGCTAAGGGAAAATGAA
NZ_CP038517.1	3327099	3327223	10	124	Parent=gene-EQK04_RS17140:Name=WP_231583259.1	ATGCTGTCTTGTGTATATTCTTGATATTCATGCTCGGTTAAATAATCCTTCAACTTCTCCTTCATGTCAGATAGGTCATCCGTTCGATTCACTGTGTATTGTGCTTTTTTATAGTTTTCCCCAA
NZ_CP038517.1	3360167	3360283	16	116	.	TGATTCTATCTCTAACATTATCAATACACTTGGATAACCCCATTAACGCACACATACTACATGCTTGCCGAAGGGAGGATACAAACTATGTTCTCTGATGTACTTAGCCAATTATT
NZ_CP038517.1	3360301	3360416	8	115	.	CATTAACACACTTGGGTAATTCCTATGACACGCACATACTACATGCTTTCTGAAAGGAGGATACGCTCATGTTCTCTGATGTACTTAGTCAATTATTCGATTCTATTTCTAACAT
NZ_CP038517.1	3539992	3540126	14	134	Parent=gene-EQK04_RS18250:Name=WP_017368350.1	TTTCATCGTATAAGTTGAAGCGGAGCCTTGTCATACAGTGCGTGACATGCTTAACATTCTTTTCACCGCCGACAAGCTCTAGAACTTCTTTTGCTGTTTGTTTGTGGTTCATTGTGTTACCCTCCAATCGTTGA
NZ_CP038517.1	3552689	3552767	8	78	Parent=gene-EQK04_RS18315:Name=WP_017368358.1	TTCTGTTAAGGTACTTGCGCTTTGTTTCATCGCTGCTTCTTCTTTTTTCTTTAGGTAGTTTTTTAATGCTTTTTGGGT
NZ_CP038517.1	3693620	3693746	6	126	Parent=gene-EQK04_RS18965:Name=WP_008347534.1	AAAACACTCGTATTCGGACACAAAAACCCTGACACAGACACGATTTGCTCTGCTATCGCTTACGCTGATCTGAAAAACAAAATTGGCGTTCAAGCAGAAGCTGTCAGACTTGGAGAAATCAATGGA
NZ_CP038517.1	3749771	3750038	6	267	Parent=rna-EQK04_RS19245:gbkey=ncRNA	TTTGCCGTGCTAAGCGGGGAGGTAGCGGTGCCCTGTACTCGCAATCCGCTCTAGCGAGGCCGAATCCCTTCTCAAGGTTCGTTTACTTCAAGGTCTGCCTTAAATAAGTGGTGTTGACGTCTGGGTCCTGCGCAATGGGAATTCATGAACCATGTCAGGTCCGGAAGGAAGCAGCATTAAGTGAAACCTCTCATGTGCCGCAGGGTTGCCTGGGCCGAGCTAACTGTTTAAGTAACGCTTGGGGTAGCGAATCGACAGAAGGTGCAC
NZ_CP038517.1	3749771	3750039	24	268	Parent=rna-EQK04_RS19245:gbkey=ncRNA	TTTGCCGTGCTAAGCGGGGAGGTAGCGGTGCCCTGTACTCGCAATCCGCTCTAGCGAGGCCGAATCCCTTCTCAAGGTTCGTTTACTTCAAGGTCTGCCTTAAATAAGTGGTGTTGACGTCTGGGTCCTGCGCAATGGGAATTCATGAACCATGTCAGGTCCGGAAGGAAGCAGCATTAAGTGAAACCTCTCATGTGCCGCAGGGTTGCCTGGGCCGAGCTAACTGTTTAAGTAACGCTTGGGGTAGCGAATCGACAGAAGGTGCACG
NZ_CP038517.1	3749771	3750046	37	275	Parent=rna-EQK04_RS19245:gbkey=ncRNA	TTTGCCGTGCTAAGCGGGGAGGTAGCGGTGCCCTGTACTCGCAATCCGCTCTAGCGAGGCCGAATCCCTTCTCAAGGTTCGTTTACTTCAAGGTCTGCCTTAAATAAGTGGTGTTGACGTCTGGGTCCTGCGCAATGGGAATTCATGAACCATGTCAGGTCCGGAAGGAAGCAGCATTAAGTGAAACCTCTCATGTGCCGCAGGGTTGCCTGGGCCGAGCTAACTGTTTAAGTAACGCTTGGGGTAGCGAATCGACAGAAGGTGCACGGTAAATC
NZ_CP038517.1	3749771	3750036	99	265	Parent=rna-EQK04_RS19245:gbkey=ncRNA	TTTGCCGTGCTAAGCGGGGAGGTAGCGGTGCCCTGTACTCGCAATCCGCTCTAGCGAGGCCGAATCCCTTCTCAAGGTTCGTTTACTTCAAGGTCTGCCTTAAATAAGTGGTGTTGACGTCTGGGTCCTGCGCAATGGGAATTCATGAACCATGTCAGGTCCGGAAGGAAGCAGCATTAAGTGAAACCTCTCATGTGCCGCAGGGTTGCCTGGGCCGAGCTAACTGTTTAAGTAACGCTTGGGGTAGCGAATCGACAGAAGGTGC
NZ_CP038517.1	3749771	3750041	314	270	Parent=rna-EQK04_RS19245:gbkey=ncRNA	TTTGCCGTGCTAAGCGGGGAGGTAGCGGTGCCCTGTACTCGCAATCCGCTCTAGCGAGGCCGAATCCCTTCTCAAGGTTCGTTTACTTCAAGGTCTGCCTTAAATAAGTGGTGTTGACGTCTGGGTCCTGCGCAATGGGAATTCATGAACCATGTCAGGTCCGGAAGGAAGCAGCATTAAGTGAAACCTCTCATGTGCCGCAGGGTTGCCTGGGCCGAGCTAACTGTTTAAGTAACGCTTGGGGTAGCGAATCGACAGAAGGTGCACGGT
NZ_CP038517.1	3749771	3750042	1356	271	Parent=rna-EQK04_RS19245:gbkey=ncRNA	TTTGCCGTGCTAAGCGGGGAGGTAGCGGTGCCCTGTACTCGCAATCCGCTCTAGCGAGGCCGAATCCCTTCTCAAGGTTCGTTTACTTCAAGGTCTGCCTTAAATAAGTGGTGTTGACGTCTGGGTCCTGCGCAATGGGAATTCATGAACCATGTCAGGTCCGGAAGGAAGCAGCATTAAGTGAAACCTCTCATGTGCCGCAGGGTTGCCTGGGCCGAGCTAACTGTTTAAGTAACGCTTGGGGTAGCGAATCGACAGAAGGTGCACGGTA
NZ_CP038517.1	3749772	3750039	6	267	Parent=rna-EQK04_RS19245:gbkey=ncRNA	TTGCCGTGCTAAGCGGGGAGGTAGCGGTGCCCTGTACTCGCAATCCGCTCTAGCGAGGCCGAATCCCTTCTCAAGGTTCGTTTACTTCAAGGTCTGCCTTAAATAAGTGGTGTTGACGTCTGGGTCCTGCGCAATGGGAATTCATGAACCATGTCAGGTCCGGAAGGAAGCAGCATTAAGTGAAACCTCTCATGTGCCGCAGGGTTGCCTGGGCCGAGCTAACTGTTTAAGTAACGCTTGGGGTAGCGAATCGACAGAAGGTGCACG
NZ_CP038517.1	3749772	3750041	1067	269	Parent=rna-EQK04_RS19245:gbkey=ncRNA	TTGCCGTGCTAAGCGGGGAGGTAGCGGTGCCCTGTACTCGCAATCCGCTCTAGCGAGGCCGAATCCCTTCTCAAGGTTCGTTTACTTCAAGGTCTGCCTTAAATAAGTGGTGTTGACGTCTGGGTCCTGCGCAATGGGAATTCATGAACCATGTCAGGTCCGGAAGGAAGCAGCATTAAGTGAAACCTCTCATGTGCCGCAGGGTTGCCTGGGCCGAGCTAACTGTTTAAGTAACGCTTGGGGTAGCGAATCGACAGAAGGTGCACGGT

## Sheet: SCU11_36h
Ref.genome	Start	End	Reads	Size	Location	Sequence
NZ_CP038517.1	77342	77440	32	98	Parent=gene-EQK04_RS00425:Name=WP_003217214.1	GTGAAGGTATGTTAAAAAGAATCGTTCAGGCGTTTTTTATCATTTTCGGTGCAGTTGTAGGGATTTTTATCATTCCAGAGTTATTTCTGCTGTTAAAT
NZ_CP038517.1	87219	87372	10	153	Parent=gene-EQK04_RS00490:Name=WP_003216956.1	CCCTATTACCACATCACGGACTTTAAGGAGGTGTGTCTCGTGGCTAAAAAAGTAGTTAAAGTTGTTAAATTGCAAATTCCTGCTGGAAAAGCTAACCCAGCTCCACCAGTTGGACCTGCACTAGGTCAAGCCGGTGTTAATATCATGGGATTC
NZ_CP038517.1	89250	89337	15	87	Parent=gene-EQK04_RS00505:Name=WP_008345418.1	CGTAAAAAAACTTAAAATGGAGGAATTACAAATGGCTTTAAATATCGAAGAAATCATTGCTTCAGTTAAAGAAGCAACTGTACTTGA
NZ_CP038517.1	98347	98436	7	89	Parent=gene-EQK04_RS00530:Name=WP_003216962.1	ATAACAACATGCCTACAATTAATCAGCTAATACGCAAAGGACGCGTGAGTAAAGTTGAAAACTCAAAGTCTCCTGCACTTAACAAAGGA
NZ_CP038517.1	109873	110022	8	149	Parent=gene-EQK04_RS00615:Name=WP_007496325.1	TGGGCAAGTTCTAGATAAATAGTAAATAAGGAAGGGAGGTCTTTCTCATGAACCGCCTTAAAGAAAAGTATGTAAAAGAAATTACACCTGCATTAGTTTCTAAGTTTGAATACAAATCAGTAATGCAAGTGCCAAAAATCGAAAAAATC
NZ_CP038517.1	109873	110022	8	149	Parent=gene-EQK04_RS00620:Name=WP_003217159.1	TGGGCAAGTTCTAGATAAATAGTAAATAAGGAAGGGAGGTCTTTCTCATGAACCGCCTTAAAGAAAAGTATGTAAAAGAAATTACACCTGCATTAGTTTCTAAGTTTGAATACAAATCAGTAATGCAAGTGCCAAAAATCGAAAAAATC
NZ_CP038517.1	155518	155668	31	150	Parent=gene-EQK04_RS00905:Name=WP_007498553.1	GGTTGAATATACTATGGAAACAATGATTAAAAAGAGAATTAAGCAAGTGAAAAAAGGCGACCAGAACGCATTTGCAGACATCGTAGACCTGTATAAAGACAAAATTTATCAGCTGTGCTACCGTATGCTTGGGAATGCACATGAAGCAGA
NZ_CP038517.1	233003	233267	21	264	unknown-RNA1	CTTTTTGTTAGCAAACCTGCTGGGCGGCAACCGAAAGAGTCGATAAACAAACACTCATGAGCCGTTTCTCCCAGATTCGATCGAGCATTGAGCTTTTCATCTTGAACTTTGATGGATAAGAACTTTGAATACTTGAGCTTTCAGCTTTGAACGTTCAGCTTTGAGCTTTTATCATGGATCATCCTAAGATGATCATCAGATGAGGAGGGAATGACCTTTCCCTCGGAGGTGTTTAGTCCTATCGATTTTCGGCTCACTAACAAA
NZ_CP038517.1	233003	233268	165	265	unknown-RNA1	CTTTTTGTTAGCAAACCTGCTGGGCGGCAACCGAAAGAGTCGATAAACAAACACTCATGAGCCGTTTCTCCCAGATTCGATCGAGCATTGAGCTTTTCATCTTGAACTTTGATGGATAAGAACTTTGAATACTTGAGCTTTCAGCTTTGAACGTTCAGCTTTGAGCTTTTATCATGGATCATCCTAAGATGATCATCAGATGAGGAGGGAATGACCTTTCCCTCGGAGGTGTTTAGTCCTATCGATTTTCGGCTCACTAACAAAA
NZ_CP038517.1	233004	233267	252	263	unknown-RNA1	TTTTTGTTAGCAAACCTGCTGGGCGGCAACCGAAAGAGTCGATAAACAAACACTCATGAGCCGTTTCTCCCAGATTCGATCGAGCATTGAGCTTTTCATCTTGAACTTTGATGGATAAGAACTTTGAATACTTGAGCTTTCAGCTTTGAACGTTCAGCTTTGAGCTTTTATCATGGATCATCCTAAGATGATCATCAGATGAGGAGGGAATGACCTTTCCCTCGGAGGTGTTTAGTCCTATCGATTTTCGGCTCACTAACAAA
NZ_CP038517.1	233004	233268	24	264	unknown-RNA1	TTTTTGTTAGCAAACCTGCTGGGCGGCAACCGAAAGAGTCGATAAACAAACACTCATGAGCCGTTTCTCCCAGATTCGATCGAGCATTGAGCTTTTCATCTTGAACTTTGATGGATAAGAACTTTGAATACTTGAGCTTTCAGCTTTGAACGTTCAGCTTTGAGCTTTTATCATGGATCATCCTAAGATGATCATCAGATGAGGAGGGAATGACCTTTCCCTCGGAGGTGTTTAGTCCTATCGATTTTCGGCTCACTAACAAAA
NZ_CP038517.1	233005	233267	72	262	unknown-RNA1	TTTTGTTAGCAAACCTGCTGGGCGGCAACCGAAAGAGTCGATAAACAAACACTCATGAGCCGTTTCTCCCAGATTCGATCGAGCATTGAGCTTTTCATCTTGAACTTTGATGGATAAGAACTTTGAATACTTGAGCTTTCAGCTTTGAACGTTCAGCTTTGAGCTTTTATCATGGATCATCCTAAGATGATCATCAGATGAGGAGGGAATGACCTTTCCCTCGGAGGTGTTTAGTCCTATCGATTTTCGGCTCACTAACAAA
NZ_CP038517.1	233005	233268	6	263	unknown-RNA1	TTTTGTTAGCAAACCTGCTGGGCGGCAACCGAAAGAGTCGATAAACAAACACTCATGAGCCGTTTCTCCCAGATTCGATCGAGCATTGAGCTTTTCATCTTGAACTTTGATGGATAAGAACTTTGAATACTTGAGCTTTCAGCTTTGAACGTTCAGCTTTGAGCTTTTATCATGGATCATCCTAAGATGATCATCAGATGAGGAGGGAATGACCTTTCCCTCGGAGGTGTTTAGTCCTATCGATTTTCGGCTCACTAACAAAA
NZ_CP038517.1	295522	295841	6	319	Parent=gene-EQK04_RS01600:Name=WP_017366565.1	TTGTGCATCAACCGCAACATCCGCAGTGGATCGTCTTCTGTGATTTCGATGAGACCTATTATTCTCACGGAATGACCGAGGAGCAGAGAGAGGATGTAAAACGGCTGGAAGCTTTTGTGGCAGAAAAGAGCGAAGCCGGACAGCTCATGCTGGGCTGGGTGACGGGAAGCAGCCTCGATTCTGTTACGAGCAAAATGGAGAAGGGTGGTTTCTATCAATTCCCGCATTTCATTGCGTCGAATTTAGGAACTGAAATCGTGTATACATCAGATGGGAAATTTGGACAGCCAGATGCAGAATGGATGAAACGGCTTGATGC
NZ_CP038517.1	295522	295842	6	320	Parent=gene-EQK04_RS01600:Name=WP_017366565.1	TTGTGCATCAACCGCAACATCCGCAGTGGATCGTCTTCTGTGATTTCGATGAGACCTATTATTCTCACGGAATGACCGAGGAGCAGAGAGAGGATGTAAAACGGCTGGAAGCTTTTGTGGCAGAAAAGAGCGAAGCCGGACAGCTCATGCTGGGCTGGGTGACGGGAAGCAGCCTCGATTCTGTTACGAGCAAAATGGAGAAGGGTGGTTTCTATCAATTCCCGCATTTCATTGCGTCGAATTTAGGAACTGAAATCGTGTATACATCAGATGGGAAATTTGGACAGCCAGATGCAGAATGGATGAAACGGCTTGATGCA
NZ_CP038517.1	333957	334257	6	300	Parent=gene-EQK04_RS01795:Name=WP_017366592.1	CGTACACGGGATGACAATCGGTCTTAATACATTATTGCAGAGAAAGGGAGCAGATTTAGCCCTTTTTGTAACGGAAGGTTTTCAAGACATTTTGTCATTACAGCGTTTACGTCTACCCATTCCTTATGACTTCAATTCTCAATTGCCAGAACCATTGATACCACGAAAACATGTATATCCAATCTCTGAAAGGCTAATACACGATGGTTCGATCAAAAAACCTCTCCAACTGCAGCAATTAGATGATGCTGTCCAGCAGGTCATCTCTAAAAAACTAGCAGGCATTGTCATTTCTTTTTT
NZ_CP038517.1	519153	519229	8	76	Parent=gene-EQK04_RS02545:Name=WP_003214229.1	AACAATCATGGAACAAGGTACAGTAAAATGGTTTAACGCAGAAAAAGGTTTTGGATTTATCGAACGTGAAGAAGGC
NZ_CP038517.1	519170	519320	6	150	Parent=gene-EQK04_RS02545:Name=WP_003214229.1	GTACAGTAAAATGGTTTAACGCAGAAAAAGGTTTTGGATTTATCGAACGTGAAGAAGGCGACGATGTATTCGTACATTTCTCAGCTATCCAAGGTGACGGATTCAAATCTTTAGACGAAGGTCAAAAAGTAACATTTGACGTAGAGCAAG
NZ_CP038517.1	551115	551267	17	152	Parent=gene-EQK04_RS02725:Name=WP_008346693.1	GTAAACAGTGAAGTTACGGTACAAGCAAGTCGAACCGTCTCGGAAACGAGAACATATACGACGTCAAACATCCCATCAAGTATTACATATGCAAAGGATGGATGGGTCGGTATTCTCTATCAATCGTCAATTGAAGAGTTAGGTTTAGGAAA
NZ_CP038517.1	581781	581891	7	110	Parent=gene-EQK04_RS02925:Name=WP_017366718.1	GTTGTTTTCTTTCCTTTTGCCAGTACTTTTCCGTTTTCTTGTTTCACGGTGATGTTTAGGTCATAAAAGGAGTAGAGGGCGCCGAGGCTGTCATTTTCCGGTTTATGCAG
NZ_CP038517.1	625835	626451	6	616	Parent=gene-EQK04_RS03150:Name=WP_017359819.1	GCCCTTGCTCATAATGGAAACTTGGTCAATGCAACGCAATTAAAACAGCAGCTAGAGAACCAAGGAAGTATTTTTCAAACGTCTTCTGATACCGAAGTGCTCGCTCACTTAATTAAGCGCAGCGGATATATGGATTTGAAGGATCAAATCAAAAATGCTCTGTCTATGCTAAAAGGGGCTTATGCTTTCTTAATCATGACGGAAACAGAAATGATCGTAGCGCTTGATCCGAACGGATTACGCCCACTTTCACTTGGTATGCTTGGGGATGCTTATGTTGTCGCTTCTGAAACATGTGCCTTTGATGTCGTCGGTGCTACCTATTTACGAGATGTAGAGCCTGGCGAAATGCTGATCATTAATGATGAAGGCTTAAAATCTGAGCGCTTTTCGATGAAC…
NZ_CP038517.1	781384	781768	7	384	Parent=gene-EQK04_RS03845:Name=WP_017366846.1	GAATCCTCCCGTTTGAAGGTACGATACAGGAACACCAATGTCTCAATATCAACCAAATCATCAAATGGGATGAACCAATAACGGAACCTTTTGTAAGAAAGGAATTAAATATTCAAGAAGACATCTCAGATGATCAAGCCTTTTCAATTGAACCCTCACCAGATACAATGCCCATAACAGAGGAAGAAAAAGATAAGTGTTTGAAAGCAGTTCAAAACTTGTTGAGTCAGGAATATCCTAACGACACCGGAAAATGGGTTTGCATTTCTCTTCATCGTGATCATTACATTCATGCAACAGTAAAAGCAAATAGACAAGAGAGAAGCTTGCTTACAGATAAAATCTTGATATTCATTGATGCCCTTACATTTGAAGCCGTTAATT
NZ_CP038517.1	829152	829291	13	139	Parent=gene-EQK04_RS04100:gbkey=CDS	TAAACAACAAAACAAAACAAACGCACAACAAGTGAAAAAACAAAACCAAGCTGCTGCACAAGGCGGTCAATATGGCACTGAATTTGCTAGCGAGACTGACGCACAGCACGTAAAAAAATACAACCAAAAAGCTGAGCAA
NZ_CP038517.1	829158	829287	29	129	Parent=gene-EQK04_RS04100:gbkey=CDS	ACAAAACAAAACAAACGCACAACAAGTGAAAAAACAAAACCAAGCTGCTGCACAAGGCGGTCAATATGGCACTGAATTTGCTAGCGAGACTGACGCACAGCACGTAAAAAAATACAACCAAAAAGCTGA
NZ_CP038517.1	829160	829276	10	116	Parent=gene-EQK04_RS04100:gbkey=CDS	AAAACAAAACAAACGCACAACAAGTGAAAAAACAAAACCAAGCTGCTGCACAAGGCGGTCAATATGGCACTGAATTTGCTAGCGAGACTGACGCACAGCACGTAAAAAAATACAAC
NZ_CP038517.1	829163	829297	10	134	Parent=gene-EQK04_RS04100:gbkey=CDS	ACAAAACAAACGCACAACAAGTGAAAAAACAAAACCAAGCTGCTGCACAAGGCGGTCAATATGGCACTGAATTTGCTAGCGAGACTGACGCACAGCACGTAAAAAAATACAACCAAAAAGCTGAGCAAAACAAA
NZ_CP038517.1	829166	829307	32	141	Parent=gene-EQK04_RS04100:gbkey=CDS	AAACAAACGCACAACAAGTGAAAAAACAAAACCAAGCTGCTGCACAAGGCGGTCAATATGGCACTGAATTTGCTAGCGAGACTGACGCACAGCACGTAAAAAAATACAACCAAAAAGCTGAGCAAAACAAACAACAAAACA
NZ_CP038517.1	829168	829297	9	129	Parent=gene-EQK04_RS04100:gbkey=CDS	ACAAACGCACAACAAGTGAAAAAACAAAACCAAGCTGCTGCACAAGGCGGTCAATATGGCACTGAATTTGCTAGCGAGACTGACGCACAGCACGTAAAAAAATACAACCAAAAAGCTGAGCAAAACAAA
NZ_CP038517.1	829174	829298	18	124	Parent=gene-EQK04_RS04100:gbkey=CDS	GCACAACAAGTGAAAAAACAAAACCAAGCTGCTGCACAAGGCGGTCAATATGGCACTGAATTTGCTAGCGAGACTGACGCACAGCACGTAAAAAAATACAACCAAAAAGCTGAGCAAAACAAAC
NZ_CP038517.1	852406	852869	6	463	Parent=gene-EQK04_RS04280:Name=WP_017366891.1	GAGCAAGGGGCTCAGCGGTTTGAATCGCTCGTTTATAAGGACTTGAGATGATCTGGTTGAGCTGAATGCCGGAAAAAAGCTGTGCGAGTTCATGCGATTGTGTGATGCCTTGAGGCGTTAAAGACGCATCCTCGGATTGTCCATCTGCTTGACAGTGTCTGACGAAATAATATGTCTTCATAGGGGGTACACCTTCCTCTAAGTATAAAAAAATCATCCAATATTGGATGAGGGTTCACGAAAGTTGAGGTTCTATTTGTTCGTGTCTGCTTCTTTGTATGGATCTATGAGTTTGGAGGTTAGGTCTAAGTTGAACAAAAAATCATCTATGGTGTCTGTGCCAAAGGGAAGGGTGGAAAAATTAATTGGGATGCTGTCTTCTTGCGTTTCTGAAGTAAT…
NZ_CP038517.1	852406	852869	6	463	Parent=gene-EQK04_RS04285:Name=WP_017360392.1	GAGCAAGGGGCTCAGCGGTTTGAATCGCTCGTTTATAAGGACTTGAGATGATCTGGTTGAGCTGAATGCCGGAAAAAAGCTGTGCGAGTTCATGCGATTGTGTGATGCCTTGAGGCGTTAAAGACGCATCCTCGGATTGTCCATCTGCTTGACAGTGTCTGACGAAATAATATGTCTTCATAGGGGGTACACCTTCCTCTAAGTATAAAAAAATCATCCAATATTGGATGAGGGTTCACGAAAGTTGAGGTTCTATTTGTTCGTGTCTGCTTCTTTGTATGGATCTATGAGTTTGGAGGTTAGGTCTAAGTTGAACAAAAAATCATCTATGGTGTCTGTGCCAAAGGGAAGGGTGGAAAAATTAATTGGGATGCTGTCTTCTTGCGTTTCTGAAGTAAT…
NZ_CP038517.1	857090	857235	16	145	Parent=gene-EQK04_RS04305:Name=WP_007497007.1	GAAACAAAACAAAAAGACAGAAGCGATTAAAGCCCGTGTTGATAATCAGTTAAGCTTGTCAGATAAAGTACTGTACAGAGATCTTCTTCGATTCCATAAGCTATCTGATTTTAAACCAGTGAATCCATCTGATTATTTCTATGGT
NZ_CP038517.1	879727	879781	14	54	Parent=gene-EQK04_RS04430:Name=WP_008349061.1	TCCGAAACCTTTTTCAGAGTTGAACCATTTTACTTTACCTTCTAACATGAAATT
NZ_CP038517.1	926424	926461	37	37	Parent=gene-EQK04_RS04635:Name=WP_017360343.1	TCGACCTGAAAAAAGGCGTCACATCATCAGAAAAAGA
NZ_CP038517.1	946305	946514	6	209	DucS	TACTTATTGAAAGTGCTTTCAAAAAGCGCTATCGTGATGAATTGGGTGCGTTCCACTTTGGATTTACGGCGATGAGCCAAATGAGAGAGAAGCGCTTCTGGGAGAAAAGCAAAGCATAAGGGGATATGATATAAGCAATGCTTTGGTGTGTGAAAGATGAGGGGATCATGGGGAGCTTCATCACGCCATTGTTACGCATCCAAACCATA
NZ_CP038517.1	946308	946515	13	207	DucS	TTATTGAAAGTGCTTTCAAAAAGCGCTATCGTGATGAATTGGGTGCGTTCCACTTTGGATTTACGGCGATGAGCCAAATGAGAGAGAAGCGCTTCTGGGAGAAAAGCAAAGCATAAGGGGATATGATATAAGCAATGCTTTGGTGTGTGAAAGATGAGGGGATCATGGGGAGCTTCATCACGCCATTGTTACGCATCCAAACCATAC
NZ_CP038517.1	946312	946513	100	201	DucS	TGAAAGTGCTTTCAAAAAGCGCTATCGTGATGAATTGGGTGCGTTCCACTTTGGATTTACGGCGATGAGCCAAATGAGAGAGAAGCGCTTCTGGGAGAAAAGCAAAGCATAAGGGGATATGATATAAGCAATGCTTTGGTGTGTGAAAGATGAGGGGATCATGGGGAGCTTCATCACGCCATTGTTACGCATCCAAACCAT
NZ_CP038517.1	946313	946513	2178	200	DucS	GAAAGTGCTTTCAAAAAGCGCTATCGTGATGAATTGGGTGCGTTCCACTTTGGATTTACGGCGATGAGCCAAATGAGAGAGAAGCGCTTCTGGGAGAAAAGCAAAGCATAAGGGGATATGATATAAGCAATGCTTTGGTGTGTGAAAGATGAGGGGATCATGGGGAGCTTCATCACGCCATTGTTACGCATCCAAACCAT
NZ_CP038517.1	946315	946514	7	199	DucS	AAGTGCTTTCAAAAAGCGCTATCGTGATGAATTGGGTGCGTTCCACTTTGGATTTACGGCGATGAGCCAAATGAGAGAGAAGCGCTTCTGGGAGAAAAGCAAAGCATAAGGGGATATGATATAAGCAATGCTTTGGTGTGTGAAAGATGAGGGGATCATGGGGAGCTTCATCACGCCATTGTTACGCATCCAAACCATA
NZ_CP038517.1	946331	946513	12	182	DucS	CGCTATCGTGATGAATTGGGTGCGTTCCACTTTGGATTTACGGCGATGAGCCAAATGAGAGAGAAGCGCTTCTGGGAGAAAAGCAAAGCATAAGGGGATATGATATAAGCAATGCTTTGGTGTGTGAAAGATGAGGGGATCATGGGGAGCTTCATCACGCCATTGTTACGCATCCAAACCAT
NZ_CP038517.1	946333	946513	38	180	DucS	CTATCGTGATGAATTGGGTGCGTTCCACTTTGGATTTACGGCGATGAGCCAAATGAGAGAGAAGCGCTTCTGGGAGAAAAGCAAAGCATAAGGGGATATGATATAAGCAATGCTTTGGTGTGTGAAAGATGAGGGGATCATGGGGAGCTTCATCACGCCATTGTTACGCATCCAAACCAT
NZ_CP038517.1	946336	946514	17	178	DucS	TCGTGATGAATTGGGTGCGTTCCACTTTGGATTTACGGCGATGAGCCAAATGAGAGAGAAGCGCTTCTGGGAGAAAAGCAAAGCATAAGGGGATATGATATAAGCAATGCTTTGGTGTGTGAAAGATGAGGGGATCATGGGGAGCTTCATCACGCCATTGTTACGCATCCAAACCATA
NZ_CP038517.1	946339	946513	138	174	DucS	TGATGAATTGGGTGCGTTCCACTTTGGATTTACGGCGATGAGCCAAATGAGAGAGAAGCGCTTCTGGGAGAAAAGCAAAGCATAAGGGGATATGATATAAGCAATGCTTTGGTGTGTGAAAGATGAGGGGATCATGGGGAGCTTCATCACGCCATTGTTACGCATCCAAACCAT
NZ_CP038517.1	946340	946513	121	173	DucS	GATGAATTGGGTGCGTTCCACTTTGGATTTACGGCGATGAGCCAAATGAGAGAGAAGCGCTTCTGGGAGAAAAGCAAAGCATAAGGGGATATGATATAAGCAATGCTTTGGTGTGTGAAAGATGAGGGGATCATGGGGAGCTTCATCACGCCATTGTTACGCATCCAAACCAT
NZ_CP038517.1	946342	946514	47	172	DucS	TGAATTGGGTGCGTTCCACTTTGGATTTACGGCGATGAGCCAAATGAGAGAGAAGCGCTTCTGGGAGAAAAGCAAAGCATAAGGGGATATGATATAAGCAATGCTTTGGTGTGTGAAAGATGAGGGGATCATGGGGAGCTTCATCACGCCATTGTTACGCATCCAAACCATA
NZ_CP038517.1	946345	946514	29	169	DucS	ATTGGGTGCGTTCCACTTTGGATTTACGGCGATGAGCCAAATGAGAGAGAAGCGCTTCTGGGAGAAAAGCAAAGCATAAGGGGATATGATATAAGCAATGCTTTGGTGTGTGAAAGATGAGGGGATCATGGGGAGCTTCATCACGCCATTGTTACGCATCCAAACCATA
NZ_CP038517.1	946346	946514	8	168	DucS	TTGGGTGCGTTCCACTTTGGATTTACGGCGATGAGCCAAATGAGAGAGAAGCGCTTCTGGGAGAAAAGCAAAGCATAAGGGGATATGATATAAGCAATGCTTTGGTGTGTGAAAGATGAGGGGATCATGGGGAGCTTCATCACGCCATTGTTACGCATCCAAACCATA
NZ_CP038517.1	946381	946466	9	85	DucS	CCAAATGAGAGAGAAGCGCTTCTGGGAGAAAAGCAAAGCATAAGGGGATATGATATAAGCAATGCTTTGGTGTGTGAAAGATGAG
NZ_CP038517.1	989399	989599	7	200	Parent=gene-EQK04_RS04960:Name=WP_026050071.1	GATGAGTTTCTGACATTGTTGCTGTTCACGTTGGCAACAGCAATCGTAGAGTCGTATTTTGCAGGATAGCCTACGGTGCTGGTAGAGCCAGTGGAACCTGAATTCCCTGCTGCGGCAACGACAACTACTCCGCGATTATTCGCTGTGTCTACAGCATTTTTAAGCGCTGTGGAGCCGTTTGGTCCGCCTAAGCTCATATT
NZ_CP038517.1	989429	989615	105	186	Parent=gene-EQK04_RS04960:Name=WP_026050071.1	TTGGCAACAGCAATCGTAGAGTCGTATTTTGCAGGATAGCCTACGGTGCTGGTAGAGCCAGTGGAACCTGAATTCCCTGCTGCGGCAACGACAACTACTCCGCGATTATTCGCTGTGTCTACAGCATTTTTAAGCGCTGTGGAGCCGTTTGGTCCGCCTAAGCTCATATTGATGACATCCATGTTA
NZ_CP038517.1	989615	989799	7	184	Parent=gene-EQK04_RS04960:Name=WP_026050071.1	TTGGCAACAGCCCATTCAATACCACTGATAATCCAGCTGTATTGTCCATCGCCGTAACGATCTAACACTTTAACGGCATACAAGGAGGCGCTTGGCGCAACCCCAAGAACACCAATCGTGTTATCAAGGGCAGCAATGGTTCCGGCTACGTGAGTTCCGTGTGATTGAAAGTCTTGTGTGGCAT
NZ_CP038517.1	989706	989799	6	93	Parent=gene-EQK04_RS04960:Name=WP_026050071.1	TTGGCGCAACCCCAAGAACACCAATCGTGTTATCAAGGGCAGCAATGGTTCCGGCTACGTGAGTTCCGTGTGATTGAAAGTCTTGTGTGGCAT
NZ_CP038517.1	989804	989972	17	168	Parent=gene-EQK04_RS04960:Name=WP_026050071.1	TCTGAAGGGACGAAGCTAGCACCGCCTGCAACATTTAAGTCAGGGTGTGCGGCGTGGATTCCAGTATCAAGGACAGCTACTTTGACGTTAGCACCTTTATAACCTTGAGCGTGTACGGCTGGAGCTTTGATTTGAGGGATACCATAAGGGACGGTTTGGGCATATGCT
NZ_CP038517.1	989808	989949	388	141	Parent=gene-EQK04_RS04960:Name=WP_026050071.1	AAGGGACGAAGCTAGCACCGCCTGCAACATTTAAGTCAGGGTGTGCGGCGTGGATTCCAGTATCAAGGACAGCTACTTTGACGTTAGCACCTTTATAACCTTGAGCGTGTACGGCTGGAGCTTTGATTTGAGGGATACCAT
NZ_CP038517.1	989817	989958	18	141	Parent=gene-EQK04_RS04960:Name=WP_026050071.1	AGCTAGCACCGCCTGCAACATTTAAGTCAGGGTGTGCGGCGTGGATTCCAGTATCAAGGACAGCTACTTTGACGTTAGCACCTTTATAACCTTGAGCGTGTACGGCTGGAGCTTTGATTTGAGGGATACCATAAGGGACGG
NZ_CP038517.1	1094320	1094623	11	303	Parent=gene-EQK04_RS05460:Name=WP_017367012.1	GAAGATCGTGAAAGGACTCTGCGAGACGTTCTCCTTTTCCCAGGAAATAAAGCCGTCCTTCCGTCAGGGCGAAGTTTTAATAAAGTTGGAATAATTTCTCTATCCCTTGCCCATACTGTGGACAACAGTTTTTAAAAAGTGAGGGATTGGTTATGTTATTTCTTCATGACGTATGGGTGAATTGGTTTGAAGGGGAAGAGAATGGCTATAATGTGTGTCATTTTCATGAGTGGCGCAAGGAGGACAGCGTGGAGCTGTTAGATCAAGTACCTTTACTCAAGGTGCAGAGTCCTTTGTTTGATT
NZ_CP038517.1	1094322	1094624	15	302	Parent=gene-EQK04_RS05460:Name=WP_017367012.1	AGATCGTGAAAGGACTCTGCGAGACGTTCTCCTTTTCCCAGGAAATAAAGCCGTCCTTCCGTCAGGGCGAAGTTTTAATAAAGTTGGAATAATTTCTCTATCCCTTGCCCATACTGTGGACAACAGTTTTTAAAAAGTGAGGGATTGGTTATGTTATTTCTTCATGACGTATGGGTGAATTGGTTTGAAGGGGAAGAGAATGGCTATAATGTGTGTCATTTTCATGAGTGGCGCAAGGAGGACAGCGTGGAGCTGTTAGATCAAGTACCTTTACTCAAGGTGCAGAGTCCTTTGTTTGATTA
NZ_CP038517.1	1094325	1094624	12	299	Parent=gene-EQK04_RS05460:Name=WP_017367012.1	TCGTGAAAGGACTCTGCGAGACGTTCTCCTTTTCCCAGGAAATAAAGCCGTCCTTCCGTCAGGGCGAAGTTTTAATAAAGTTGGAATAATTTCTCTATCCCTTGCCCATACTGTGGACAACAGTTTTTAAAAAGTGAGGGATTGGTTATGTTATTTCTTCATGACGTATGGGTGAATTGGTTTGAAGGGGAAGAGAATGGCTATAATGTGTGTCATTTTCATGAGTGGCGCAAGGAGGACAGCGTGGAGCTGTTAGATCAAGTACCTTTACTCAAGGTGCAGAGTCCTTTGTTTGATTA
NZ_CP038517.1	1103603	1103660	12	57	Parent=gene-EQK04_RS05500:Name=WP_007499012.1	ATGATGGAGGCCATGAGAAAGACGTACGAAGGAATCCATACGTATAAAGACGAAGAA
NZ_CP038517.1	1105300	1105439	20	139	Parent=gene-EQK04_RS05515:Name=WP_008348474.1	GTTGGCAAAATGGAAATCGAAAGAATAAATGAACATACAGTCAAATTTTATATTTCCTACGGTGATATTGAAGATCGCGGTTTTGACCGTGAAGAGATTTGGTATAATCGTGAGCGCAGTGAAGAGCTGTTCTGGGAAG
NZ_CP038517.1	1134434	1134590	17	156	Parent=gene-EQK04_RS05685:Name=WP_008348414.1	CTGGAGAAAAAAGAGGACTTAGTGACAGAAGCGGAAACGAAAGTACAGCAAAAAAAGCGGGAACGCTTTGTACGAGATATGTTTATGGAAGAAGGTAAGGGCGTTCATATCAATACTTACGTCTAAATGACTGCGCTTTCTTCCTGAGCGAACGAG
NZ_CP038517.1	1134442	1134524	10	82	Parent=gene-EQK04_RS05685:Name=WP_008348414.1	AAAAGAGGACTTAGTGACAGAAGCGGAAACGAAAGTACAGCAAAAAAAGCGGGAACGCTTTGTACGAGATATGTTTATGGAA
NZ_CP038517.1	1134447	1134491	12	44	Parent=gene-EQK04_RS05685:Name=WP_008348414.1	AGGACTTAGTGACAGAAGCGGAAACGAAAGTACAGCAAAAAAAG
NZ_CP038517.1	1370566	1370954	9	388	Parent=gene-EQK04_RS06940:Name=WP_008345085.1	ATGTCGTTGCGGTTATGCGATCGCTTCATACGATATAAGCAAGAACCATTTCTCTTATCGATTGTATTTTTTATCAATGAAAACTGACAAGGAATGAATCATTCTCTGGAAGGGGCGTTGACCAATGAAGCAAATCGTGAAGCATGGGTATAGACAAGAGAAGAAGAATCGCATCGCTGTGTGGAGATTAGAGGTTGATTATGAGCTTTCTACGCTTCATGAAGCCATCGAGCAAAAAGACGATATCCAAGTAGAACGCAGCAAACGAAAGCTTGAGCGCCTAAGAAAAGAATGGGAGCAGCTTCAAGGGTAAAACAAGGTGAGGTAAAAACGAACCAATTCATCGGTTCGTTTTTGTATGAAGCTGCTTTTTTCTTGCTTTTACGTA
NZ_CP038517.1	1391634	1391845	31	211	Parent=gene-EQK04_RS07040:Name=WP_007499825.1	AAGATATCATGAAGTGGTCAACACTCATGTTCGTTTATTCATTAAACTACTTAACGATCTTTTTCGTTGCGATGATTATTATTACACTATTCTAGAGTGAAATACACTTTGATCACATCAAAACAATGGCTATATCTTATAACACAACATTTTCTTACAACTATGAAAGCCGCCTGATATTCAGTTCTATTTAGGCGGCTTTCTGTTTATA
NZ_CP038517.1	1400780	1401001	12	221	Parent=gene-EQK04_RS07100:Name=WP_007499807.1	TCTTCACGATACAGTGGTTGATTTCAAAAAAGCAGAAACAGCGATTCAATCCATCTTAGATGAGATTAGTATTGAAATCGGTCAAGCTGTATCAGCATATATTAAAGTTCCAACAGGGAACCCATATTTTGATGGTCTATCATCATGCGGCGGTGGCTGTGGATCAGGAGGCAGCTGTGGCTGTAAAGTATCTTGACGAGACTTGAACGTCTCGTCTTTTA
NZ_CP038517.1	1553559	1553695	13	136	Parent=gene-EQK04_RS07880:Name=WP_007499561.1	GCAAGCACAAGATTCAGTGAAAGAAGAAGCAATCCGTTCTGGTATGTTCTATGTAAACCAACGCTGGCTTGGTGGAACGTTAACAAACTTTGAAACAATCCAAAAACGTATCAAACGTTTAAAAGATATTGAAAAA
NZ_CP038517.1	1581011	1581130	18	119	Parent=gene-EQK04_RS07995:Name=WP_008354438.1	TGATTTGGAGGTGAAACAGGATGGCTATTACTCAAGAGCGTAAAACTCAATTAATTAATGAGTTCAAAACACACGAATCTGATACTGGATCTCCAGAAGTTCAGATCGCTGTCCTAACA
NZ_CP038517.1	1633115	1633289	6	174	Parent=gene-EQK04_RS08200:Name=WP_017367279.1	GTACCTGCAGCAGGAAGTACTTTATGAGAAAGTTGTAATGTATATTGGGAACTTCCGAATAAATCGAAACGAGCTGGAATGCGGACAGTTTTTCCATTGTTCAAAATGTAACTGTCTTTTAAAGCTTTTCCATTGATAATATCCTTTGTTGTGGCTTGAAAACCTGCTGGTAAA
NZ_CP038517.1	1633116	1633412	7	296	Parent=gene-EQK04_RS08200:Name=WP_017367279.1	TACCTGCAGCAGGAAGTACTTTATGAGAAAGTTGTAATGTATATTGGGAACTTCCGAATAAATCGAAACGAGCTGGAATGCGGACAGTTTTTCCATTGTTCAAAATGTAACTGTCTTTTAAAGCTTTTCCATTGATAATATCCTTTGTTGTGGCTTGAAAACCTGCTGGTAAAGTAAATTCAACTGCACCAATACTAAGAACAGAATTTGGACGGTAAGTCAGGTCAATGTCAGAAAAAGACCATTCTTGTTTACTTGCTCCTGTGATTTTTGCATAAAGGGCAGCTGGCCTTGCA
NZ_CP038517.1	1633116	1633413	77	297	Parent=gene-EQK04_RS08200:Name=WP_017367279.1	TACCTGCAGCAGGAAGTACTTTATGAGAAAGTTGTAATGTATATTGGGAACTTCCGAATAAATCGAAACGAGCTGGAATGCGGACAGTTTTTCCATTGTTCAAAATGTAACTGTCTTTTAAAGCTTTTCCATTGATAATATCCTTTGTTGTGGCTTGAAAACCTGCTGGTAAAGTAAATTCAACTGCACCAATACTAAGAACAGAATTTGGACGGTAAGTCAGGTCAATGTCAGAAAAAGACCATTCTTGTTTACTTGCTCCTGTGATTTTTGCATAAAGGGCAGCTGGCCTTGCAT
NZ_CP038517.1	1654727	1654784	30	57	Parent=gene-EQK04_RS08330:Name=WP_007499421.1	GTTTTACGAAATGGCAAAGTACACAAGAGAAGATATCGTAAAATTAGTAAATGAGGA
NZ_CP038517.1	1692423	1692659	8	236	Parent=gene-EQK04_RS08510:Name=WP_008343827.1	AGTCGCCCCCTATAATTCTATTGCTTATATTACATTTGGTGGATCTAGCTGCACTGGAACACTCATTGCTCCAAACAAAATATTGACAAACGGACACTGCGTCTACAATACAGCCACAAGAAGCTATAGTGCAAAAGGGTCTGTCTACCCAGGCATGAATGACAGCACGGCCGTGAACGGCTCAGCAAACATGACCGAATTCTATGTACCAAGCGGATATATCAACACGGGGGCGA
NZ_CP038517.1	1692680	1692732	8	52	Parent=gene-EQK04_RS08510:Name=WP_008343827.1	TTAAAACAGATACGAACATTGGAAATACGGTCGGCTATCGCTCTATTCGTCA
NZ_CP038517.1	1692689	1692749	8	60	Parent=gene-EQK04_RS08510:Name=WP_008343827.1	ATACGAACATTGGAAATACGGTCGGCTATCGCTCTATTCGTCAAGTGACAAATCTAACAG
NZ_CP038517.1	1748086	1748209	7	123	Parent=gene-EQK04_RS08830:Name=WP_017367355.1	CATTTCCTACTTGCTTGGCAATAGGAGTGCTTGCCGCATTCGCTTCATATACCGGCAAACAACTCAGTACCAAAGTGAAAATCAATAAACAAACGCTGCACTTCATCCTCGTCCTCATCGTGT
NZ_CP038517.1	1849291	1849342	13	51	Parent=gene-EQK04_RS09235:Name=WP_007500674.1	ATATGTGCCTCCATCAGCATAAAATGATCCTTTATACGCTCCTGTTGGACG
NZ_CP038517.1	1849380	1849451	8	71	Parent=gene-EQK04_RS09235:Name=WP_007500674.1	ATGGAGATTGTGTCCAGCCATAGACACATAGATAGGAATTCCCGCCTGGGTTAAAACTTGCGTTGTAATTG
NZ_CP038517.1	1849600	1849750	33	150	Parent=gene-EQK04_RS09235:Name=WP_007500674.1	TTCATAATCGTACCCGCTATGGTTACCCATTTCATTATTCGTAATGGTTCTCGCATGGGCTGGTACAGCCGTCAGTATAAGCGTCAGTCCAATACACATCACAAACAACAGTCTTAATTTTCTCAAATTCATCGTCCATTCCTCTCCTTT
NZ_CP038517.1	1849629	1849749	18	120	Parent=gene-EQK04_RS09235:Name=WP_007500674.1	TTTCATTATTCGTAATGGTTCTCGCATGGGCTGGTACAGCCGTCAGTATAAGCGTCAGTCCAATACACATCACAAACAACAGTCTTAATTTTCTCAAATTCATCGTCCATTCCTCTCCTT
NZ_CP038517.1	1869334	1869410	6	76	Parent=gene-EQK04_RS09335:Name=WP_171465487.1	AGCGGTCAGCTCACCATAGATTAACCCAATGGCTGTAATATACTGCAAGCAATGGTCACGGTCTGCCGGGTTGTAA
NZ_CP038517.1	1871012	1871088	12	76	Parent=gene-EQK04_RS09340:Name=WP_017367438.1	TTTGGTCAAATGCTTTGATTTCGTCTTGTGCCGGAGTGCGGCCTGTTAACATCGCTAGAAAGTTTTCAGTGTAGGA
NZ_CP038517.1	1871034	1871115	7	81	Parent=gene-EQK04_RS09340:Name=WP_017367438.1	GTCTTGTGCCGGAGTGCGGCCTGTTAACATCGCTAGAAAGTTTTCAGTGTAGGATTTGGTCTGGTCTGGAGTAGGTGTGGT
NZ_CP038517.1	1871327	1871423	28	96	Parent=gene-EQK04_RS09340:Name=WP_017367438.1	TTTGTGAGGAAATATCTTGCTGAAATTGGTGATATTCCATTGCATCTGGTAATCTTCCGTAAATGAGCAGATAGGCTGTTTCTAAGTACGTCTTGT
NZ_CP038517.1	1885618	1885724	7	106	Parent=gene-EQK04_RS09415:Name=WP_007500721.1	TTCCCCCTGCTCAACATAATCGCCCGGCTGTTTTAGCCACTGAGCAATTGTTCCTTCCGAGATTGATTCCGCTAGTTCAGGTACTTTAATTTCCGCCATTTTTCAT
NZ_CP038517.1	1963466	1963861	8	395	Parent=rna-EQK04_RS09855:gbkey=RNase P	GGATATAACGTTCTGTAAGCCATGTTTTGTTCCATCGTACTACAAACGGCAAAAGCCTCGTACTCAGGTGGTAATCATCTATCTACAGAATTCTCTGTCCTTCTCTCCGTTTGGTTCCTTTGAGAAAGTTCCCCTACCAAGTTTGGGTTTCTCGCTCGAGGGGTTTACCGCGTTCCACTCTCACCATTTCTAGTGAGACTTCGTCACTGTGGCACTTTCAAGGATACTTTGCCATATCCTAAAAGGACGTAGGCATTTTTCCTGCCGTCAGCCTTTCCCAGGCTGCCCTGGCTTATTTTTTCGCCAGGCACGAACACTACGGGCATCTCAGCACCGTGCGAGCATGGACTTTCCTCTGCAATGTCAAAGCATTACAGCGATTACCCGAACGTTAA
NZ_CP038517.1	1963464	1963599	7	135	Parent=rna-EQK04_RS09855:gbkey=RNase P	CGGATATAACGTTCTGTAAGCCATGTTTTGTTCCATCGTACTACAAACGGCAAAAGCCTCGTACTCAGGTGGTAATCATCTATCTACAGAATTCTCTGTCCTTCTCTCCGTTTGGTTCCTTTGAGAAAGTTCCCC
NZ_CP038517.1	1963465	1963615	9	150	Parent=rna-EQK04_RS09855:gbkey=RNase P	GGATATAACGTTCTGTAAGCCATGTTTTGTTCCATCGTACTACAAACGGCAAAAGCCTCGTACTCAGGTGGTAATCATCTATCTACAGAATTCTCTGTCCTTCTCTCCGTTTGGTTCCTTTGAGAAAGTTCCCCTACCAAGTTTGGGTTT
NZ_CP038517.1	1963555	1963613	10	58	Parent=rna-EQK04_RS09855:gbkey=RNase P	TTCTCTGTCCTTCTCTCCGTTTGGTTCCTTTGAGAAAGTTCCCCTACCAAGTTTGGGT
NZ_CP038517.1	2088085	2088153	7	68	Parent=gene-EQK04_RS10575:Name=WP_008343838.1	CTCTTTTTGCTAACTTATACGATAGTCACCACTGTTGTATGGTGTCTGCCCGCCAGCTCCATATGGCT
NZ_CP038517.1	2088517	2088598	10	81	Parent=gene-EQK04_RS10575:Name=WP_008343838.1	CTCTTCTATTTGTTTTTGTTTAAACAGGATTTGGGTCAGCATAAATAGTGGGTCTAGAGAGCGATTCAGATGGGTTAAATT
NZ_CP038517.1	2088518	2088597	15	79	Parent=gene-EQK04_RS10575:Name=WP_008343838.1	TCTTCTATTTGTTTTTGTTTAAACAGGATTTGGGTCAGCATAAATAGTGGGTCTAGAGAGCGATTCAGATGGGTTAAAT
NZ_CP038517.1	2088522	2088601	7	79	Parent=gene-EQK04_RS10575:Name=WP_008343838.1	CTATTTGTTTTTGTTTAAACAGGATTTGGGTCAGCATAAATAGTGGGTCTAGAGAGCGATTCAGATGGGTTAAATTCTC
NZ_CP038517.1	2088766	2088899	46	133	Parent=gene-EQK04_RS10575:Name=WP_008343838.1	TTCATAGCATTTCAAATCATCATAGTTTGCACCGATGACAAATTCACAGTGGATGATTCTCAGCGTGTACGTTCTGTAGGCAGAGTACGTATCTAACGCTTGCAAAGCATAGTGCATCGAAAAGTGGGTTTGT
NZ_CP038517.1	2088814	2088904	8	90	Parent=gene-EQK04_RS10575:Name=WP_008343838.1	GTGGATGATTCTCAGCGTGTACGTTCTGTAGGCAGAGTACGTATCTAACGCTTGCAAAGCATAGTGCATCGAAAAGTGGGTTTGTTTCAT
NZ_CP038517.1	2088915	2089016	6	101	Parent=gene-EQK04_RS10575:Name=WP_008343838.1	TTTCTGCTAATTTAAAATAAAATTCTGCTCTTTCTATATCATCTGATATGAGATTGAGCTTTTTTTCTGCGGAACGGTAATAAGCAATGGCACTCAAATAG
NZ_CP038517.1	2088972	2089139	49	167	Parent=gene-EQK04_RS10575:Name=WP_008343838.1	GCTTTTTTTCTGCGGAACGGTAATAAGCAATGGCACTCAAATAGTTTCTCTGTTCAAATTCAAACATTCCTGTAAAAAAATGAACATAGTATTCAAGCATATCCGTTAATTTGGTCTGCGAATGTTCAATTGTTTCTAGAAGCTTCTTAATCTCCTCATCATTCGAG
NZ_CP038517.1	2088974	2089142	7	168	Parent=gene-EQK04_RS10575:Name=WP_008343838.1	TTTTTTTCTGCGGAACGGTAATAAGCAATGGCACTCAAATAGTTTCTCTGTTCAAATTCAAACATTCCTGTAAAAAAATGAACATAGTATTCAAGCATATCCGTTAATTTGGTCTGCGAATGTTCAATTGTTTCTAGAAGCTTCTTAATCTCCTCATCATTCGAGGCT
NZ_CP038517.1	2088982	2089147	17	165	Parent=gene-EQK04_RS10575:Name=WP_008343838.1	TGCGGAACGGTAATAAGCAATGGCACTCAAATAGTTTCTCTGTTCAAATTCAAACATTCCTGTAAAAAAATGAACATAGTATTCAAGCATATCCGTTAATTTGGTCTGCGAATGTTCAATTGTTTCTAGAAGCTTCTTAATCTCCTCATCATTCGAGGCTTTTTT
NZ_CP038517.1	2089061	2089160	53	99	Parent=gene-EQK04_RS10575:Name=WP_008343838.1	TATTCAAGCATATCCGTTAATTTGGTCTGCGAATGTTCAATTGTTTCTAGAAGCTTCTTAATCTCCTCATCATTCGAGGCTTTTTTTGCCGGTTCAAAA
NZ_CP038517.1	2109154	2109293	7	139	Parent=gene-EQK04_RS10685:Name=WP_017367554.1	AAAGGAAGCCACCATTATTTTTGAAGCAGGATATGGAATTTCAGGCGATACGTGGGCGAATATCGCTCGTGATATTGACCCAGAGCTTGGTGTTTTCTTATATGACCGTTTAGGTAATGGAAAAAGCAGCGAAAGCAAA
NZ_CP038517.1	2109158	2109280	21	122	Parent=gene-EQK04_RS10685:Name=WP_017367554.1	GAAGCCACCATTATTTTTGAAGCAGGATATGGAATTTCAGGCGATACGTGGGCGAATATCGCTCGTGATATTGACCCAGAGCTTGGTGTTTTCTTATATGACCGTTTAGGTAATGGAAAAAG
NZ_CP038517.1	2141519	2141827	9	308	Parent=gene-EQK04_RS10855:Name=WP_007501155.1	TCACACCGCCTGCATTGATCACATAATCCGGTGCGTACACAATGCCCATTTCATGAATAAGATCTCCATGATGAGTTTCTCTCAGCTGGTTATTCGCTGCACCTGCGATGACCTTTGCCTTTAATTTAGGAATCGTCACATCGTTAATGGTTGCACCGAGTGCACATGGTGCGTAAATATCACATTCTTGATCATAAATATCATCAGGGTCTACCGCTTTTGCACCGAAGTCTTCTACAGCTCGCTGAACTGAGTCTTTGTTGATATCAGTGACGATGAGCTGTGCGCCTTCTTCATGCAGGTGTTTA
NZ_CP038517.1	2173116	2173198	6	82	Parent=gene-EQK04_RS11025:Name=WP_008342206.1	CGAAAAGCCAGATGAAAAACCGGGTCACTCATTTGCGAAGCGTGCCGACTGACCACAAGTCGAAGCCCGTCCTTCTCAAAAA
NZ_CP038517.1	2214300	2214352	11	52	Parent=gene-EQK04_RS11275:Name=WP_007501264.1	TTGTTTAAGTTTGTTACATAAGTGTTATGGTGTTTTGTGTGGTGAATCGTCA
NZ_CP038517.1	2288625	2288757	6	132	Parent=gene-EQK04_RS11695:Name=WP_017358050.1	ATATGACAGAAACAAGAAATGAAATCAAACTACATGTTCTTTTTGGTGCTTTAGCAGTAGGATTCCTTATGCTAGCTCTTTTTTCCTTCTCGCTACAAGTACTGCCAGTTGCTGATCTAGCAAAAGAATTTG
NZ_CP038517.1	2331612	2331727	14	115	Parent=gene-EQK04_RS11940:Name=WP_223255647.1	TTTTCCAAGTGTGATAACGGCTTTTTCCTGCTCGACAAGCCTCTTATGTTTTCTTTTCGCGTATTTTACCATATGACGCGAAGCATCGATTCCATATACTTTCCCTCGATCAAGT
NZ_CP038517.1	2353097	2353342	9	245	.	CGAAAAAACATCCCGCCCTATGCAAGCAAAAAACTACTTACACAGGGACGAGATGCTCTCGCGGTACCACCCTGATTATAGACATATGCGTCTATCACCTTCACATCCGATAACGCCGGAAGAGAGCGGCAGTGTTTATCTGCACTCGGGACTAGCTTCCGTTAAAGGTCTGATAAGGCTTTTCTCAGCAAACAAAGCCTCTCTCTGCAACAGCTTTTTAACGTACTCGGGTCCGTCATTGAATT
NZ_CP038517.1	2422132	2422261	14	129	Parent=gene-EQK04_RS12425:Name=WP_007501553.1	TCATCCCGCTCTTCCTGCGTCTGTTCCATCTGATAAGCAGGTGATTCAAAGGCTGGATAAGCTGGCGGCTCTTCTTCTTCCTTGCTCTCTGCTTCAGGGTCTTTCCTCACTTCCACCTCAAAGAACGTA
NZ_CP038517.1	2442722	2442887	20	165	Parent=gene-EQK04_RS12515:Name=WP_007501575.1	CAAAATCTTCAGGTCCTGGAATTGCTGCATCCACAGGGAGCACCATTCCTGGGTTAATTCCCCACGTGACCATTGGTGAAATATGATTTCCATCTAAAACAATGGTTTTATCATAGGTCGCACCCGGATCTGTTCTTAGTTCTTTCCATTCTTTGATCGCTGCTT
NZ_CP038517.1	2571460	2571714	15	254	Parent=gene-EQK04_RS13205:Name=WP_017367831.1	TATGATATTCCCCTTCACGTCCACAATCGACGCATTCATATCGAGATGCTGCTTTGCTTGATTGAGAATCTTCTTGTTTTGCTCCGCGTTCAAATCTTCAACATTCATTGAAGAAAGGAGAAAACTCGATTCCTTTTCCATTCGTTCGGTTAATTTTGTTTCATAGAAAATATGAAACATATGATCCAAGAAAAGACCAAGCGCAACAAACACAATAAACAGGAGAAAAATGAGCCCAGAAAAAAGGCGGGTTC
NZ_CP038517.1	2604786	2604945	8	159	Parent=gene-EQK04_RS13365:Name=WP_008343134.1	CTCTAGTACCTTTTCTTCGATTTCGTCCCCGAATTGATAGCTCATCTTATTATCATTGAAGCTTTCATACAAGGCCGTCGTGATACTAATCACAATTGAAAAGCCGAAAACACCAAGTGCAATGATTAAGGCTACCCATCTTTTCGCATTCATTTCTTT
NZ_CP038517.1	2645248	2645308	9	60	Parent=gene-EQK04_RS13565:Name=WP_007501807.1	TACTTTTTCTTTGACATCTTTGATGCCGTCTTCAATGTCTGCTTTTGCTTCTTGTGCTCT
NZ_CP038517.1	2723219	2723356	7	137	Parent=gene-EQK04_RS13970:Name=WP_007501934.1	ATTCCTCGAATTTTTCATGGAGTGTAAAGAAATCTTTTCCCTTTACATACCAGTGATAGTTATGTAATTTTACGTAAAGCACAGTCCAATCTGCTACTTGTTTATTGACGACGTTTAATAATTTTTCAGACATGTTG
NZ_CP038517.1	2753512	2753556	13	44	Parent=gene-EQK04_RS14220:Name=WP_008344044.1	TCTTTTTCACTTCAGAATCGTATTGACGCTCACGACGCTGGATC
NZ_CP038517.1	2754912	2755012	51	100	Parent=gene-EQK04_RS14225:Name=WP_017367919.1	ATCCATCAAATACATCGCCAAAAAAGACGAAAACAAGCGTCAGGATTCCTGATACCATCAATATGTATAAGTACAGCGTCTGAAGAGGCAGCCCAAACAC
NZ_CP038517.1	2816763	2816819	6	56	Parent=gene-EQK04_RS14595:Name=WP_008345797.1	AAGACTTTTTCATTTAAGGAGACACCACGATTCTTTTGTCATCGTCCCCTGTTTCA
NZ_CP038517.1	2816763	2816819	6	56	Parent=gene-EQK04_RS14600:Name=WP_007500517.1	AAGACTTTTTCATTTAAGGAGACACCACGATTCTTTTGTCATCGTCCCCTGTTTCA
NZ_CP038517.1	2847202	2847332	7	130	Parent=gene-EQK04_RS14760:Name=WP_003213123.1	TTTGTTAATGTTATGAAGAGAAGCCGTTGTTTCTCTAATTTCGTTTTCAAGTTTCCATAATAGTTGTTTAAGTTCTTCGATTTCATACTTTTCCATCGATTCCACTCTCCTTTTTTGGAAGATCAATGTA
NZ_CP038517.1	2918528	2918622	14	94	Parent=gene-EQK04_RS15125:Name=WP_017368000.1	ATCACAACCTGCCCTGAAGAGATCTTAAGGAAATTCCGTAACTCAAACAAACCTTACTTATGTATGTACTCTGACACAGCTATTTTTGCCAACT
NZ_CP038517.1	2918560	2918661	6	101	Parent=gene-EQK04_RS15125:Name=WP_017368000.1	ATTCCGTAACTCAAACAAACCTTACTTATGTATGTACTCTGACACAGCTATTTTTGCCAACTCTTTCACAGCATACGGAATGAAATGGTATTTTAAAGGAA
NZ_CP038517.1	2942748	2942867	125	119	Parent=gene-EQK04_RS15260:Name=WP_017368018.1	TGTTTTCCCGATCATTTGATGTTCATCTGAGAAATCCTCTGGTGTAAAGATATGCTCATAATTCGTCTCATCAATTAAGAAACTGCCACCCTTTTTTACATCTTCCATTGCTTTCATCC
NZ_CP038517.1	2944007	2944084	6	77	Parent=gene-EQK04_RS15265:Name=WP_008347045.1	TTTCCCTACTGGTGTTCTTGCGCCAGCTACAATCACTGCTTCTCTCATTTTGACTCCCCCCCTAGTTACGTAAAGGT
NZ_CP038517.1	2944007	2944084	6	77	Parent=gene-EQK04_RS15270:Name=WP_017368019.1	TTTCCCTACTGGTGTTCTTGCGCCAGCTACAATCACTGCTTCTCTCATTTTGACTCCCCCCCTAGTTACGTAAAGGT
NZ_CP038517.1	3028131	3028516	57	388	Parent=rna-EQK04_RS15670:gbkey=tmRNA	TGGAGACGGTGGGAGTCGAACCCACGTCCAGAGACATCGATTACTTAAGCGTCTACGAGCGTAGTCAACATATTTACGTGTTCACTCATCCTCATGCCTGCTGACGGGCGCTTGGAGAGCTAGTCTGATGGATCTCTTCTTACGTCCTCAGACGAAAACGTAAGCGTAGCCTACTTCATTGGGCTCCTCACAGACACATAGGCGATGTCAGGAAGAGCTCGCTGCGCTTATTAGGCAGCTAGTGCTAAGTTTTGGTTAAAACTTTTAGTTTTGCCAGTTACATTTAGGTGCGTGTTAACGAGATCGCCTCTCGGCTCGCAGCCTAAGCTCGAACCATCCCTGTCGAATCCGTAACGTCCCCTTGTAAAAGGGATATACGGGATGG
NZ_CP038517.1	3028241	3028401	23	160	Parent=rna-EQK04_RS15670:gbkey=tmRNA	TTGGAGAGCTAGTCTGATGGATCTCTTCTTACGTCCTCAGACGAAAACGTAAGCGTAGCCTACTTCATTGGGCTCCTCACAGACACATAGGCGATGTCAGGAAGAGCTCGCTGCGCTTATTAGGCAGCTAGTGCTAAGTTTTGGTTAAAACTTTTAGTTT
NZ_CP038517.1	3142728	3142818	15	90	Parent=gene-EQK04_RS16245:Name=WP_017368124.1	TCCATCCAACCACCAGCTTATACAGGAACGCCTTCTGAAGCTGAATTACAGCAAGTAGAAAGAATGCTCGGTTCGCTAAGGGAAAATGAA
NZ_CP038517.1	3171009	3171116	7	107	Parent=gene-EQK04_RS16365:Name=WP_007499992.1	TGCTCACGGAATTTACGGTTCACTTTCGTTTTATGTTTTCTAATTTGACGTTCTAATTTACTGGTTGCTAGGTCTACTGCATTGTACATATCCTCATTATGCACCTC
NZ_CP038517.1	3327099	3327223	10	124	Parent=gene-EQK04_RS17140:Name=WP_231583259.1	ATGCTGTCTTGTGTATATTCTTGATATTCATGCTCGGTTAAATAATCCTTCAACTTCTCCTTCATGTCAGATAGGTCATCCGTTCGATTCACTGTGTATTGTGCTTTTTTATAGTTTTCCCCAA
NZ_CP038517.1	3360167	3360283	16	116	.	TGATTCTATCTCTAACATTATCAATACACTTGGATAACCCCATTAACGCACACATACTACATGCTTGCCGAAGGGAGGATACAAACTATGTTCTCTGATGTACTTAGCCAATTATT
NZ_CP038517.1	3416056	3416167	7	111	Parent=gene-EQK04_RS17615:Name=WP_007497781.1	GTTCGGGTTTCGAAGGTCAAGATTTTCGCCAGCAACAATATGGAGCAAATCCGTATCCTGCGCAGCAGATGGGTTATTCAGTCCCTCCCCAAACGCAGGGTCAAATGCAAG
NZ_CP038517.1	3539992	3540126	8	134	Parent=gene-EQK04_RS18250:Name=WP_017368350.1	TTTCATCGTATAAGTTGAAGCGGAGCCTTGTCATACAGTGCGTGACATGCTTAACATTCTTTTCACCGCCGACAAGCTCTAGAACTTCTTTTGCTGTTTGTTTGTGGTTCATTGTGTTACCCTCCAATCGTTGA
NZ_CP038517.1	3552689	3552767	6	78	Parent=gene-EQK04_RS18315:Name=WP_017368358.1	TTCTGTTAAGGTACTTGCGCTTTGTTTCATCGCTGCTTCTTCTTTTTTCTTTAGGTAGTTTTTTAATGCTTTTTGGGT
NZ_CP038517.1	3584413	3584597	6	184	Parent=gene-EQK04_RS18460:Name=WP_017368380.1	GGAAAAGACCGGTGATTATACAACCGTCACCTTCTTACTAGACGATGGGAAAAACTACACCATGTCATCTGAAAAAGAGCCTCTTATTATTTATTTAAAAGAAGGGGATCAAGTCACCATGAAGTACACAGATACAGGTGAGATTTTCCTACCAGTCGATGAAATCAACATCAAAGGATTATAA
NZ_CP038517.1	3693620	3693746	9	126	Parent=gene-EQK04_RS18965:Name=WP_008347534.1	AAAACACTCGTATTCGGACACAAAAACCCTGACACAGACACGATTTGCTCTGCTATCGCTTACGCTGATCTGAAAAACAAAATTGGCGTTCAAGCAGAAGCTGTCAGACTTGGAGAAATCAATGGA
NZ_CP038517.1	3749771	3750036	54	265	Parent=rna-EQK04_RS19245:gbkey=SRP RNA	TTTGCCGTGCTAAGCGGGGAGGTAGCGGTGCCCTGTACTCGCAATCCGCTCTAGCGAGGCCGAATCCCTTCTCAAGGTTCGTTTACTTCAAGGTCTGCCTTAAATAAGTGGTGTTGACGTCTGGGTCCTGCGCAATGGGAATTCATGAACCATGTCAGGTCCGGAAGGAAGCAGCATTAAGTGAAACCTCTCATGTGCCGCAGGGTTGCCTGGGCCGAGCTAACTGTTTAAGTAACGCTTGGGGTAGCGAATCGACAGAAGGTGC
NZ_CP038517.1	3749771	3750038	7	267	Parent=rna-EQK04_RS19245:gbkey=SRP RNA	TTTGCCGTGCTAAGCGGGGAGGTAGCGGTGCCCTGTACTCGCAATCCGCTCTAGCGAGGCCGAATCCCTTCTCAAGGTTCGTTTACTTCAAGGTCTGCCTTAAATAAGTGGTGTTGACGTCTGGGTCCTGCGCAATGGGAATTCATGAACCATGTCAGGTCCGGAAGGAAGCAGCATTAAGTGAAACCTCTCATGTGCCGCAGGGTTGCCTGGGCCGAGCTAACTGTTTAAGTAACGCTTGGGGTAGCGAATCGACAGAAGGTGCAC
NZ_CP038517.1	3749771	3750039	11	268	Parent=rna-EQK04_RS19245:gbkey=SRP RNA	TTTGCCGTGCTAAGCGGGGAGGTAGCGGTGCCCTGTACTCGCAATCCGCTCTAGCGAGGCCGAATCCCTTCTCAAGGTTCGTTTACTTCAAGGTCTGCCTTAAATAAGTGGTGTTGACGTCTGGGTCCTGCGCAATGGGAATTCATGAACCATGTCAGGTCCGGAAGGAAGCAGCATTAAGTGAAACCTCTCATGTGCCGCAGGGTTGCCTGGGCCGAGCTAACTGTTTAAGTAACGCTTGGGGTAGCGAATCGACAGAAGGTGCACG
NZ_CP038517.1	3749771	3750041	288	270	Parent=rna-EQK04_RS19245:gbkey=SRP RNA	TTTGCCGTGCTAAGCGGGGAGGTAGCGGTGCCCTGTACTCGCAATCCGCTCTAGCGAGGCCGAATCCCTTCTCAAGGTTCGTTTACTTCAAGGTCTGCCTTAAATAAGTGGTGTTGACGTCTGGGTCCTGCGCAATGGGAATTCATGAACCATGTCAGGTCCGGAAGGAAGCAGCATTAAGTGAAACCTCTCATGTGCCGCAGGGTTGCCTGGGCCGAGCTAACTGTTTAAGTAACGCTTGGGGTAGCGAATCGACAGAAGGTGCACGGT
NZ_CP038517.1	3749771	3750042	966	271	Parent=rna-EQK04_RS19245:gbkey=SRP RNA	TTTGCCGTGCTAAGCGGGGAGGTAGCGGTGCCCTGTACTCGCAATCCGCTCTAGCGAGGCCGAATCCCTTCTCAAGGTTCGTTTACTTCAAGGTCTGCCTTAAATAAGTGGTGTTGACGTCTGGGTCCTGCGCAATGGGAATTCATGAACCATGTCAGGTCCGGAAGGAAGCAGCATTAAGTGAAACCTCTCATGTGCCGCAGGGTTGCCTGGGCCGAGCTAACTGTTTAAGTAACGCTTGGGGTAGCGAATCGACAGAAGGTGCACGGTA
NZ_CP038517.1	3749771	3750046	21	275	Parent=rna-EQK04_RS19245:gbkey=SRP RNA	TTTGCCGTGCTAAGCGGGGAGGTAGCGGTGCCCTGTACTCGCAATCCGCTCTAGCGAGGCCGAATCCCTTCTCAAGGTTCGTTTACTTCAAGGTCTGCCTTAAATAAGTGGTGTTGACGTCTGGGTCCTGCGCAATGGGAATTCATGAACCATGTCAGGTCCGGAAGGAAGCAGCATTAAGTGAAACCTCTCATGTGCCGCAGGGTTGCCTGGGCCGAGCTAACTGTTTAAGTAACGCTTGGGGTAGCGAATCGACAGAAGGTGCACGGTAAATC
NZ_CP038517.1	3749772	3750041	599	269	Parent=rna-EQK04_RS19245:gbkey=SRP RNA	TTGCCGTGCTAAGCGGGGAGGTAGCGGTGCCCTGTACTCGCAATCCGCTCTAGCGAGGCCGAATCCCTTCTCAAGGTTCGTTTACTTCAAGGTCTGCCTTAAATAAGTGGTGTTGACGTCTGGGTCCTGCGCAATGGGAATTCATGAACCATGTCAGGTCCGGAAGGAAGCAGCATTAAGTGAAACCTCTCATGTGCCGCAGGGTTGCCTGGGCCGAGCTAACTGTTTAAGTAACGCTTGGGGTAGCGAATCGACAGAAGGTGCACGGT
NZ_CP038517.1	3749938	3750032	8	94	Parent=rna-EQK04_RS19245:gbkey=SRP RNA	GAAGCAGCATTAAGTGAAACCTCTCATGTGCCGCAGGGTTGCCTGGGCCGAGCTAACTGTTTAAGTAACGCTTGGGGTAGCGAATCGACAGAAG

[truncated: 1 more sheets: SCU11_48h]
