# Supplementary material for: A linear and circular dual-conformation noncoding RNA involved in oxidative stress tolerance in Bacillus altitudinis
Source: Nat Commun. 2023 Sep 15;14:5722. doi: 10.1038/s41467-023-41491-4 (PMC10504365; doi:10.1038/s41467-023-41491-4)
Supplement: Supplementary file 7 — Supplemenrary Data 4 [file 41467_2023_41491_MOESM7_ESM.csv]

## Sheet: Sheet1
Supplementary Data 4. Strains and plasmids used in this study.
Strains	Relevant characteristics	References
E. coli strain
DH5α	F- f80 DlacZ DM15 D(lacZA-argF)U169 deoR recA1 endA1 hsdR17 (rK- mK-) phoA supE44 l- thi-1 gyrA96 relA1	Sambrook et al., 1989
B. altitudinisstrains
SCU11	SCU11 was obtained by combined mutagenesis from the parent strain BA06	Wang et al., 2007
SCU11ΔDucS	SCU11 strain deleted for DucS	This study
SCU11ΔhtrA	SCU11 strain deleted for htrA	This study
Other strains
B. paralicheniformis	B. paralicheniformiswas isolated from leather.	CICC 25168
Plasmids
pJOE8999	Modified high-copy-number shuttle with KanR in both E. coli and B. altitudinis SCU11	Altenbuchner et al., 2016
pSU03	Modified high-copy-number shuttle with AmpR in E. coli and KanR in B. altitudinis SCU11	Shao et al., 2015
pDucS	pSU03 with DucS under the control of its endogenous promoter	This study
pDucSΔ8	pSU03 with DucS deleted the first 8 nt under the control of its endogenous promoter	This study
pDucSΔ18	pSU03 with DucS deleted the first 18 nt under the control of its endogenous promoter	This study
pDucSΔ29	pSU03 with DucS deleted the last 29 nt under the control of its endogenous promoter	This study
pDucSΔ10-1 or pDucSΔ10-2	pSU03 with DucS deleted two consecutive10 nt deletions upstream of the 3 'end of junction under the control of its endogenous promoter	This study
pDucSMC	pSU03 with DucS mutated T946513 into C under the control of its endogenous promoter	This study
pDucSMA	pSU03 with DucS mutated T946513 into A under the control of its endogenous promoter	This study
pDucSMG	pSU03 with DucS mutated T946513 into G under the control of its endogenous promoter	This study
pDucSΔ8A	pSU03 with DucSΔ8 mutated T946322 into A under the control of its endogenous promoter	This study
pDucSΔ8G	pSU03 with DucSΔ8 mutated T946322 into G under the control of its endogenous promoter	This study
pDucSΔ8C	pSU03 with DucSΔ8 mutated T946322 into C under the control of its endogenous promoter	This study
phtrA::sfgfp	pSU03 with 5'UTR of htrA with a sfgfp sequence after the first 27 codon of htrA mRNA under the control of its endogenous promoter	This study
pDucS-htrA::sfgfp	pSU03 with DucS-htrA::sfgfp under the control of its endogenous promoter	This study
pDucSM1	pSU03 with DucSΔ8 mutated AG into TC under the control of its endogenous promoter	This study
pDucSM2	pSU03 with DucSΔ8 mutated GGG into CCC under the control of its endogenous promoter	This study
pDucSM3	pSU03 with DucSΔ8 mutated GGG into CCC under the control of its endogenous promoter	This study
pDucSM4	pSU03 with DucSΔ8 mutated AGA into TCT under the control of its endogenous promoter	This study
