# Supplementary material for: A linear and circular dual-conformation noncoding RNA involved in oxidative stress tolerance in Bacillus altitudinis
Source: Nat Commun. 2023 Sep 15;14:5722. doi: 10.1038/s41467-023-41491-4 (PMC10504365; doi:10.1038/s41467-023-41491-4)
Supplement: Supplementary file 8 — Supplemenrary Data 5 [file 41467_2023_41491_MOESM8_ESM.csv]

## Sheet: Sheet2
Supplementary Data 5. DNA primers used in this study.
primer name	Sequences	Purposes
DucS-F1	TAGGTGGATTGATCGGTGCTG	ΔducS
DucS-R1	GAATTTACGAGCTTCGACAAC
DucS-F2	GTTACGCATCCAAACCATAC
DucS-R2	AACAAATTGAACGGGATAG
DucS-sgRNA-F	AGCATCACACTCGTTCGTAA
DucS-sgRNA-R	TTACGAACGAGTGTGATGCT
htrA-F1	TGAGCGATCTGGCAGAGGTAGT	ΔhtrA
htrA-R1	AATCAAAGCAAGTCAGCTCTTAACG
htrA-F2	TCTTCTGATGTTTTTTCGGCTGTTC
htrA-R2	GCTGCCACTGATACGATATGAAGAG
htrA-sgRNA-F	AAGTCAGTATCCACCACATA
htrA-sgRNA-R	TATGTGGTGGATACTGACTT
P300DucS-F	GCACTGCGTCATAGCGAAGA	pP300DucS/pP120DucS/pP74DucS/pP35DucS/pP0DucS
P120DucS-F	CAGAAGAAAATTAATTGAAAGGGCG
P74DucS-F	CATTCATATCGCCGCTTGTATATCT
P35DucS-F	GGTTGTCGAAGCTCGTAAATTCTG
P0DucS-F	GAAAGTGCTTTCAAAAAGCGCTATC
PDucS-R	CCATTATATCACATTATCCATTAAAAATC
DucSΔ8-F	TTTCAAAAAGCGCTATCGTGATG	pDucSΔ8/pDucSΔ18/pDucSΔ29/pDucSΔ10-1/pDucSΔ10-2
DucSΔ18-F	CGCTATCGTGATGAATTGGG
DucSΔ-R	AATAAGTATTATCGCAGAATTTACGAGCTTCG
DucSΔ29-F	TATTTGCGATTGAGGCATAAAACAAG
DucSΔ29-R	TGTATGGTTTGGATGCGTAACA
DucSd10-1-F	TAACAATGGCGTGATGAAGCTCC
DucSd10-1-R	CCATACATAAAAAAAAGCCTAGGGG
DucSd10-2-F	GTGATGAAGCTCCCCATGATCC
DucSd10-2-R	CGCATCCAAACCATACATAAAAAAAAGC	pDucSMC/pDucSMA/pDucSMG
DucSM-R	GGTTTGGATGCGTAACAATGGC
DucSMC-F	CATCCAAACCACACATAAAAAAAAGCC
DucSMG-F	CATCCAAACCAGACATAAAAAAAAGCC
DucSMA-F	CATCCAAACCAAACATAAAAAAAAGCC
CDucS-F	TGGTGTGTGAAAGATGAGGGG	cRACE or circRNAs verification
CDucS-R	CCTTATGCTTTGCTTTTCTCCCAG
qKana-F	GACCGACAACATTTCTACCATCCTT	qRT-PCR
qKana-R	CAGATGGTCATAACCTGAAGGAAGA
qGFP-F	CTCTCACTTATGGTGTTCAATGCTT
qGFP-R	CGTCTTGTAAGTCCCGTCATCT
DucS-F(EMSA)	GATCACTAATACGACTCACTATAGGGGAAAGTGCTTTCAAAAAGCGCTATC	EMSA
DucS-R(EMSA)	TGGTTTGGATGCGTAACAATGG
htrA-F(EMSA)	GATCACTAATACGACTCACTATAGGGCAATGATTCCAATAGTCTCCACAGT	EMSA
htrA-R(EMSA)	GACCGTATGTGGTGGATACTGAC
pbp4b-F(EMSA)	GATCACTAATACGACTCACTATAGGGCAATGATTCCAATAGTCTCCACAGT	EMSA
pbp4b-R(EMSA)	GCATGAACAGACTTGTGATGATGAG
yerD-F(EMSA)	GATCACTAATACGACTCACTATAGGGGTATGTTCCCTCCCCTTATGATC	EMSA
yerD-R(EMSA)	CACTAATAATGCGCCAATGACAATG
yfkJ-F(EMSA)	GATCACTAATACGACTCACTATAGGGCTAATGTCCCCCTTTGTTTGTGTAA	EMSA
yfkJ-R(EMSA)	GACCTGCAAATATTGCCGAGG
yaaA-F(EMSA)	GATCACTAATACGACTCACTATAGGGGTCTAAAATGGCTGCTGTGTGAG	EMSA
yaaA-R(EMSA)	CGTTATCAGATTAGGCATTGTATCG
htrA-gfp-F	TCTAGATGGCTTCTTCTGATGTTTTTTCG	pDucS-htrA::sfGFP/pDucS-yerD::sfGFP
htrA-gfp-R	TGGCTTCTTCTGATGTTTTTTCGGC
gfp-F	AGCAAAGGAGAAGAACTTTTCACTG
gfp-R	CCAAGGATTATTTAACAAGTTG
yerD-gfp-F	AATGACCGGATAATTTCGTAGGACA
yerD-gfp-R	ACCCCTAATCCTGCAAGTACATACG
3×flag-F	GACTACAAAGACCATGACGGTGATTATAAAGATCATGACATCGATTACAAGGATGACGATGACAAG	pHtrA::3×FLAG
3×flag-R	CTTGTCATCGTCATCCTTGTAATCGATGTCATGATCTTTATAATCACCGTCATGGTCTTTGTAGTC
DucSM1-F	TTTGGTGTGTGAAAGATGAGGGGATC	pDucSM1/pDucSM2/pDucSM3/pDucSM4
DucSM1-R	GCATACCTTATATCATATCCCCTTA
DucSM2-F	GCATACCTTATATCATATCCCCTTA
DucSM2-R	GCATTGCTTATATCATATGGGCTTA
DucSM3-F	CCCAGAAAAGCAAAGCATAAGGG
DucSM3-R	AAGCGCTTCTCTCTCATTTGGCTC
DucSM4-F	GAGAAAAGCAAAGCATAAGGGGATATG
DucSM4-R	CCAGAAGCGCTTCTCAGACAT
NP-SRP-F	CTGTACTCGCAATCCGCTCTAGC	Normal Probes
NP-SRP-R	GATCACTAATACGACTCACTATAGGGGCGTTACTTAAACAGTTAGCTCGGC
NP-RNA1-F	CTCATGAGCCGTTTCTCCCAGATTC
NP-RNA1-R	GATCACTAATACGACTCACTATAGGGGATAGGACTAAACACCTCCGAGGG
NP-RS04100-F	CAAAACCAAGCTGCTGCACAAG
NP-RS04100-R	GATCACTAATACGACTCACTATAGGGGCTGTTTTGTTGTTTGTTTTGCTCAG
NP-RNase P-F	GATCACTAATACGACTCACTATAGGGGTTCCATCGTACTACAAACGGC
NP-RNase P-R	GTAAACCCCTCGAGCGAGAAAC
NP-tmRNA-F	GATCACTAATACGACTCACTATAGGGCTTGGAGAGCTAGTCTGATGGATC
NP-tmRNA-R	CTTAGCACTAGCTGCCTAATAAGCG
oligneuclotide probe
oligCK	GUAACAAUGGCGUGAUGAAGCUCCCCAUGA	CircRNAs verification
olig1	AUCACGAUAGCGCUUUUUGAAAGCACUUUC
olig2	AAAAAAGCCUACCCCUAGGCUUUUUUUUAU
olig3	CUUUAGAACAUGCAGUUGAAGCAGCCCUUG
circS1	UUUGAAAGCACUUUCAUGGUUUGGAUGCGU
circS1	CGCACCCAAUUCAUCAUGGUUUGGAUGCGU
JSP(SRP)	AGAAGGUGCACGGUAUUUGCCGUGCUAAGC	Junction-spanning probes
JSP(unknown-RNA1)	UUUUCGGCUCACUAACAAAACUUUUUGUUAGCAAACCUGC
JSP(EKQ04_RS04100)	GUUGUGCGUUUGUUUUGUUUUGUUGUUUGU
