# Supplementary material for: A linear and circular dual-conformation noncoding RNA involved in oxidative stress tolerance in Bacillus altitudinis
Source: Nat Commun. 2023 Sep 15;14:5722. doi: 10.1038/s41467-023-41491-4 (PMC10504365; doi:10.1038/s41467-023-41491-4)
Supplement: Supplementary file 9 — Supplemenrary Data 6 [file 41467_2023_41491_MOESM9_ESM.csv]

## Sheet: Sheet2
Supplementary Data 6. RT-PCR primers used in this study.
primer name	convergent primer sequence	divergent primer sequence
Bacillus altitudinis SCU11
unknown-RNA1-F	CTCATGAGCCGTTTCTCCCAGATTC	ATGATCATCAGATGAGGAGGGAATG
unknown-RNA1-R	GATAGGACTAAACACCTCCGAGGG	GCTCGATCGAATCTGGGAGAAAC
unknown-RNA2-F	GAGGTATATGGTGTTGATACTGCAC	TGCAACCATCACGTTTTGTGCAG
unknown-RNA2-R	CACTTACAGGAGGAATGAGTGC	CTGTTGCACTCATTCCTCCTG
unknown-RNA3-F	GCAGAAACAGCGATTCAATCCA	GATGGTCTATCATCATGCGGC
unknown-RNA3-R	GACGTTCAAGTCTCGTCAAGATAC	TGCTGATACAGCTTGACCG
EQK04_04100-F	CAAAACCAAGCTGCTGCACAAG	CACTGAATTTGCTAGCGAGACTGAC
EQK04_04100-R	GCTGTTTTGTTGTTTGTTTTGCTCAG	GCCTTGTGCAGCAGCTTG
EQK04_13205-F	CTGTTTATTGTGTTTGTTGCGC	CTCAATCAAGCAAAGCAGCATCTC
EQK04_13205-R	CGAGATGCTGCTTTGCTTGA	GCGTTCAAATCTTCAACATTCATTG
EQK04_08200-F	CACAGGAGCAAGTAAACAAGAATG	GAACAATGGAAAAACTGTCCGCA
EQK04_08200-R	TCGAAACGAGCTGGAATGC	CAGAATTTGGACGGTAAGTCAGGTC
B.a-SRP-F	CTGTACTCGCAATCCGCTCTAGC	AGCATTAAGTGAAACCTCTCATGTG
B.a-SRP-R	GCGTTACTTAAACAGTTAGCTCGGC	CACCACTTATTTAAGGCAGACCTTG
B.a-tmRNA-F	CATAGGCGATGTCAGGAAGAGC	CATAGGCGATGTCAGGAAGAGC
B.a-tmRNA-R	CTTAGCACTAGCTGCCTAATAAGCG	GCTACGCTTACGTTTTCGTCTG
B.a-RNaseP-F	GTTCCATCGTACTACAAACGGC	CCTACCAAGTTTGGGTTTCTCGC
B.a-RNaseP-R	GTAAACCCCTCGAGCGAGAAAC	CGGAGAGAAGGACAGAGAATTCTGT
B. paralicheniformis
xerC-F	CAGTCTCCCGAAACAGGATAAGC	GATTCCTTCAGGCTGCAAAGTTCG
xerC-R	GGATGCGTCTTCCATTTTGCAAATA	GGAAGCAAAGGTATATTCCATTTGG
B.p-SRP-F	CTGTACTCGCAATCCGCTCTAGC	CCTTAAGCAAGTGGTGTTGACG
B.p-SRP-R	GCGTTACTTAAACAGTTAGCTCGGC	CGAACCTCGAGAAAGGGATTCG
B.p-tmRNA-F	CTTCAGCGTCTACGAGCGTAG	GCTAGTCTGATGAGTCTCTTCCTG
B.p-tmRNA-R	GACGGATCGAGCTTGAGCTGC	CAGGCACGAAGATGAGCGAAAC
B.p-RNaseP-F	CTCGTACTCGGGTGGTAATCATC	CTTCCGTTCATTTCCGTCCAGAAG
B.p-RNaseP-R	GGCTGAGTATCCTTGAAAGTGCC	GATAGATGATTACCACCCGAGTACG
6S RNA-F	CCTTCGTTTTGATCCCGCTC	CTCCTGAGCACACGAGTGATAAG
6S RNA-R	GTTGTACACCTAGTTTTGACCGAAC	GAACAGAACACCCACCTGCC
