# Supplementary material for: A linear and circular dual-conformation noncoding RNA involved in oxidative stress tolerance in Bacillus altitudinis
Source: Nat Commun. 2023 Sep 15;14:5722. doi: 10.1038/s41467-023-41491-4 (PMC10504365; doi:10.1038/s41467-023-41491-4)
Supplement: Supplementary file 10 — Supplemenrary Data 7 [file 41467_2023_41491_MOESM10_ESM.csv]

## Sheet: Sheet1
Supplementary Data 7 Basic information of 30 bacterial species for circular RNA analysis
Species	Accession	Ref.genome	Instrument	Layout	Bases	Length
Gram-positive
bacillus subtilis	ERX1449191	NC_000964.3	Illumina HiSeq 2500	Paired	3.4G	76
Bacillus velezensis	SRX14754157	NZ_CP054562.1	Illumina HiSeq 4000	Paired	4.1G	151
Bacillus safensis	SRX11099501	NZ_CP043404.1	HiSeq X Ten	Paired	3.7G	150
Bacillus paralicheniformis	DRX219059	NZ_CP023665.1	Illumina HiSeq 4000	Paired	22.8G	151
bacillus glycinifermentans	SRX11037592	NZ_CP035232.1	Illumina MiSeq	Paired	1.1G	75.7
Bacillus cereus	SRR14424785	NZ_CP032365.1	Illumina HiSeq 2500	Paired	5.5G	151
Bacillus halodurans	SRX103584	NC_002570.2	Illumina HiSeq 2000	Paired	1.5G	90
Bacillus licheniformis	SRX5244049	NZ_CP034569.1	Illumina HiSeq 4000	Paired	4.3G	147
Listeria innocua	SRX11116481	NZ_CP071179.1	Illumina HiSeq 2500	Paired	2.9G	99
Staphylococcus aureus	SRX15486374	NC_007795.1	Illumina HiSeq 2000	Paired	2.3G	150
Streptococcus pyogenes	SRX14399263	NZ_LS483338.1	Illumina NovaSeq 6000	Paired	5.3G	131
Streptococcus pneumoniae	SRR16969779	NZ_LN831051.1	Illumina NovaSeq 6000	Paired	3.6G	149
Clostridium acetobutylicum	SRX854092	NC_003030.1	Illumina HiSeq 2500	Paired	3.8G	76
Streptomyces coelicolor	SRX10293360	AP025454.1	Illumina NovaSeq 6000	Paired	3.3G	101
Mycobacterium tuberculosis	SRX7054193	NZ_CP072761.1	HiSeq X Ten	Paired	3.3G	150
Corynebacterium glutamicum	SRX1557771	NZ_CP025533.1	Illumina HiSeq 2000	Paired	2.3G	90
Bacillus altitudinis (24h)	SRX5678452	NZ_CP038517.1	Illumina HiSeq 2500	Paired	7.4G	126
Bacillus altitudinis (2h)	SRX5678457	NZ_CP038517.1	Illumina HiSeq 2500	Paired	7.3G	126
Bacillus altitudinis (12h)	SRX5678455	NZ_CP038517.1	Illumina HiSeq 2500	Paired	7.6G	126
Bacillus altitudinis (36h)	SRX5678451	NZ_CP038517.1	Illumina HiSeq 2500	Paired	8.4G	126
Bacillus altitudinis (48h)	SRX5678459	NZ_CP038517.1	Illumina HiSeq 2500	Paired	7.2G	126
Bacillus pumilus BA06 (4h)	SRX2431072	NZ_CP039020.1	Illumina HiSeq 2000	Paired	2.2G	150
Bacillus pumilus BA06 (12h)	SRX2431073	NZ_CP039020.1	Illumina HiSeq 2000	Paired	2.2G	150
Bacillus pumilus BA06 (24h)	SRX2431077	NZ_CP039020.1	Illumina HiSeq 2000	Paired	1.9G	150
Bacillus pumilus BA06 (48h)	SRX2431071	NZ_CP039020.1	Illumina HiSeq 2000	Paired	1.9G	150
Bacillus pumilus BA06 (72h)	SRX2431075	NZ_CP039020.1	Illumina HiSeq 2000	Paired	2.1G	150
Gram-negative
Pseudomonas fluorescens	SRX15903898	NZ_LT907842.1	NextSeq 550	Paired	1.6G	50
Microcystis aeruginosa	SRX14137989	NZ_CP046058.1	Illumina HiSeq 4000	Paired	3.1G	97
Pseudomonas syringae	SRX9112737	NZ_CP068034.2	Illumina HiSeq 4000	Single	3.5G	51
Pseudomonas aeruginosa	SRX15369369	NC_002516.2	Illumina HiSeq 2500	Paired	3.9G	101
Acidithiobacillus ferrooxidans	SRX5979426	NZ_CP040511.1	Illumina HiSeq 4000	Paired	2.0G	150
Bradyrhizobium japonicum	SRX8669551	NZ_CP058354.1	Illumina HiSeq 4000	Paired	3.4G	150
Helicobacter pylori	SRX13270923	NZ_CP086760.1	Illumina NovaSeq 6000	Paired	3.3G	150
salmonella enterica	SRX10002708	NZ_CP034479.1	Illumina NovaSeq 6000	Paired	6.5G	101
Escherichia coli	SRX9149390	NC_000913.3	Illumina HiSeq 2000	Paired	7.8G	150
Shigella flexneri	SRX6895159:	NZ_CP055113.1	Illumina HiSeq 1000	Paired	4.1G	101
Vibrio anguillarum	SRX3153929	NC_015633.1	Illumina HiSeq 4000	Paired	3.5G	150
Vibrio cholere	SRX13182244	NZ_CP043554.1	Illumina HiSeq 1500	Paired	3.8G	151
Neisseria meningitidis	SRX8673212	NZ_CP021520.1	Illumina NovaSeq 6000	Paired	5.6G	145
